# Supplementary material for: Glucotypes reveal new patterns of glucose dysregulation
Source: PLoS Biol. 2018 Jul 24;16(7):e2005143. doi: 10.1371/journal.pbio.2005143 (PMC6057684; doi:10.1371/journal.pbio.2005143)
Supplement: S1 Data — Glucose concentration recorded every 5 minutes. Columns are DisplayTime (time stamp of recording as shown by the monitor, used for analysis), GlucoseValue (glucose concentration in mg/dl), subjectId (participant id), and InternalTime (internal time stamp of recording). (GZ) [file pbio.2005143.s010.gz]

Archive with 1 entries (1 files):
- pbio.2005143.s010
