# Supplementary material for: Glucotypes reveal new patterns of glucose dysregulation
Source: PLoS Biol. 2018 Jul 24;16(7):e2005143. doi: 10.1371/journal.pbio.2005143 (PMC6057684; doi:10.1371/journal.pbio.2005143)
Supplement: S1 Data — Glucose concentration recorded every 5 minutes. Columns are DisplayTime (time stamp of recording as shown by the monitor, used for analysis), GlucoseValue (glucose concentration in mg/dl), subjectId (participant id), and InternalTime (internal time stamp of recording). (GZ) [file pbio.2005143.s010.gz › pbio.2005143.s010]

DisplayTime	GlucoseValue	subjectId	InternalTime
2014-02-03 03:42:12	93	1636-69-001	2016-02-03 00:05:23
2014-02-03 03:47:12	93	1636-69-001	2016-02-03 00:10:23
2014-02-03 03:52:12	93	1636-69-001	2016-02-03 00:15:23
2014-02-03 03:57:12	95	1636-69-001	2016-02-03 00:20:23
2014-02-03 04:02:12	96	1636-69-001	2016-02-03 00:25:23
2014-02-03 04:07:12	95	1636-69-001	2016-02-03 00:30:23
2014-02-03 04:12:12	95	1636-69-001	2016-02-03 00:35:23
2014-02-03 04:17:12	95	1636-69-001	2016-02-03 00:40:23
2014-02-03 04:22:12	96	1636-69-001	2016-02-03 00:45:23
2014-02-03 04:27:12	97	1636-69-001	2016-02-03 00:50:23
2014-02-03 04:32:12	99	1636-69-001	2016-02-03 00:55:23
2014-02-03 04:37:12	99	1636-69-001	2016-02-03 01:00:23
2014-02-03 04:42:12	98	1636-69-001	2016-02-03 01:05:23
2014-02-03 04:47:12	99	1636-69-001	2016-02-03 01:10:23
2014-02-03 04:52:12	98	1636-69-001	2016-02-03 01:15:23
2014-02-03 04:57:12	98	1636-69-001	2016-02-03 01:20:23
2014-02-03 05:02:12	100	1636-69-001	2016-02-03 01:25:23
2014-02-03 05:07:12	100	1636-69-001	2016-02-03 01:30:23
2014-02-03 05:12:12	103	1636-69-001	2016-02-03 01:35:23
2014-02-03 05:17:12	103	1636-69-001	2016-02-03 01:40:23
2014-02-03 05:22:12	103	1636-69-001	2016-02-03 01:45:23
2014-02-03 05:27:12	103	1636-69-001	2016-02-03 01:50:23
2014-02-03 05:32:12	103	1636-69-001	2016-02-03 01:55:23
2014-02-03 05:37:12	103	1636-69-001	2016-02-03 02:00:23
2014-02-03 05:42:12	97	1636-69-001	2016-02-03 02:05:23
2014-02-03 05:47:12	88	1636-69-001	2016-02-03 02:10:23
2014-02-03 05:52:12	84	1636-69-001	2016-02-03 02:15:23
2014-02-03 05:57:12	89	1636-69-001	2016-02-03 02:20:23
2014-02-03 06:02:12	96	1636-69-001	2016-02-03 02:25:23
2014-02-03 06:07:12	96	1636-69-001	2016-02-03 02:30:23
2014-02-03 06:12:11	101	1636-69-001	2016-02-03 02:35:23
2014-02-03 06:17:11	104	1636-69-001	2016-02-03 02:40:23
2014-02-03 06:22:11	102	1636-69-001	2016-02-03 02:45:23
2014-02-03 06:27:11	98	1636-69-001	2016-02-03 02:50:23
2014-02-03 06:32:11	97	1636-69-001	2016-02-03 02:55:23
2014-02-03 06:37:11	96	1636-69-001	2016-02-03 03:00:23
2014-02-03 06:42:11	95	1636-69-001	2016-02-03 03:05:23
2014-02-03 06:47:11	95	1636-69-001	2016-02-03 03:10:23
2014-02-03 06:52:12	94	1636-69-001	2016-02-03 03:15:23
2014-02-03 06:57:11	97	1636-69-001	2016-02-03 03:20:23
2014-02-03 07:02:11	92	1636-69-001	2016-02-03 03:25:23
2014-02-03 07:07:11	92	1636-69-001	2016-02-03 03:30:23
2014-02-03 07:12:11	91	1636-69-001	2016-02-03 03:35:23
2014-02-03 07:17:12	86	1636-69-001	2016-02-03 03:40:23
2014-02-03 07:22:11	85	1636-69-001	2016-02-03 03:45:23
2014-02-03 07:27:11	85	1636-69-001	2016-02-03 03:50:22
2014-02-03 07:32:11	85	1636-69-001	2016-02-03 03:55:22
2014-02-03 07:37:11	92	1636-69-001	2016-02-03 04:00:22
2014-02-03 07:42:11	90	1636-69-001	2016-02-03 04:05:22
2014-02-03 07:47:11	92	1636-69-001	2016-02-03 04:10:22
2014-02-03 07:52:11	99	1636-69-001	2016-02-03 04:15:22
2014-02-03 07:57:12	103	1636-69-001	2016-02-03 04:20:23
2014-02-03 08:02:11	108	1636-69-001	2016-02-03 04:25:22
2014-02-03 08:07:11	115	1636-69-001	2016-02-03 04:30:22
2014-02-03 08:12:11	121	1636-69-001	2016-02-03 04:35:22
2014-02-03 08:17:11	129	1636-69-001	2016-02-03 04:40:22
2014-02-03 08:22:11	136	1636-69-001	2016-02-03 04:45:22
2014-02-03 08:27:11	144	1636-69-001	2016-02-03 04:50:22
2014-02-03 08:32:11	144	1636-69-001	2016-02-03 04:55:22
2014-02-03 08:37:11	144	1636-69-001	2016-02-03 05:00:22
2014-02-03 08:42:11	142	1636-69-001	2016-02-03 05:05:22
2014-02-03 08:47:11	136	1636-69-001	2016-02-03 05:10:22
2014-02-03 08:52:11	128	1636-69-001	2016-02-03 05:15:22
2014-02-03 08:57:11	122	1636-69-001	2016-02-03 05:20:22
2014-02-03 09:02:11	119	1636-69-001	2016-02-03 05:25:22
2014-02-03 09:07:11	117	1636-69-001	2016-02-03 05:30:22
2014-02-03 09:12:11	116	1636-69-001	2016-02-03 05:35:22
2014-02-03 09:17:11	116	1636-69-001	2016-02-03 05:40:22
2014-02-03 09:22:11	117	1636-69-001	2016-02-03 05:45:22
2014-02-03 09:27:11	118	1636-69-001	2016-02-03 05:50:22
2014-02-03 09:32:11	118	1636-69-001	2016-02-03 05:55:22
2014-02-03 09:37:11	117	1636-69-001	2016-02-03 06:00:22
2014-02-03 09:42:11	116	1636-69-001	2016-02-03 06:05:22
2014-02-03 09:47:11	115	1636-69-001	2016-02-03 06:10:22
2014-02-03 09:52:11	114	1636-69-001	2016-02-03 06:15:22
2014-02-03 09:57:11	113	1636-69-001	2016-02-03 06:20:22
2014-02-03 10:02:11	112	1636-69-001	2016-02-03 06:25:22
2014-02-03 10:07:11	111	1636-69-001	2016-02-03 06:30:22
2014-02-03 10:12:10	110	1636-69-001	2016-02-03 06:35:22
2014-02-03 10:17:10	109	1636-69-001	2016-02-03 06:40:22
2014-02-03 10:22:10	106	1636-69-001	2016-02-03 06:45:22
2014-02-03 10:27:10	103	1636-69-001	2016-02-03 06:50:22
2014-02-03 10:32:10	101	1636-69-001	2016-02-03 06:55:22
2014-02-03 10:37:10	99	1636-69-001	2016-02-03 07:00:22
2014-02-03 10:42:10	97	1636-69-001	2016-02-03 07:05:22
2014-02-03 10:47:10	96	1636-69-001	2016-02-03 07:10:22
2014-02-03 10:52:10	92	1636-69-001	2016-02-03 07:15:22
2014-02-03 10:57:10	91	1636-69-001	2016-02-03 07:20:22
2014-02-03 11:02:10	90	1636-69-001	2016-02-03 07:25:22
2014-02-03 11:07:10	90	1636-69-001	2016-02-03 07:30:22
2014-02-03 11:12:10	92	1636-69-001	2016-02-03 07:35:22
2014-02-03 11:17:10	93	1636-69-001	2016-02-03 07:40:22
2014-02-03 11:22:10	94	1636-69-001	2016-02-03 07:45:22
2014-02-03 11:27:10	94	1636-69-001	2016-02-03 07:50:21
2014-02-03 11:32:10	95	1636-69-001	2016-02-03 07:55:21
2014-02-03 11:37:10	93	1636-69-001	2016-02-03 08:00:21
2014-02-03 11:42:10	91	1636-69-001	2016-02-03 08:05:21
2014-02-03 11:47:10	89	1636-69-001	2016-02-03 08:10:21
2014-02-03 11:52:10	88	1636-69-001	2016-02-03 08:15:21
2014-02-03 11:57:10	87	1636-69-001	2016-02-03 08:20:21
2014-02-03 12:02:10	85	1636-69-001	2016-02-03 08:25:21
2014-02-03 12:07:10	84	1636-69-001	2016-02-03 08:30:21
2014-02-03 12:12:10	84	1636-69-001	2016-02-03 08:35:21
2014-02-03 12:17:10	82	1636-69-001	2016-02-03 08:40:21
2014-02-03 12:22:10	83	1636-69-001	2016-02-03 08:45:21
2014-02-03 12:27:10	83	1636-69-001	2016-02-03 08:50:21
2014-02-03 12:32:10	84	1636-69-001	2016-02-03 08:55:21
2014-02-03 12:37:10	84	1636-69-001	2016-02-03 09:00:21
2014-02-03 12:42:10	85	1636-69-001	2016-02-03 09:05:21
2014-02-03 12:47:10	85	1636-69-001	2016-02-03 09:10:21
2014-02-03 12:52:10	86	1636-69-001	2016-02-03 09:15:21
2014-02-03 12:57:10	84	1636-69-001	2016-02-03 09:20:21
2014-02-03 13:02:10	81	1636-69-001	2016-02-03 09:25:21
2014-02-03 13:07:10	79	1636-69-001	2016-02-03 09:30:21
2014-02-03 13:12:10	79	1636-69-001	2016-02-03 09:35:21
2014-02-03 13:17:10	79	1636-69-001	2016-02-03 09:40:21
2014-02-03 13:22:10	79	1636-69-001	2016-02-03 09:45:21
2014-02-03 13:27:10	78	1636-69-001	2016-02-03 09:50:21
2014-02-03 13:32:10	78	1636-69-001	2016-02-03 09:55:21
2014-02-03 13:37:10	79	1636-69-001	2016-02-03 10:00:21
2014-02-03 13:42:10	81	1636-69-001	2016-02-03 10:05:21
2014-02-03 13:47:10	86	1636-69-001	2016-02-03 10:10:21
2014-02-03 13:52:10	89	1636-69-001	2016-02-03 10:15:21
2014-02-03 13:57:10	91	1636-69-001	2016-02-03 10:20:21
2014-02-03 14:02:10	93	1636-69-001	2016-02-03 10:25:21
2014-02-03 14:07:10	96	1636-69-001	2016-02-03 10:30:21
2014-02-03 14:12:10	98	1636-69-001	2016-02-03 10:35:21
2014-02-03 14:17:09	97	1636-69-001	2016-02-03 10:40:21
2014-02-03 14:22:10	95	1636-69-001	2016-02-03 10:45:21
2014-02-03 14:27:09	96	1636-69-001	2016-02-03 10:50:21
2014-02-03 14:32:09	94	1636-69-001	2016-02-03 10:55:21
2014-02-03 14:37:09	92	1636-69-001	2016-02-03 11:00:21
2014-02-03 14:42:09	90	1636-69-001	2016-02-03 11:05:21
2014-02-03 14:47:09	89	1636-69-001	2016-02-03 11:10:21
2014-02-03 14:52:09	86	1636-69-001	2016-02-03 11:15:21
2014-02-03 14:57:09	84	1636-69-001	2016-02-03 11:20:21
2014-02-03 15:02:10	84	1636-69-001	2016-02-03 11:25:21
2014-02-03 15:07:09	82	1636-69-001	2016-02-03 11:30:21
2014-02-03 15:12:09	81	1636-69-001	2016-02-03 11:35:21
2014-02-03 15:17:09	81	1636-69-001	2016-02-03 11:40:21
2014-02-03 15:22:09	80	1636-69-001	2016-02-03 11:45:21
2014-02-03 15:27:09	78	1636-69-001	2016-02-03 11:50:21
2014-02-03 15:32:09	80	1636-69-001	2016-02-03 11:55:20
2014-02-03 15:37:09	81	1636-69-001	2016-02-03 12:00:21
2014-02-03 15:42:09	83	1636-69-001	2016-02-03 12:05:20
2014-02-03 15:47:09	84	1636-69-001	2016-02-03 12:10:20
2014-02-03 15:52:09	86	1636-69-001	2016-02-03 12:15:20
2014-02-03 15:57:09	86	1636-69-001	2016-02-03 12:20:20
2014-02-03 16:02:09	86	1636-69-001	2016-02-03 12:25:20
2014-02-03 16:07:09	87	1636-69-001	2016-02-03 12:30:20
2014-02-03 16:12:09	85	1636-69-001	2016-02-03 12:35:20
2014-02-03 16:17:09	84	1636-69-001	2016-02-03 12:40:20
2014-02-03 16:22:09	84	1636-69-001	2016-02-03 12:45:21
2014-02-03 16:27:09	84	1636-69-001	2016-02-03 12:50:20
2014-02-03 16:32:09	85	1636-69-001	2016-02-03 12:55:20
2014-02-03 16:37:09	85	1636-69-001	2016-02-03 13:00:20
2014-02-03 16:42:09	86	1636-69-001	2016-02-03 13:05:20
2014-02-03 16:47:09	86	1636-69-001	2016-02-03 13:10:20
2014-02-03 16:52:09	86	1636-69-001	2016-02-03 13:15:20
2014-02-03 16:57:09	87	1636-69-001	2016-02-03 13:20:20
2014-02-03 17:02:09	87	1636-69-001	2016-02-03 13:25:20
2014-02-03 17:07:09	86	1636-69-001	2016-02-03 13:30:20
2014-02-03 17:12:09	86	1636-69-001	2016-02-03 13:35:20
2014-02-03 17:17:09	86	1636-69-001	2016-02-03 13:40:20
2014-02-03 17:22:09	85	1636-69-001	2016-02-03 13:45:21
2014-02-03 17:27:09	84	1636-69-001	2016-02-03 13:50:20
2014-02-03 17:32:09	84	1636-69-001	2016-02-03 13:55:20
2014-02-03 17:37:09	83	1636-69-001	2016-02-03 14:00:20
2014-02-03 17:42:09	83	1636-69-001	2016-02-03 14:05:20
2014-02-03 17:47:09	82	1636-69-001	2016-02-03 14:10:20
2014-02-03 17:52:09	80	1636-69-001	2016-02-03 14:15:20
2014-02-03 17:57:09	81	1636-69-001	2016-02-03 14:20:20
2014-02-03 18:02:09	81	1636-69-001	2016-02-03 14:25:20
2014-02-03 18:07:09	80	1636-69-001	2016-02-03 14:30:20
2014-02-03 18:12:09	80	1636-69-001	2016-02-03 14:35:20
2014-02-03 18:17:09	80	1636-69-001	2016-02-03 14:40:20
2014-02-03 18:22:08	80	1636-69-001	2016-02-03 14:45:20
2014-02-03 18:27:08	78	1636-69-001	2016-02-03 14:50:20
2014-02-03 18:32:08	77	1636-69-001	2016-02-03 14:55:20
2014-02-03 18:37:08	77	1636-69-001	2016-02-03 15:00:20
2014-02-03 18:42:08	76	1636-69-001	2016-02-03 15:05:20
2014-02-03 18:47:09	75	1636-69-001	2016-02-03 15:10:20
2014-02-03 18:52:08	75	1636-69-001	2016-02-03 15:15:20
2014-02-03 18:57:08	75	1636-69-001	2016-02-03 15:20:20
2014-02-03 19:02:08	76	1636-69-001	2016-02-03 15:25:20
2014-02-03 19:07:09	77	1636-69-001	2016-02-03 15:30:20
2014-02-03 19:12:08	79	1636-69-001	2016-02-03 15:35:20
2014-02-03 19:17:09	77	1636-69-001	2016-02-03 15:40:20
2014-02-03 19:22:08	73	1636-69-001	2016-02-03 15:45:20
2014-02-03 19:27:08	69	1636-69-001	2016-02-03 15:50:20
2014-02-03 19:32:09	68	1636-69-001	2016-02-03 15:55:20
2014-02-03 19:37:08	68	1636-69-001	2016-02-03 16:00:19
2014-02-03 19:42:08	70	1636-69-001	2016-02-03 16:05:19
2014-02-03 19:47:08	72	1636-69-001	2016-02-03 16:10:19
2014-02-03 19:52:08	73	1636-69-001	2016-02-03 16:15:19
2014-02-03 19:57:08	72	1636-69-001	2016-02-03 16:20:19
2014-02-03 20:02:08	72	1636-69-001	2016-02-03 16:25:19
2014-02-03 20:07:08	71	1636-69-001	2016-02-03 16:30:19
2014-02-03 20:12:08	70	1636-69-001	2016-02-03 16:35:19
2014-02-03 20:17:08	69	1636-69-001	2016-02-03 16:40:19
2014-02-03 20:22:08	70	1636-69-001	2016-02-03 16:45:19
2014-02-03 20:27:08	71	1636-69-001	2016-02-03 16:50:20
2014-02-03 20:32:08	72	1636-69-001	2016-02-03 16:55:19
2014-02-03 20:37:08	72	1636-69-001	2016-02-03 17:00:19
2014-02-03 20:42:08	71	1636-69-001	2016-02-03 17:05:19
2014-02-03 20:47:08	69	1636-69-001	2016-02-03 17:10:20
2014-02-03 20:52:08	69	1636-69-001	2016-02-03 17:15:19
2014-02-03 20:57:08	70	1636-69-001	2016-02-03 17:20:19
2014-02-03 21:02:08	74	1636-69-001	2016-02-03 17:25:19
2014-02-03 21:07:08	77	1636-69-001	2016-02-03 17:30:19
2014-02-03 21:12:08	80	1636-69-001	2016-02-03 17:35:19
2014-02-03 21:17:08	84	1636-69-001	2016-02-03 17:40:19
2014-02-03 21:22:08	88	1636-69-001	2016-02-03 17:45:20
2014-02-03 21:27:08	91	1636-69-001	2016-02-03 17:50:19
2014-02-03 21:32:08	94	1636-69-001	2016-02-03 17:55:19
2014-02-03 21:37:08	94	1636-69-001	2016-02-03 18:00:19
2014-02-03 21:42:08	94	1636-69-001	2016-02-03 18:05:19
2014-02-03 21:47:08	93	1636-69-001	2016-02-03 18:10:19
2014-02-03 21:52:08	90	1636-69-001	2016-02-03 18:15:19
2014-02-03 21:57:08	89	1636-69-001	2016-02-03 18:20:19
2014-02-03 22:02:08	89	1636-69-001	2016-02-03 18:25:19
2014-02-03 22:07:08	89	1636-69-001	2016-02-03 18:30:19
2014-02-03 22:12:08	88	1636-69-001	2016-02-03 18:35:19
2014-02-03 22:17:09	92	1636-69-001	2016-02-03 18:40:20
2014-02-03 22:22:08	97	1636-69-001	2016-02-03 18:45:19
2014-02-03 22:27:08	100	1636-69-001	2016-02-03 18:50:19
2014-02-03 22:32:07	99	1636-69-001	2016-02-03 18:55:19
2014-02-03 22:37:08	97	1636-69-001	2016-02-03 19:00:19
2014-02-03 22:42:07	94	1636-69-001	2016-02-03 19:05:19
2014-02-03 22:47:07	92	1636-69-001	2016-02-03 19:10:19
2014-02-03 22:52:08	89	1636-69-001	2016-02-03 19:15:19
2014-02-03 22:57:07	88	1636-69-001	2016-02-03 19:20:19
2014-02-03 23:02:07	86	1636-69-001	2016-02-03 19:25:19
2014-02-03 23:07:07	85	1636-69-001	2016-02-03 19:30:19
2014-02-03 23:12:07	84	1636-69-001	2016-02-03 19:35:19
2014-02-03 23:17:07	85	1636-69-001	2016-02-03 19:40:19
2014-02-03 23:22:07	84	1636-69-001	2016-02-03 19:45:19
2014-02-03 23:27:07	83	1636-69-001	2016-02-03 19:50:19
2014-02-03 23:32:07	81	1636-69-001	2016-02-03 19:55:19
2014-02-03 23:37:08	82	1636-69-001	2016-02-03 20:00:19
2014-02-03 23:42:07	83	1636-69-001	2016-02-03 20:05:19
2014-02-03 23:47:07	84	1636-69-001	2016-02-03 20:10:18
2014-02-03 23:52:07	85	1636-69-001	2016-02-03 20:15:18
2014-02-03 23:57:07	86	1636-69-001	2016-02-03 20:20:19
2014-02-04 00:02:07	88	1636-69-001	2016-02-03 20:25:18
2014-02-04 00:07:07	87	1636-69-001	2016-02-03 20:30:18
2014-02-04 00:12:07	87	1636-69-001	2016-02-03 20:35:18
2014-02-04 00:17:07	91	1636-69-001	2016-02-03 20:40:18
2014-02-04 00:22:07	93	1636-69-001	2016-02-03 20:45:18
2014-02-04 00:27:07	90	1636-69-001	2016-02-03 20:50:18
2014-02-04 00:32:07	87	1636-69-001	2016-02-03 20:55:18
2014-02-04 00:37:07	86	1636-69-001	2016-02-03 21:00:18
2014-02-04 00:42:07	85	1636-69-001	2016-02-03 21:05:18
2014-02-04 00:47:07	84	1636-69-001	2016-02-03 21:10:18
2014-02-04 00:52:07	82	1636-69-001	2016-02-03 21:15:18
2014-02-04 00:57:07	81	1636-69-001	2016-02-03 21:20:18
2014-02-04 01:02:07	80	1636-69-001	2016-02-03 21:25:18
2014-02-04 01:07:07	79	1636-69-001	2016-02-03 21:30:18
2014-02-04 01:12:07	80	1636-69-001	2016-02-03 21:35:18
2014-02-04 01:17:07	80	1636-69-001	2016-02-03 21:40:18
2014-02-04 01:22:07	81	1636-69-001	2016-02-03 21:45:19
2014-02-04 01:27:07	85	1636-69-001	2016-02-03 21:50:18
2014-02-04 01:32:07	86	1636-69-001	2016-02-03 21:55:18
2014-02-04 01:37:07	86	1636-69-001	2016-02-03 22:00:18
2014-02-04 01:42:07	88	1636-69-001	2016-02-03 22:05:18
2014-02-04 01:47:07	88	1636-69-001	2016-02-03 22:10:18
2014-02-04 01:52:07	88	1636-69-001	2016-02-03 22:15:18
2014-02-04 01:57:07	85	1636-69-001	2016-02-03 22:20:18
2014-02-04 02:02:07	83	1636-69-001	2016-02-03 22:25:18
2014-02-04 02:07:07	84	1636-69-001	2016-02-03 22:30:18
2014-02-04 02:12:07	84	1636-69-001	2016-02-03 22:35:18
2014-02-04 02:17:07	85	1636-69-001	2016-02-03 22:40:18
2014-02-04 02:22:07	86	1636-69-001	2016-02-03 22:45:18
2014-02-04 02:27:07	86	1636-69-001	2016-02-03 22:50:18
2014-02-04 02:32:07	87	1636-69-001	2016-02-03 22:55:18
2014-02-04 02:37:07	87	1636-69-001	2016-02-03 23:00:18
2014-02-04 02:42:06	88	1636-69-001	2016-02-03 23:05:18
2014-02-04 02:47:06	88	1636-69-001	2016-02-03 23:10:18
2014-02-04 02:52:06	88	1636-69-001	2016-02-03 23:15:18
2014-02-04 02:57:06	88	1636-69-001	2016-02-03 23:20:18
2014-02-04 03:02:07	87	1636-69-001	2016-02-03 23:25:18
2014-02-04 03:07:06	87	1636-69-001	2016-02-03 23:30:18
2014-02-04 03:12:06	87	1636-69-001	2016-02-03 23:35:18
2014-02-04 03:17:06	82	1636-69-001	2016-02-03 23:40:18
2014-02-04 03:22:06	85	1636-69-001	2016-02-03 23:45:18
2014-02-04 03:27:06	90	1636-69-001	2016-02-03 23:50:18
2014-02-04 03:32:06	90	1636-69-001	2016-02-03 23:55:18
2014-02-04 03:37:06	89	1636-69-001	2016-02-04 00:00:18
2014-02-04 03:42:06	89	1636-69-001	2016-02-04 00:05:18
2014-02-04 03:47:06	89	1636-69-001	2016-02-04 00:10:18
2014-02-04 03:52:06	89	1636-69-001	2016-02-04 00:15:18
2014-02-04 03:57:06	88	1636-69-001	2016-02-04 00:20:17
2014-02-04 04:02:06	88	1636-69-001	2016-02-04 00:25:17
2014-02-04 04:07:06	88	1636-69-001	2016-02-04 00:30:17
2014-02-04 04:12:07	87	1636-69-001	2016-02-04 00:35:18
2014-02-04 04:17:06	82	1636-69-001	2016-02-04 00:40:17
2014-02-04 04:22:06	81	1636-69-001	2016-02-04 00:45:18
2014-02-04 04:27:06	83	1636-69-001	2016-02-04 00:50:17
2014-02-04 04:32:07	85	1636-69-001	2016-02-04 00:55:18
2014-02-04 04:37:06	86	1636-69-001	2016-02-04 01:00:17
2014-02-04 04:42:06	86	1636-69-001	2016-02-04 01:05:17
2014-02-04 04:47:06	86	1636-69-001	2016-02-04 01:10:17
2014-02-04 04:52:06	84	1636-69-001	2016-02-04 01:15:17
2014-02-04 04:57:06	84	1636-69-001	2016-02-04 01:20:17
2014-02-04 05:02:06	81	1636-69-001	2016-02-04 01:25:17
2014-02-04 05:07:06	80	1636-69-001	2016-02-04 01:30:17
2014-02-04 05:12:06	82	1636-69-001	2016-02-04 01:35:17
2014-02-04 05:17:06	76	1636-69-001	2016-02-04 01:40:17
2014-02-04 05:22:06	76	1636-69-001	2016-02-04 01:45:17
2014-02-04 05:27:06	75	1636-69-001	2016-02-04 01:50:17
2014-02-04 05:32:06	80	1636-69-001	2016-02-04 01:55:17
2014-02-04 05:37:06	86	1636-69-001	2016-02-04 02:00:17
2014-02-04 05:42:06	85	1636-69-001	2016-02-04 02:05:17
2014-02-04 05:47:06	82	1636-69-001	2016-02-04 02:10:17
2014-02-04 05:52:06	81	1636-69-001	2016-02-04 02:15:18
2014-02-04 05:57:07	82	1636-69-001	2016-02-04 02:20:18
2014-02-04 06:02:06	83	1636-69-001	2016-02-04 02:25:17
2014-02-04 06:07:06	85	1636-69-001	2016-02-04 02:30:17
2014-02-04 06:12:06	82	1636-69-001	2016-02-04 02:35:17
2014-02-04 06:17:06	100	1636-69-001	2016-02-04 02:40:17
2014-02-04 06:22:06	95	1636-69-001	2016-02-04 02:45:17
2014-02-04 06:32:06	94	1636-69-001	2016-02-04 02:55:17
2014-02-04 06:37:06	96	1636-69-001	2016-02-04 03:00:17
2014-02-04 06:42:06	96	1636-69-001	2016-02-04 03:05:17
2014-02-04 06:47:06	97	1636-69-001	2016-02-04 03:10:17
2014-02-04 06:52:05	99	1636-69-001	2016-02-04 03:15:17
2014-02-04 06:57:05	100	1636-69-001	2016-02-04 03:20:17
2014-02-04 07:02:05	101	1636-69-001	2016-02-04 03:25:17
2014-02-04 07:07:05	101	1636-69-001	2016-02-04 03:30:17
2014-02-04 07:12:05	103	1636-69-001	2016-02-04 03:35:17
2014-02-04 07:17:05	104	1636-69-001	2016-02-04 03:40:17
2014-02-04 07:22:05	104	1636-69-001	2016-02-04 03:45:17
2014-02-04 07:27:05	106	1636-69-001	2016-02-04 03:50:17
2014-02-04 07:32:05	109	1636-69-001	2016-02-04 03:55:17
2014-02-04 07:37:05	116	1636-69-001	2016-02-04 04:00:17
2014-02-04 07:42:05	125	1636-69-001	2016-02-04 04:05:17
2014-02-04 07:47:05	138	1636-69-001	2016-02-04 04:10:17
2014-02-04 07:52:05	146	1636-69-001	2016-02-04 04:15:17
2014-02-04 07:57:05	155	1636-69-001	2016-02-04 04:20:17
2014-02-04 08:02:05	165	1636-69-001	2016-02-04 04:25:17
2014-02-04 08:07:05	179	1636-69-001	2016-02-04 04:30:16
2014-02-04 08:12:05	190	1636-69-001	2016-02-04 04:35:16
2014-02-04 08:17:05	194	1636-69-001	2016-02-04 04:40:16
2014-02-04 08:22:05	190	1636-69-001	2016-02-04 04:45:16
2014-02-04 08:27:05	183	1636-69-001	2016-02-04 04:50:16
2014-02-04 08:32:05	170	1636-69-001	2016-02-04 04:55:16
2014-02-04 08:37:05	156	1636-69-001	2016-02-04 05:00:16
2014-02-04 08:42:05	143	1636-69-001	2016-02-04 05:05:16
2014-02-04 08:47:05	132	1636-69-001	2016-02-04 05:10:16
2014-02-04 08:52:05	122	1636-69-001	2016-02-04 05:15:16
2014-02-04 08:57:05	115	1636-69-001	2016-02-04 05:20:16
2014-02-04 09:02:05	110	1636-69-001	2016-02-04 05:25:16
2014-02-04 09:07:05	105	1636-69-001	2016-02-04 05:30:16
2014-02-04 09:12:05	102	1636-69-001	2016-02-04 05:35:16
2014-02-04 09:17:05	98	1636-69-001	2016-02-04 05:40:16
2014-02-04 09:22:05	99	1636-69-001	2016-02-04 05:45:16
2014-02-04 09:27:05	99	1636-69-001	2016-02-04 05:50:17
2014-02-04 09:32:05	98	1636-69-001	2016-02-04 05:55:16
2014-02-04 09:37:05	97	1636-69-001	2016-02-04 06:00:16
2014-02-04 09:42:05	97	1636-69-001	2016-02-04 06:05:16
2014-02-04 09:47:05	99	1636-69-001	2016-02-04 06:10:16
2014-02-04 09:52:05	99	1636-69-001	2016-02-04 06:15:16
2014-02-04 09:57:05	97	1636-69-001	2016-02-04 06:20:16
2014-02-04 10:02:05	97	1636-69-001	2016-02-04 06:25:16
2014-02-04 10:07:05	97	1636-69-001	2016-02-04 06:30:16
2014-02-04 10:12:05	99	1636-69-001	2016-02-04 06:35:16
2014-02-04 10:17:05	99	1636-69-001	2016-02-04 06:40:16
2014-02-04 10:22:05	99	1636-69-001	2016-02-04 06:45:16
2014-02-04 10:27:05	97	1636-69-001	2016-02-04 06:50:16
2014-02-04 10:32:05	97	1636-69-001	2016-02-04 06:55:16
2014-02-04 10:37:05	97	1636-69-001	2016-02-04 07:00:16
2014-02-04 10:42:05	96	1636-69-001	2016-02-04 07:05:16
2014-02-04 10:47:05	96	1636-69-001	2016-02-04 07:10:16
2014-02-04 10:52:05	95	1636-69-001	2016-02-04 07:15:16
2014-02-04 10:57:05	96	1636-69-001	2016-02-04 07:20:16
2014-02-04 11:02:05	97	1636-69-001	2016-02-04 07:25:17
2014-02-04 11:07:05	99	1636-69-001	2016-02-04 07:30:16
2014-02-04 11:12:04	99	1636-69-001	2016-02-04 07:35:16
2014-02-04 11:17:04	97	1636-69-001	2016-02-04 07:40:16
2014-02-04 11:22:04	96	1636-69-001	2016-02-04 07:45:16
2014-02-04 11:27:04	95	1636-69-001	2016-02-04 07:50:16
2014-02-04 11:32:04	98	1636-69-001	2016-02-04 07:55:16
2014-02-04 11:37:04	100	1636-69-001	2016-02-04 08:00:16
2014-02-04 11:42:04	105	1636-69-001	2016-02-04 08:05:16
2014-02-04 11:47:04	107	1636-69-001	2016-02-04 08:10:16
2014-02-04 11:52:04	110	1636-69-001	2016-02-04 08:15:16
2014-02-04 11:57:04	116	1636-69-001	2016-02-04 08:20:16
2014-02-04 12:02:04	126	1636-69-001	2016-02-04 08:25:16
2014-02-04 12:07:04	139	1636-69-001	2016-02-04 08:30:16
2014-02-04 12:12:04	146	1636-69-001	2016-02-04 08:35:16
2014-02-04 12:17:04	152	1636-69-001	2016-02-04 08:40:15
2014-02-04 12:22:04	152	1636-69-001	2016-02-04 08:45:15
2014-02-04 12:27:04	147	1636-69-001	2016-02-04 08:50:15
2014-02-04 12:32:04	140	1636-69-001	2016-02-04 08:55:15
2014-02-04 12:37:04	137	1636-69-001	2016-02-04 09:00:15
2014-02-04 12:42:04	135	1636-69-001	2016-02-04 09:05:15
2014-02-04 12:47:04	135	1636-69-001	2016-02-04 09:10:15
2014-02-04 12:52:04	135	1636-69-001	2016-02-04 09:15:15
2014-02-04 12:57:04	135	1636-69-001	2016-02-04 09:20:15
2014-02-04 13:02:04	132	1636-69-001	2016-02-04 09:25:15
2014-02-04 13:07:04	129	1636-69-001	2016-02-04 09:30:15
2014-02-04 13:12:04	127	1636-69-001	2016-02-04 09:35:15
2014-02-04 13:17:04	123	1636-69-001	2016-02-04 09:40:15
2014-02-04 13:22:04	120	1636-69-001	2016-02-04 09:45:15
2014-02-04 13:27:04	118	1636-69-001	2016-02-04 09:50:15
2014-02-04 13:32:04	116	1636-69-001	2016-02-04 09:55:15
2014-02-04 13:37:04	116	1636-69-001	2016-02-04 10:00:15
2014-02-04 13:42:04	116	1636-69-001	2016-02-04 10:05:15
2014-02-04 13:47:04	113	1636-69-001	2016-02-04 10:10:15
2014-02-04 13:52:04	111	1636-69-001	2016-02-04 10:15:15
2014-02-04 13:57:04	106	1636-69-001	2016-02-04 10:20:15
2014-02-04 14:02:04	100	1636-69-001	2016-02-04 10:25:15
2014-02-04 14:07:04	94	1636-69-001	2016-02-04 10:30:15
2014-02-04 14:12:04	91	1636-69-001	2016-02-04 10:35:15
2014-02-04 14:17:04	91	1636-69-001	2016-02-04 10:40:15
2014-02-04 14:22:04	91	1636-69-001	2016-02-04 10:45:15
2014-02-04 14:27:04	95	1636-69-001	2016-02-04 10:50:15
2014-02-04 14:32:05	99	1636-69-001	2016-02-04 10:55:16
2014-02-04 14:37:04	103	1636-69-001	2016-02-04 11:00:15
2014-02-04 14:42:04	106	1636-69-001	2016-02-04 11:05:15
2014-02-04 14:47:04	109	1636-69-001	2016-02-04 11:10:15
2014-02-04 14:52:04	115	1636-69-001	2016-02-04 11:15:15
2014-02-04 14:57:04	116	1636-69-001	2016-02-04 11:20:15
2014-02-04 15:02:04	117	1636-69-001	2016-02-04 11:25:15
2014-02-04 15:07:04	114	1636-69-001	2016-02-04 11:30:15
2014-02-04 15:12:03	111	1636-69-001	2016-02-04 11:35:15
2014-02-04 15:17:03	108	1636-69-001	2016-02-04 11:40:15
2014-02-04 15:22:03	106	1636-69-001	2016-02-04 11:45:15
2014-02-04 15:27:03	104	1636-69-001	2016-02-04 11:50:15
2014-02-04 15:32:04	102	1636-69-001	2016-02-04 11:55:15
2014-02-04 15:37:03	99	1636-69-001	2016-02-04 12:00:15
2014-02-04 15:42:03	96	1636-69-001	2016-02-04 12:05:15
2014-02-04 15:47:03	91	1636-69-001	2016-02-04 12:10:15
2014-02-04 15:52:03	87	1636-69-001	2016-02-04 12:15:15
2014-02-04 15:57:03	85	1636-69-001	2016-02-04 12:20:15
2014-02-04 16:02:03	83	1636-69-001	2016-02-04 12:25:15
2014-02-04 16:07:03	81	1636-69-001	2016-02-04 12:30:15
2014-02-04 16:12:03	82	1636-69-001	2016-02-04 12:35:15
2014-02-04 16:17:03	82	1636-69-001	2016-02-04 12:40:15
2014-02-04 16:22:04	82	1636-69-001	2016-02-04 12:45:15
2014-02-04 16:27:03	82	1636-69-001	2016-02-04 12:50:14
2014-02-04 16:32:03	82	1636-69-001	2016-02-04 12:55:14
2014-02-04 16:37:03	82	1636-69-001	2016-02-04 13:00:14
2014-02-04 16:42:03	83	1636-69-001	2016-02-04 13:05:14
2014-02-04 16:47:03	84	1636-69-001	2016-02-04 13:10:15
2014-02-04 16:52:03	86	1636-69-001	2016-02-04 13:15:14
2014-02-04 16:57:03	88	1636-69-001	2016-02-04 13:20:14
2014-02-04 17:02:03	89	1636-69-001	2016-02-04 13:25:14
2014-02-04 17:07:03	91	1636-69-001	2016-02-04 13:30:14
2014-02-04 17:12:03	92	1636-69-001	2016-02-04 13:35:14
2014-02-04 17:17:03	96	1636-69-001	2016-02-04 13:40:14
2014-02-04 17:22:03	103	1636-69-001	2016-02-04 13:45:14
2014-02-04 17:27:03	110	1636-69-001	2016-02-04 13:50:14
2014-02-04 17:32:03	122	1636-69-001	2016-02-04 13:55:14
2014-02-04 17:37:03	128	1636-69-001	2016-02-04 14:00:14
2014-02-04 17:42:03	138	1636-69-001	2016-02-04 14:05:14
2014-02-04 17:47:03	148	1636-69-001	2016-02-04 14:10:14
2014-02-04 17:52:03	158	1636-69-001	2016-02-04 14:15:14
2014-02-04 17:57:03	168	1636-69-001	2016-02-04 14:20:14
2014-02-04 18:02:03	179	1636-69-001	2016-02-04 14:25:14
2014-02-04 18:07:03	187	1636-69-001	2016-02-04 14:30:14
2014-02-04 18:12:04	198	1636-69-001	2016-02-04 14:35:15
2014-02-04 18:17:03	206	1636-69-001	2016-02-04 14:40:14
2014-02-04 18:22:03	212	1636-69-001	2016-02-04 14:45:14
2014-02-04 18:27:03	216	1636-69-001	2016-02-04 14:50:14
2014-02-04 18:32:03	221	1636-69-001	2016-02-04 14:55:14
2014-02-04 18:37:03	223	1636-69-001	2016-02-04 15:00:14
2014-02-04 18:42:03	225	1636-69-001	2016-02-04 15:05:14
2014-02-04 18:47:03	224	1636-69-001	2016-02-04 15:10:14
2014-02-04 18:52:03	221	1636-69-001	2016-02-04 15:15:14
2014-02-04 18:57:03	217	1636-69-001	2016-02-04 15:20:14
2014-02-04 19:02:03	212	1636-69-001	2016-02-04 15:25:14
2014-02-04 19:07:03	205	1636-69-001	2016-02-04 15:30:14
2014-02-04 19:12:03	200	1636-69-001	2016-02-04 15:35:14
2014-02-04 19:17:03	195	1636-69-001	2016-02-04 15:40:14
2014-02-04 19:22:02	188	1636-69-001	2016-02-04 15:45:14
2014-02-04 19:27:02	176	1636-69-001	2016-02-04 15:50:14
2014-02-04 19:32:02	163	1636-69-001	2016-02-04 15:55:14
2014-02-04 19:37:02	156	1636-69-001	2016-02-04 16:00:14
2014-02-04 19:42:02	145	1636-69-001	2016-02-04 16:05:14
2014-02-04 19:47:02	130	1636-69-001	2016-02-04 16:10:14
2014-02-04 19:52:02	115	1636-69-001	2016-02-04 16:15:14
2014-02-04 19:57:02	107	1636-69-001	2016-02-04 16:20:14
2014-02-04 20:02:02	105	1636-69-001	2016-02-04 16:25:14
2014-02-04 20:07:02	105	1636-69-001	2016-02-04 16:30:14
2014-02-04 20:12:02	104	1636-69-001	2016-02-04 16:35:14
2014-02-04 20:17:02	104	1636-69-001	2016-02-04 16:40:14
2014-02-04 20:22:02	106	1636-69-001	2016-02-04 16:45:14
2014-02-04 20:27:02	106	1636-69-001	2016-02-04 16:50:14
2014-02-04 20:32:02	102	1636-69-001	2016-02-04 16:55:13
2014-02-04 20:37:02	102	1636-69-001	2016-02-04 17:00:13
2014-02-04 20:42:02	100	1636-69-001	2016-02-04 17:05:13
2014-02-04 20:47:02	99	1636-69-001	2016-02-04 17:10:13
2014-02-04 20:52:02	95	1636-69-001	2016-02-04 17:15:13
2014-02-04 20:57:02	91	1636-69-001	2016-02-04 17:20:13
2014-02-04 21:02:02	88	1636-69-001	2016-02-04 17:25:13
2014-02-04 21:07:02	83	1636-69-001	2016-02-04 17:30:13
2014-02-04 21:12:02	81	1636-69-001	2016-02-04 17:35:13
2014-02-04 21:17:02	79	1636-69-001	2016-02-04 17:40:13
2014-02-04 21:22:02	77	1636-69-001	2016-02-04 17:45:13
2014-02-04 21:27:02	75	1636-69-001	2016-02-04 17:50:13
2014-02-04 21:32:02	74	1636-69-001	2016-02-04 17:55:13
2014-02-04 21:37:02	72	1636-69-001	2016-02-04 18:00:13
2014-02-04 21:42:02	70	1636-69-001	2016-02-04 18:05:13
2014-02-04 21:47:02	73	1636-69-001	2016-02-04 18:10:13
2014-02-04 21:52:02	73	1636-69-001	2016-02-04 18:15:13
2014-02-04 21:57:02	74	1636-69-001	2016-02-04 18:20:13
2014-02-04 22:02:02	74	1636-69-001	2016-02-04 18:25:13
2014-02-04 22:07:02	76	1636-69-001	2016-02-04 18:30:13
2014-02-04 22:12:02	78	1636-69-001	2016-02-04 18:35:13
2014-02-04 22:17:02	79	1636-69-001	2016-02-04 18:40:13
2014-02-04 22:22:02	80	1636-69-001	2016-02-04 18:45:13
2014-02-04 22:27:02	81	1636-69-001	2016-02-04 18:50:13
2014-02-04 22:32:02	84	1636-69-001	2016-02-04 18:55:13
2014-02-04 22:37:02	83	1636-69-001	2016-02-04 19:00:13
2014-02-04 22:42:02	83	1636-69-001	2016-02-04 19:05:13
2014-02-04 22:47:02	86	1636-69-001	2016-02-04 19:10:13
2014-02-04 22:52:02	83	1636-69-001	2016-02-04 19:15:13
2014-02-04 22:57:02	85	1636-69-001	2016-02-04 19:20:13
2014-02-04 23:02:02	93	1636-69-001	2016-02-04 19:25:13
2014-02-04 23:07:02	94	1636-69-001	2016-02-04 19:30:13
2014-02-04 23:12:02	94	1636-69-001	2016-02-04 19:35:13
2014-02-04 23:17:02	93	1636-69-001	2016-02-04 19:40:13
2014-02-04 23:22:02	92	1636-69-001	2016-02-04 19:45:13
2014-02-04 23:27:02	91	1636-69-001	2016-02-04 19:50:13
2014-02-04 23:32:01	91	1636-69-001	2016-02-04 19:55:13
2014-02-04 23:37:01	91	1636-69-001	2016-02-04 20:00:13
2014-02-04 23:42:01	90	1636-69-001	2016-02-04 20:05:13
2014-02-04 23:47:01	88	1636-69-001	2016-02-04 20:10:13
2014-02-04 23:52:01	89	1636-69-001	2016-02-04 20:15:13
2014-02-04 23:57:01	91	1636-69-001	2016-02-04 20:20:13
2014-02-05 00:02:01	92	1636-69-001	2016-02-04 20:25:13
2014-02-05 00:07:01	93	1636-69-001	2016-02-04 20:30:13
2014-02-05 00:12:01	94	1636-69-001	2016-02-04 20:35:13
2014-02-05 00:17:01	96	1636-69-001	2016-02-04 20:40:13
2014-02-05 00:22:01	97	1636-69-001	2016-02-04 20:45:13
2014-02-05 00:27:01	98	1636-69-001	2016-02-04 20:50:13
2014-02-05 00:32:01	98	1636-69-001	2016-02-04 20:55:13
2014-02-05 00:37:01	99	1636-69-001	2016-02-04 21:00:13
2014-02-05 00:42:01	100	1636-69-001	2016-02-04 21:05:13
2014-02-05 00:47:01	102	1636-69-001	2016-02-04 21:10:12
2014-02-05 00:52:01	102	1636-69-001	2016-02-04 21:15:13
2014-02-05 00:57:01	95	1636-69-001	2016-02-04 21:20:12
2014-02-05 01:02:01	95	1636-69-001	2016-02-04 21:25:12
2014-02-05 01:07:01	100	1636-69-001	2016-02-04 21:30:12
2014-02-05 01:12:01	97	1636-69-001	2016-02-04 21:35:12
2014-02-05 01:17:01	95	1636-69-001	2016-02-04 21:40:12
2014-02-05 01:22:01	94	1636-69-001	2016-02-04 21:45:12
2014-02-05 01:27:01	94	1636-69-001	2016-02-04 21:50:12
2014-02-05 01:32:01	94	1636-69-001	2016-02-04 21:55:12
2014-02-05 01:37:01	94	1636-69-001	2016-02-04 22:00:12
2014-02-05 01:42:01	94	1636-69-001	2016-02-04 22:05:12
2014-02-05 01:47:01	93	1636-69-001	2016-02-04 22:10:12
2014-02-05 01:52:01	93	1636-69-001	2016-02-04 22:15:12
2014-02-05 01:57:01	93	1636-69-001	2016-02-04 22:20:12
2014-02-05 02:02:01	92	1636-69-001	2016-02-04 22:25:12
2014-02-05 02:07:01	92	1636-69-001	2016-02-04 22:30:12
2014-02-05 02:12:01	91	1636-69-001	2016-02-04 22:35:12
2014-02-05 02:17:01	86	1636-69-001	2016-02-04 22:40:12
2014-02-05 02:22:01	85	1636-69-001	2016-02-04 22:45:12
2014-02-05 02:27:01	86	1636-69-001	2016-02-04 22:50:12
2014-02-05 02:32:01	87	1636-69-001	2016-02-04 22:55:12
2014-02-05 02:37:01	87	1636-69-001	2016-02-04 23:00:12
2014-02-05 02:42:01	90	1636-69-001	2016-02-04 23:05:12
2014-02-05 02:47:01	95	1636-69-001	2016-02-04 23:10:12
2014-02-05 02:52:01	95	1636-69-001	2016-02-04 23:15:12
2014-02-05 02:57:01	96	1636-69-001	2016-02-04 23:20:12
2014-02-05 03:02:01	98	1636-69-001	2016-02-04 23:25:12
2014-02-05 03:07:01	96	1636-69-001	2016-02-04 23:30:12
2014-02-05 03:12:01	92	1636-69-001	2016-02-04 23:35:12
2014-02-05 03:17:01	92	1636-69-001	2016-02-04 23:40:12
2014-02-05 03:22:01	92	1636-69-001	2016-02-04 23:45:12
2014-02-05 03:27:01	91	1636-69-001	2016-02-04 23:50:12
2014-02-05 03:32:01	91	1636-69-001	2016-02-04 23:55:12
2014-02-05 03:37:01	91	1636-69-001	2016-02-05 00:00:12
2014-02-05 03:42:00	92	1636-69-001	2016-02-05 00:05:12
2014-02-05 03:47:00	97	1636-69-001	2016-02-05 00:10:12
2014-02-05 03:52:00	101	1636-69-001	2016-02-05 00:15:12
2014-02-05 03:57:00	101	1636-69-001	2016-02-05 00:20:12
2014-02-05 04:02:00	102	1636-69-001	2016-02-05 00:25:12
2014-02-05 04:07:00	102	1636-69-001	2016-02-05 00:30:12
2014-02-05 04:12:00	102	1636-69-001	2016-02-05 00:35:12
2014-02-05 04:17:00	103	1636-69-001	2016-02-05 00:40:12
2014-02-05 04:22:00	103	1636-69-001	2016-02-05 00:45:12
2014-02-05 04:27:00	104	1636-69-001	2016-02-05 00:50:12
2014-02-05 04:32:00	104	1636-69-001	2016-02-05 00:55:12
2014-02-05 04:37:01	101	1636-69-001	2016-02-05 01:00:12
2014-02-05 04:42:00	101	1636-69-001	2016-02-05 01:05:12
2014-02-05 04:47:00	99	1636-69-001	2016-02-05 01:10:12
2014-02-05 04:52:00	98	1636-69-001	2016-02-05 01:15:12
2014-02-05 04:57:00	96	1636-69-001	2016-02-05 01:20:11
2014-02-05 05:02:00	96	1636-69-001	2016-02-05 01:25:11
2014-02-05 05:07:00	97	1636-69-001	2016-02-05 01:30:11
2014-02-05 05:12:00	97	1636-69-001	2016-02-05 01:35:11
2014-02-05 05:17:00	96	1636-69-001	2016-02-05 01:40:11
2014-02-05 05:22:00	97	1636-69-001	2016-02-05 01:45:11
2014-02-05 05:27:00	97	1636-69-001	2016-02-05 01:50:11
2014-02-05 05:32:00	96	1636-69-001	2016-02-05 01:55:11
2014-02-05 05:37:00	96	1636-69-001	2016-02-05 02:00:11
2014-02-05 05:42:00	97	1636-69-001	2016-02-05 02:05:11
2014-02-05 05:47:00	99	1636-69-001	2016-02-05 02:10:12
2014-02-05 05:52:00	101	1636-69-001	2016-02-05 02:15:11
2014-02-05 05:57:00	103	1636-69-001	2016-02-05 02:20:11
2014-02-05 06:02:00	105	1636-69-001	2016-02-05 02:25:11
2014-02-05 06:07:00	106	1636-69-001	2016-02-05 02:30:11
2014-02-05 06:12:00	107	1636-69-001	2016-02-05 02:35:11
2014-02-05 06:17:00	106	1636-69-001	2016-02-05 02:40:11
2014-02-05 06:22:00	108	1636-69-001	2016-02-05 02:45:11
2014-02-05 06:27:00	109	1636-69-001	2016-02-05 02:50:11
2014-02-05 06:32:00	111	1636-69-001	2016-02-05 02:55:11
2014-02-05 06:37:00	113	1636-69-001	2016-02-05 03:00:11
2014-02-05 06:42:00	115	1636-69-001	2016-02-05 03:05:11
2014-02-05 06:47:00	118	1636-69-001	2016-02-05 03:10:11
2014-02-05 06:52:00	119	1636-69-001	2016-02-05 03:15:11
2014-02-05 06:57:00	111	1636-69-001	2016-02-05 03:20:11
2014-02-05 07:02:00	108	1636-69-001	2016-02-05 03:25:11
2014-02-05 07:07:00	108	1636-69-001	2016-02-05 03:30:11
2014-02-05 07:12:00	107	1636-69-001	2016-02-05 03:35:11
2014-02-05 07:17:00	108	1636-69-001	2016-02-05 03:40:11
2014-02-05 07:22:00	108	1636-69-001	2016-02-05 03:45:11
2014-02-05 07:27:00	108	1636-69-001	2016-02-05 03:50:11
2014-02-05 07:32:00	106	1636-69-001	2016-02-05 03:55:11
2014-02-05 07:37:00	108	1636-69-001	2016-02-05 04:00:11
2014-02-05 07:42:00	109	1636-69-001	2016-02-05 04:05:11
2014-02-05 07:47:00	109	1636-69-001	2016-02-05 04:10:11
2014-02-05 07:51:59	109	1636-69-001	2016-02-05 04:15:11
2014-02-05 07:56:59	111	1636-69-001	2016-02-05 04:20:11
2014-02-05 08:02:00	114	1636-69-001	2016-02-05 04:25:11
2014-02-05 08:06:59	114	1636-69-001	2016-02-05 04:30:11
2014-02-05 08:11:59	115	1636-69-001	2016-02-05 04:35:11
2014-02-05 08:16:59	115	1636-69-001	2016-02-05 04:40:11
2014-02-05 08:21:59	117	1636-69-001	2016-02-05 04:45:11
2014-02-05 08:26:59	120	1636-69-001	2016-02-05 04:50:11
2014-02-05 08:31:59	124	1636-69-001	2016-02-05 04:55:11
2014-02-05 08:36:59	130	1636-69-001	2016-02-05 05:00:11
2014-02-05 08:41:59	137	1636-69-001	2016-02-05 05:05:11
2014-02-05 08:46:59	145	1636-69-001	2016-02-05 05:10:11
2014-02-05 08:51:59	153	1636-69-001	2016-02-05 05:15:11
2014-02-05 08:56:59	158	1636-69-001	2016-02-05 05:20:11
2014-02-05 09:01:59	167	1636-69-001	2016-02-05 05:25:10
2014-02-05 09:06:59	175	1636-69-001	2016-02-05 05:30:10
2014-02-05 09:11:59	181	1636-69-001	2016-02-05 05:35:10
2014-02-05 09:16:59	186	1636-69-001	2016-02-05 05:40:11
2014-02-05 09:21:59	191	1636-69-001	2016-02-05 05:45:10
2014-02-05 09:26:59	196	1636-69-001	2016-02-05 05:50:10
2014-02-05 09:31:59	194	1636-69-001	2016-02-05 05:55:10
2014-02-05 09:36:59	191	1636-69-001	2016-02-05 06:00:10
2014-02-05 09:41:59	186	1636-69-001	2016-02-05 06:05:10
2014-02-05 09:46:59	181	1636-69-001	2016-02-05 06:10:10
2014-02-05 09:51:59	175	1636-69-001	2016-02-05 06:15:10
2014-02-05 09:56:59	166	1636-69-001	2016-02-05 06:20:10
2014-02-05 10:01:59	155	1636-69-001	2016-02-05 06:25:10
2014-02-05 10:06:59	147	1636-69-001	2016-02-05 06:30:10
2014-02-05 10:11:59	137	1636-69-001	2016-02-05 06:35:10
2014-02-05 10:16:59	129	1636-69-001	2016-02-05 06:40:10
2014-02-05 10:21:59	124	1636-69-001	2016-02-05 06:45:10
2014-02-05 10:26:59	118	1636-69-001	2016-02-05 06:50:10
2014-02-05 10:31:59	112	1636-69-001	2016-02-05 06:55:10
2014-02-05 10:36:59	108	1636-69-001	2016-02-05 07:00:10
2014-02-05 10:41:59	106	1636-69-001	2016-02-05 07:05:10
2014-02-05 10:46:59	105	1636-69-001	2016-02-05 07:10:10
2014-02-05 10:51:59	103	1636-69-001	2016-02-05 07:15:10
2014-02-05 10:56:59	100	1636-69-001	2016-02-05 07:20:10
2014-02-05 11:01:59	99	1636-69-001	2016-02-05 07:25:10
2014-02-05 11:06:59	100	1636-69-001	2016-02-05 07:30:10
2014-02-05 11:11:59	99	1636-69-001	2016-02-05 07:35:10
2014-02-05 11:16:59	98	1636-69-001	2016-02-05 07:40:10
2014-02-05 11:21:59	98	1636-69-001	2016-02-05 07:45:10
2014-02-05 11:26:59	99	1636-69-001	2016-02-05 07:50:10
2014-02-05 11:31:59	100	1636-69-001	2016-02-05 07:55:10
2014-02-05 11:36:59	98	1636-69-001	2016-02-05 08:00:10
2014-02-05 11:41:59	99	1636-69-001	2016-02-05 08:05:10
2014-02-05 11:46:59	99	1636-69-001	2016-02-05 08:10:10
2014-02-05 11:51:59	98	1636-69-001	2016-02-05 08:15:10
2014-02-05 11:56:58	98	1636-69-001	2016-02-05 08:20:10
2014-02-05 12:01:58	99	1636-69-001	2016-02-05 08:25:10
2014-02-05 12:06:58	99	1636-69-001	2016-02-05 08:30:10
2014-02-05 12:11:58	99	1636-69-001	2016-02-05 08:35:10
2014-02-05 12:16:58	97	1636-69-001	2016-02-05 08:40:10
2014-02-05 12:21:58	97	1636-69-001	2016-02-05 08:45:10
2014-02-05 12:26:58	96	1636-69-001	2016-02-05 08:50:10
2014-02-05 12:31:58	96	1636-69-001	2016-02-05 08:55:10
2014-02-05 12:36:58	95	1636-69-001	2016-02-05 09:00:10
2014-02-05 12:41:58	95	1636-69-001	2016-02-05 09:05:10
2014-02-05 12:46:58	101	1636-69-001	2016-02-05 09:10:10
2014-02-05 12:51:59	107	1636-69-001	2016-02-05 09:15:10
2014-02-05 12:56:58	113	1636-69-001	2016-02-05 09:20:10
2014-02-05 13:01:58	114	1636-69-001	2016-02-05 09:25:10
2014-02-05 13:06:58	118	1636-69-001	2016-02-05 09:30:09
2014-02-05 13:11:58	122	1636-69-001	2016-02-05 09:35:09
2014-02-05 13:16:58	127	1636-69-001	2016-02-05 09:40:09
2014-02-05 13:21:58	133	1636-69-001	2016-02-05 09:45:09
2014-02-05 13:26:58	140	1636-69-001	2016-02-05 09:50:09
2014-02-05 13:31:58	144	1636-69-001	2016-02-05 09:55:09
2014-02-05 13:36:58	149	1636-69-001	2016-02-05 10:00:09
2014-02-05 13:41:58	150	1636-69-001	2016-02-05 10:05:09
2014-02-05 13:46:58	148	1636-69-001	2016-02-05 10:10:09
2014-02-05 13:51:58	144	1636-69-001	2016-02-05 10:15:09
2014-02-05 13:56:58	142	1636-69-001	2016-02-05 10:20:09
2014-02-05 14:01:58	138	1636-69-001	2016-02-05 10:25:09
2014-02-05 14:06:58	138	1636-69-001	2016-02-05 10:30:09
2014-02-05 14:11:58	138	1636-69-001	2016-02-05 10:35:09
2014-02-05 14:16:58	135	1636-69-001	2016-02-05 10:40:09
2014-02-05 14:21:58	127	1636-69-001	2016-02-05 10:45:09
2014-02-05 14:26:58	119	1636-69-001	2016-02-05 10:50:09
2014-02-05 14:31:58	111	1636-69-001	2016-02-05 10:55:09
2014-02-05 14:36:58	104	1636-69-001	2016-02-05 11:00:09
2014-02-05 14:41:58	97	1636-69-001	2016-02-05 11:05:09
2014-02-05 14:46:58	92	1636-69-001	2016-02-05 11:10:09
2014-02-05 14:51:58	85	1636-69-001	2016-02-05 11:15:09
2014-02-05 14:56:58	82	1636-69-001	2016-02-05 11:20:10
2014-02-05 15:01:58	81	1636-69-001	2016-02-05 11:25:09
2014-02-05 15:06:58	82	1636-69-001	2016-02-05 11:30:09
2014-02-05 15:11:58	83	1636-69-001	2016-02-05 11:35:09
2014-02-05 15:16:58	84	1636-69-001	2016-02-05 11:40:09
2014-02-05 15:21:58	86	1636-69-001	2016-02-05 11:45:09
2014-02-05 15:26:58	88	1636-69-001	2016-02-05 11:50:09
2014-02-05 15:31:58	90	1636-69-001	2016-02-05 11:55:09
2014-02-05 15:36:58	90	1636-69-001	2016-02-05 12:00:09
2014-02-05 15:41:58	94	1636-69-001	2016-02-05 12:05:09
2014-02-05 15:46:58	95	1636-69-001	2016-02-05 12:10:09
2014-02-05 15:51:58	96	1636-69-001	2016-02-05 12:15:09
2014-02-05 15:56:58	97	1636-69-001	2016-02-05 12:20:09
2014-02-05 16:01:57	99	1636-69-001	2016-02-05 12:25:09
2014-02-05 16:06:58	100	1636-69-001	2016-02-05 12:30:09
2014-02-05 16:11:57	102	1636-69-001	2016-02-05 12:35:09
2014-02-05 16:16:57	101	1636-69-001	2016-02-05 12:40:09
2014-02-05 16:21:57	101	1636-69-001	2016-02-05 12:45:09
2014-02-05 16:26:57	99	1636-69-001	2016-02-05 12:50:09
2014-02-05 16:31:57	96	1636-69-001	2016-02-05 12:55:09
2014-02-05 16:36:57	94	1636-69-001	2016-02-05 13:00:09
2014-02-05 16:41:57	93	1636-69-001	2016-02-05 13:05:09
2014-02-05 16:46:57	92	1636-69-001	2016-02-05 13:10:09
2014-02-05 16:51:57	90	1636-69-001	2016-02-05 13:15:09
2014-02-05 16:56:57	88	1636-69-001	2016-02-05 13:20:09
2014-02-05 17:01:57	87	1636-69-001	2016-02-05 13:25:09
2014-02-05 17:06:57	88	1636-69-001	2016-02-05 13:30:09
2014-02-05 17:11:57	89	1636-69-001	2016-02-05 13:35:09
2014-02-05 17:16:57	91	1636-69-001	2016-02-05 13:40:08
2014-02-05 17:21:57	93	1636-69-001	2016-02-05 13:45:08
2014-02-05 17:26:57	92	1636-69-001	2016-02-05 13:50:08
2014-02-05 17:31:57	93	1636-69-001	2016-02-05 13:55:08
2014-02-05 17:36:57	91	1636-69-001	2016-02-05 14:00:08
2014-02-05 17:41:57	88	1636-69-001	2016-02-05 14:05:08
2014-02-05 17:46:57	86	1636-69-001	2016-02-05 14:10:08
2014-02-05 17:51:57	87	1636-69-001	2016-02-05 14:15:08
2014-02-05 17:56:57	89	1636-69-001	2016-02-05 14:20:08
2014-02-05 18:01:57	92	1636-69-001	2016-02-05 14:25:08
2014-02-05 18:06:57	94	1636-69-001	2016-02-05 14:30:08
2014-02-05 18:11:57	98	1636-69-001	2016-02-05 14:35:08
2014-02-05 18:16:57	99	1636-69-001	2016-02-05 14:40:08
2014-02-05 18:21:57	99	1636-69-001	2016-02-05 14:45:08
2014-02-05 18:26:57	100	1636-69-001	2016-02-05 14:50:08
2014-02-05 18:31:57	99	1636-69-001	2016-02-05 14:55:08
2015-03-29 11:53:31	100	1636-69-001	2015-03-29 19:53:31
2015-03-29 11:58:31	111	1636-69-001	2015-03-29 19:58:31
2015-03-29 12:03:31	113	1636-69-001	2015-03-29 20:03:32
2015-03-29 12:08:31	114	1636-69-001	2015-03-29 20:08:31
2015-03-29 12:13:31	116	1636-69-001	2015-03-29 20:13:31
2015-03-29 12:18:30	121	1636-69-001	2015-03-29 20:18:31
2015-03-29 12:23:30	125	1636-69-001	2015-03-29 20:23:31
2015-03-29 12:28:30	137	1636-69-001	2015-03-29 20:28:31
2015-03-29 12:33:30	143	1636-69-001	2015-03-29 20:33:31
2015-03-29 12:38:30	148	1636-69-001	2015-03-29 20:38:31
2015-03-29 12:43:30	149	1636-69-001	2015-03-29 20:43:31
2015-03-29 12:48:30	145	1636-69-001	2015-03-29 20:48:31
2015-03-29 12:53:30	138	1636-69-001	2015-03-29 20:53:31
2015-03-29 12:58:30	135	1636-69-001	2015-03-29 20:58:31
2015-03-29 13:03:30	134	1636-69-001	2015-03-29 21:03:31
2015-03-29 13:08:30	130	1636-69-001	2015-03-29 21:08:31
2015-03-29 13:13:30	125	1636-69-001	2015-03-29 21:13:31
2015-03-29 13:18:30	123	1636-69-001	2015-03-29 21:18:31
2015-03-29 13:23:30	123	1636-69-001	2015-03-29 21:23:31
2015-03-29 13:28:30	120	1636-69-001	2015-03-29 21:28:31
2015-03-29 13:33:30	121	1636-69-001	2015-03-29 21:33:31
2015-03-29 13:38:30	121	1636-69-001	2015-03-29 21:38:31
2015-03-29 13:43:30	119	1636-69-001	2015-03-29 21:43:31
2015-03-29 13:48:30	122	1636-69-001	2015-03-29 21:48:31
2015-03-29 13:53:30	119	1636-69-001	2015-03-29 21:53:31
2015-03-29 13:58:30	117	1636-69-001	2015-03-29 21:58:31
2015-03-29 14:03:30	118	1636-69-001	2015-03-29 22:03:31
2015-03-29 14:08:30	121	1636-69-001	2015-03-29 22:08:31
2015-03-29 14:13:30	125	1636-69-001	2015-03-29 22:13:30
2015-03-29 14:18:30	130	1636-69-001	2015-03-29 22:18:30
2015-03-29 14:23:30	131	1636-69-001	2015-03-29 22:23:30
2015-03-29 14:28:30	135	1636-69-001	2015-03-29 22:28:30
2015-03-29 14:33:30	137	1636-69-001	2015-03-29 22:33:30
2015-03-29 14:38:30	149	1636-69-001	2015-03-29 22:38:30
2015-03-29 14:43:30	159	1636-69-001	2015-03-29 22:43:30
2015-03-29 14:48:30	171	1636-69-001	2015-03-29 22:48:30
2015-03-29 14:53:30	187	1636-69-001	2015-03-29 22:53:30
2015-03-29 14:58:30	201	1636-69-001	2015-03-29 22:58:30
2015-03-29 15:03:30	213	1636-69-001	2015-03-29 23:03:30
2015-03-29 15:08:30	219	1636-69-001	2015-03-29 23:08:30
2015-03-29 15:13:30	219	1636-69-001	2015-03-29 23:13:30
2015-03-29 15:18:30	214	1636-69-001	2015-03-29 23:18:30
2015-03-29 15:23:30	220	1636-69-001	2015-03-29 23:23:30
2015-03-29 15:28:30	222	1636-69-001	2015-03-29 23:28:30
2015-03-29 15:33:30	243	1636-69-001	2015-03-29 23:33:30
2015-03-29 15:38:30	250	1636-69-001	2015-03-29 23:38:30
2015-03-29 15:43:30	246	1636-69-001	2015-03-29 23:43:30
2015-03-29 15:48:30	247	1636-69-001	2015-03-29 23:48:30
2015-03-29 15:53:30	243	1636-69-001	2015-03-29 23:53:30
2015-03-29 15:58:30	210	1636-69-001	2015-03-29 23:58:30
2015-03-29 16:03:30	201	1636-69-001	2015-03-30 00:03:30
2015-03-29 16:08:30	191	1636-69-001	2015-03-30 00:08:30
2015-03-29 16:13:29	188	1636-69-001	2015-03-30 00:13:30
2015-03-29 16:18:29	184	1636-69-001	2015-03-30 00:18:30
2015-03-29 16:23:29	180	1636-69-001	2015-03-30 00:23:30
2015-03-29 16:28:29	178	1636-69-001	2015-03-30 00:28:30
2015-03-29 16:33:29	167	1636-69-001	2015-03-30 00:33:30
2015-03-29 16:38:29	152	1636-69-001	2015-03-30 00:38:30
2015-03-29 16:43:29	132	1636-69-001	2015-03-30 00:43:30
2015-03-29 16:48:29	116	1636-69-001	2015-03-30 00:48:30
2015-03-29 16:53:29	111	1636-69-001	2015-03-30 00:53:30
2015-03-29 16:58:29	107	1636-69-001	2015-03-30 00:58:30
2015-03-29 17:03:29	105	1636-69-001	2015-03-30 01:03:30
2015-03-29 17:08:29	100	1636-69-001	2015-03-30 01:08:30
2015-03-29 17:13:29	100	1636-69-001	2015-03-30 01:13:30
2015-03-29 17:18:29	100	1636-69-001	2015-03-30 01:18:30
2015-03-29 17:23:29	100	1636-69-001	2015-03-30 01:23:30
2015-03-29 17:28:29	100	1636-69-001	2015-03-30 01:28:30
2015-03-29 17:33:29	98	1636-69-001	2015-03-30 01:33:30
2015-03-29 17:38:29	99	1636-69-001	2015-03-30 01:38:30
2015-03-29 17:43:29	102	1636-69-001	2015-03-30 01:43:30
2015-03-29 17:48:29	106	1636-69-001	2015-03-30 01:48:30
2015-03-29 17:53:29	105	1636-69-001	2015-03-30 01:53:30
2015-03-29 17:58:29	99	1636-69-001	2015-03-30 01:58:30
2015-03-29 18:03:29	103	1636-69-001	2015-03-30 02:03:30
2015-03-29 18:08:29	107	1636-69-001	2015-03-30 02:08:29
2015-03-29 18:13:29	103	1636-69-001	2015-03-30 02:13:30
2015-03-29 18:18:29	99	1636-69-001	2015-03-30 02:18:29
2015-03-29 18:23:29	96	1636-69-001	2015-03-30 02:23:29
2015-03-29 18:28:29	102	1636-69-001	2015-03-30 02:28:29
2015-03-29 18:33:29	113	1636-69-001	2015-03-30 02:33:29
2015-03-29 18:38:29	125	1636-69-001	2015-03-30 02:38:29
2015-03-29 22:58:28	116	1636-69-001	2015-03-30 06:58:28
2015-03-29 23:03:28	149	1636-69-001	2015-03-30 07:03:28
2015-03-29 23:08:28	142	1636-69-001	2015-03-30 07:08:28
2015-03-29 23:13:28	142	1636-69-001	2015-03-30 07:13:28
2015-03-29 23:18:28	122	1636-69-001	2015-03-30 07:18:28
2015-03-29 23:23:28	117	1636-69-001	2015-03-30 07:23:28
2015-03-29 23:28:28	110	1636-69-001	2015-03-30 07:28:28
2015-03-29 23:33:28	105	1636-69-001	2015-03-30 07:33:28
2015-03-29 23:38:28	99	1636-69-001	2015-03-30 07:38:28
2015-03-29 23:43:28	85	1636-69-001	2015-03-30 07:43:28
2015-03-29 23:48:28	80	1636-69-001	2015-03-30 07:48:28
2015-03-29 23:53:28	87	1636-69-001	2015-03-30 07:53:28
2015-03-29 23:58:28	87	1636-69-001	2015-03-30 07:58:29
2015-03-30 00:03:28	102	1636-69-001	2015-03-30 08:03:28
2015-03-30 00:08:27	100	1636-69-001	2015-03-30 08:08:28
2015-03-30 00:13:27	98	1636-69-001	2015-03-30 08:13:28
2015-03-30 00:18:27	94	1636-69-001	2015-03-30 08:18:28
2015-03-30 00:23:28	95	1636-69-001	2015-03-30 08:23:28
2015-03-30 00:28:27	101	1636-69-001	2015-03-30 08:28:28
2015-03-30 00:33:27	103	1636-69-001	2015-03-30 08:33:28
2015-03-30 00:38:27	101	1636-69-001	2015-03-30 08:38:28
2015-03-30 00:43:27	101	1636-69-001	2015-03-30 08:43:28
2015-03-30 00:48:27	102	1636-69-001	2015-03-30 08:48:28
2015-03-30 00:53:27	105	1636-69-001	2015-03-30 08:53:28
2015-03-30 00:58:27	116	1636-69-001	2015-03-30 08:58:28
2015-03-30 01:03:27	119	1636-69-001	2015-03-30 09:03:28
2015-03-30 01:08:27	121	1636-69-001	2015-03-30 09:08:28
2015-03-30 01:13:27	124	1636-69-001	2015-03-30 09:13:28
2015-03-30 01:18:27	126	1636-69-001	2015-03-30 09:18:28
2015-03-30 01:23:27	125	1636-69-001	2015-03-30 09:23:28
2015-03-30 01:28:27	124	1636-69-001	2015-03-30 09:28:28
2015-03-30 01:33:27	112	1636-69-001	2015-03-30 09:33:28
2015-03-30 01:38:27	109	1636-69-001	2015-03-30 09:38:28
2015-03-30 01:43:27	125	1636-69-001	2015-03-30 09:43:28
2015-03-30 01:48:27	125	1636-69-001	2015-03-30 09:48:28
2015-03-30 01:53:27	124	1636-69-001	2015-03-30 09:53:28
2015-03-30 01:58:28	121	1636-69-001	2015-03-30 09:58:28
2015-03-30 02:03:28	122	1636-69-001	2015-03-30 10:03:28
2015-03-30 02:08:28	124	1636-69-001	2015-03-30 10:08:28
2015-03-30 02:13:27	126	1636-69-001	2015-03-30 10:13:28
2015-03-30 02:18:27	126	1636-69-001	2015-03-30 10:18:27
2015-03-30 02:23:27	125	1636-69-001	2015-03-30 10:23:28
2015-03-30 02:28:27	127	1636-69-001	2015-03-30 10:28:27
2015-03-30 02:33:27	126	1636-69-001	2015-03-30 10:33:27
2015-03-30 02:38:27	127	1636-69-001	2015-03-30 10:38:27
2015-03-30 02:43:27	125	1636-69-001	2015-03-30 10:43:27
2015-03-30 02:48:27	126	1636-69-001	2015-03-30 10:48:27
2015-03-30 02:53:27	127	1636-69-001	2015-03-30 10:53:27
2015-03-30 02:58:27	123	1636-69-001	2015-03-30 10:58:27
2015-03-30 03:03:27	123	1636-69-001	2015-03-30 11:03:27
2015-03-30 03:08:27	120	1636-69-001	2015-03-30 11:08:27
2015-03-30 03:13:27	117	1636-69-001	2015-03-30 11:13:27
2015-03-30 03:18:27	110	1636-69-001	2015-03-30 11:18:27
2015-03-30 03:23:27	108	1636-69-001	2015-03-30 11:23:27
2015-03-30 03:28:27	107	1636-69-001	2015-03-30 11:28:27
2015-03-30 03:33:27	99	1636-69-001	2015-03-30 11:33:27
2015-03-30 03:38:27	96	1636-69-001	2015-03-30 11:38:27
2015-03-30 03:43:27	97	1636-69-001	2015-03-30 11:43:27
2015-03-30 03:48:27	99	1636-69-001	2015-03-30 11:48:28
2015-03-30 03:53:27	101	1636-69-001	2015-03-30 11:53:27
2015-03-30 03:58:27	91	1636-69-001	2015-03-30 11:58:27
2015-03-30 04:03:27	82	1636-69-001	2015-03-30 12:03:27
2015-03-30 04:08:27	78	1636-69-001	2015-03-30 12:08:27
2015-03-30 04:13:27	76	1636-69-001	2015-03-30 12:13:27
2015-03-30 04:18:26	74	1636-69-001	2015-03-30 12:18:27
2015-03-30 04:23:26	75	1636-69-001	2015-03-30 12:23:27
2015-03-30 04:28:26	77	1636-69-001	2015-03-30 12:28:27
2015-03-30 04:33:26	85	1636-69-001	2015-03-30 12:33:27
2015-03-30 04:38:26	99	1636-69-001	2015-03-30 12:38:27
2015-03-30 04:43:27	102	1636-69-001	2015-03-30 12:43:27
2015-03-30 04:48:26	103	1636-69-001	2015-03-30 12:48:27
2015-03-30 04:53:26	103	1636-69-001	2015-03-30 12:53:27
2015-03-30 04:58:26	104	1636-69-001	2015-03-30 12:58:27
2015-03-30 05:03:26	104	1636-69-001	2015-03-30 13:03:27
2015-03-30 05:08:26	104	1636-69-001	2015-03-30 13:08:27
2015-03-30 05:13:26	105	1636-69-001	2015-03-30 13:13:27
2015-03-30 05:18:26	104	1636-69-001	2015-03-30 13:18:27
2015-03-30 05:23:26	104	1636-69-001	2015-03-30 13:23:27
2015-03-30 05:28:26	105	1636-69-001	2015-03-30 13:28:27
2015-03-30 05:33:26	105	1636-69-001	2015-03-30 13:33:27
2015-03-30 05:38:26	104	1636-69-001	2015-03-30 13:38:27
2015-03-30 05:43:26	104	1636-69-001	2015-03-30 13:43:27
2015-03-30 05:48:26	107	1636-69-001	2015-03-30 13:48:27
2015-03-30 05:53:26	104	1636-69-001	2015-03-30 13:53:27
2015-03-30 05:58:26	100	1636-69-001	2015-03-30 13:58:27
2015-03-30 06:03:26	91	1636-69-001	2015-03-30 14:03:27
2015-03-30 06:08:26	77	1636-69-001	2015-03-30 14:08:27
2015-03-30 06:13:26	72	1636-69-001	2015-03-30 14:13:27
2015-03-30 06:18:26	78	1636-69-001	2015-03-30 14:18:27
2015-03-30 06:23:26	78	1636-69-001	2015-03-30 14:23:26
2015-03-30 06:28:26	85	1636-69-001	2015-03-30 14:28:26
2015-03-30 06:33:26	103	1636-69-001	2015-03-30 14:33:26
2015-03-30 06:38:26	105	1636-69-001	2015-03-30 14:38:26
2015-03-30 06:43:26	106	1636-69-001	2015-03-30 14:43:27
2015-03-30 06:48:26	106	1636-69-001	2015-03-30 14:48:26
2015-03-30 06:53:26	106	1636-69-001	2015-03-30 14:53:26
2015-03-30 06:58:26	107	1636-69-001	2015-03-30 14:58:26
2015-03-30 07:03:26	109	1636-69-001	2015-03-30 15:03:26
2015-03-30 07:08:26	107	1636-69-001	2015-03-30 15:08:26
2015-03-30 07:13:26	107	1636-69-001	2015-03-30 15:13:26
2015-03-30 07:18:26	109	1636-69-001	2015-03-30 15:18:27
2015-03-30 07:23:26	109	1636-69-001	2015-03-30 15:23:26
2015-03-30 07:28:26	110	1636-69-001	2015-03-30 15:28:26
2015-03-30 07:33:26	110	1636-69-001	2015-03-30 15:33:26
2015-03-30 07:38:26	110	1636-69-001	2015-03-30 15:38:26
2015-03-30 07:43:26	110	1636-69-001	2015-03-30 15:43:26
2015-03-30 07:48:26	107	1636-69-001	2015-03-30 15:48:26
2015-03-30 07:53:26	105	1636-69-001	2015-03-30 15:53:26
2015-03-30 07:58:26	98	1636-69-001	2015-03-30 15:58:26
2015-03-30 08:03:26	91	1636-69-001	2015-03-30 16:03:26
2015-03-30 08:08:26	97	1636-69-001	2015-03-30 16:08:26
2015-03-30 08:13:26	102	1636-69-001	2015-03-30 16:13:26
2015-03-30 08:18:25	107	1636-69-001	2015-03-30 16:18:26
2015-03-30 08:23:25	110	1636-69-001	2015-03-30 16:23:26
2015-03-30 08:28:25	113	1636-69-001	2015-03-30 16:28:26
2015-03-30 08:33:26	114	1636-69-001	2015-03-30 16:33:26
2015-03-30 08:38:25	115	1636-69-001	2015-03-30 16:38:26
2015-03-30 08:43:25	115	1636-69-001	2015-03-30 16:43:26
2015-03-30 08:48:25	114	1636-69-001	2015-03-30 16:48:26
2015-03-30 08:53:25	114	1636-69-001	2015-03-30 16:53:26
2015-03-30 08:58:25	114	1636-69-001	2015-03-30 16:58:26
2015-03-30 09:03:25	111	1636-69-001	2015-03-30 17:03:26
2015-03-30 09:08:25	109	1636-69-001	2015-03-30 17:08:26
2015-03-30 09:13:25	103	1636-69-001	2015-03-30 17:13:26
2015-03-30 09:18:25	102	1636-69-001	2015-03-30 17:18:26
2015-03-30 09:23:25	107	1636-69-001	2015-03-30 17:23:26
2015-03-30 09:28:25	107	1636-69-001	2015-03-30 17:28:26
2015-03-30 09:33:25	108	1636-69-001	2015-03-30 17:33:26
2015-03-30 09:38:25	108	1636-69-001	2015-03-30 17:38:26
2015-03-30 09:43:25	109	1636-69-001	2015-03-30 17:43:26
2015-03-30 09:48:25	109	1636-69-001	2015-03-30 17:48:26
2015-03-30 09:53:25	111	1636-69-001	2015-03-30 17:53:26
2015-03-30 09:58:25	112	1636-69-001	2015-03-30 17:58:26
2015-03-30 10:03:25	110	1636-69-001	2015-03-30 18:03:26
2015-03-30 10:08:25	113	1636-69-001	2015-03-30 18:08:26
2015-03-30 10:13:25	115	1636-69-001	2015-03-30 18:13:26
2015-03-30 10:18:25	115	1636-69-001	2015-03-30 18:18:26
2015-03-30 10:23:25	113	1636-69-001	2015-03-30 18:23:25
2015-03-30 10:28:25	112	1636-69-001	2015-03-30 18:28:25
2015-03-30 10:33:25	110	1636-69-001	2015-03-30 18:33:25
2015-03-30 10:38:25	111	1636-69-001	2015-03-30 18:38:25
2015-03-30 10:43:25	110	1636-69-001	2015-03-30 18:43:25
2015-03-30 10:48:25	118	1636-69-001	2015-03-30 18:48:25
2015-03-30 10:53:25	132	1636-69-001	2015-03-30 18:53:25
2015-03-30 10:58:25	148	1636-69-001	2015-03-30 18:58:25
2015-03-30 11:03:25	161	1636-69-001	2015-03-30 19:03:25
2015-03-30 11:08:25	167	1636-69-001	2015-03-30 19:08:25
2015-03-30 11:13:25	173	1636-69-001	2015-03-30 19:13:25
2015-03-30 11:18:25	175	1636-69-001	2015-03-30 19:18:25
2015-03-30 11:23:25	171	1636-69-001	2015-03-30 19:23:26
2015-03-30 11:28:25	169	1636-69-001	2015-03-30 19:28:25
2015-03-30 11:33:25	174	1636-69-001	2015-03-30 19:33:25
2015-03-30 11:38:25	181	1636-69-001	2015-03-30 19:38:25
2015-03-30 11:43:25	178	1636-69-001	2015-03-30 19:43:25
2015-03-30 11:48:25	175	1636-69-001	2015-03-30 19:48:25
2015-03-30 11:53:25	167	1636-69-001	2015-03-30 19:53:25
2015-03-30 11:58:25	159	1636-69-001	2015-03-30 19:58:25
2015-03-30 12:03:25	151	1636-69-001	2015-03-30 20:03:25
2015-03-30 12:08:25	144	1636-69-001	2015-03-30 20:08:25
2015-03-30 12:13:24	134	1636-69-001	2015-03-30 20:13:25
2015-03-30 12:18:24	127	1636-69-001	2015-03-30 20:18:25
2015-03-30 12:23:24	123	1636-69-001	2015-03-30 20:23:25
2015-03-30 12:28:24	120	1636-69-001	2015-03-30 20:28:25
2015-03-30 12:33:25	121	1636-69-001	2015-03-30 20:33:26
2015-03-30 12:38:25	127	1636-69-001	2015-03-30 20:38:25
2015-03-30 12:43:24	132	1636-69-001	2015-03-30 20:43:25
2015-03-30 12:48:24	132	1636-69-001	2015-03-30 20:48:25
2015-03-30 12:53:24	137	1636-69-001	2015-03-30 20:53:25
2015-03-30 12:58:24	137	1636-69-001	2015-03-30 20:58:25
2015-03-30 13:03:24	134	1636-69-001	2015-03-30 21:03:25
2015-03-30 13:08:24	127	1636-69-001	2015-03-30 21:08:25
2015-03-30 13:13:24	120	1636-69-001	2015-03-30 21:13:25
2015-03-30 13:18:24	112	1636-69-001	2015-03-30 21:18:25
2015-03-30 13:23:24	108	1636-69-001	2015-03-30 21:23:25
2015-03-30 13:28:24	107	1636-69-001	2015-03-30 21:28:25
2015-03-30 13:33:24	107	1636-69-001	2015-03-30 21:33:25
2015-03-30 13:38:24	110	1636-69-001	2015-03-30 21:38:25
2015-03-30 13:43:24	115	1636-69-001	2015-03-30 21:43:25
2015-03-30 13:48:24	119	1636-69-001	2015-03-30 21:48:25
2015-03-30 13:53:24	118	1636-69-001	2015-03-30 21:53:25
2015-03-30 13:58:24	119	1636-69-001	2015-03-30 21:58:25
2015-03-30 14:03:24	120	1636-69-001	2015-03-30 22:03:25
2015-03-30 14:08:24	121	1636-69-001	2015-03-30 22:08:25
2015-03-30 14:13:24	121	1636-69-001	2015-03-30 22:13:25
2015-03-30 14:18:24	120	1636-69-001	2015-03-30 22:18:24
2015-03-30 14:23:24	122	1636-69-001	2015-03-30 22:23:24
2015-03-30 14:28:24	123	1636-69-001	2015-03-30 22:28:25
2015-03-30 14:33:24	122	1636-69-001	2015-03-30 22:33:24
2015-03-30 14:38:24	122	1636-69-001	2015-03-30 22:38:24
2015-03-30 14:43:24	125	1636-69-001	2015-03-30 22:43:24
2015-03-30 14:48:24	127	1636-69-001	2015-03-30 22:48:24
2015-03-30 14:53:24	128	1636-69-001	2015-03-30 22:53:24
2015-03-30 14:58:24	128	1636-69-001	2015-03-30 22:58:24
2015-03-30 15:03:24	129	1636-69-001	2015-03-30 23:03:24
2015-03-30 15:08:24	130	1636-69-001	2015-03-30 23:08:24
2015-03-30 15:13:24	130	1636-69-001	2015-03-30 23:13:24
2015-03-30 15:18:24	132	1636-69-001	2015-03-30 23:18:24
2015-03-30 15:23:24	128	1636-69-001	2015-03-30 23:23:24
2015-03-30 15:28:24	127	1636-69-001	2015-03-30 23:28:24
2015-03-30 15:33:24	126	1636-69-001	2015-03-30 23:33:24
2015-03-30 15:38:24	123	1636-69-001	2015-03-30 23:38:24
2015-03-30 15:43:24	120	1636-69-001	2015-03-30 23:43:24
2015-03-30 15:48:24	121	1636-69-001	2015-03-30 23:48:24
2015-03-30 15:53:24	123	1636-69-001	2015-03-30 23:53:24
2015-03-30 15:58:24	121	1636-69-001	2015-03-30 23:58:24
2015-03-30 16:03:24	120	1636-69-001	2015-03-31 00:03:24
2015-03-30 16:08:24	119	1636-69-001	2015-03-31 00:08:24
2015-03-30 16:13:23	119	1636-69-001	2015-03-31 00:13:24
2015-03-30 16:18:23	115	1636-69-001	2015-03-31 00:18:24
2015-03-30 16:23:24	116	1636-69-001	2015-03-31 00:23:24
2015-03-30 16:28:23	115	1636-69-001	2015-03-31 00:28:24
2015-03-30 16:33:23	107	1636-69-001	2015-03-31 00:33:24
2015-03-30 16:38:23	100	1636-69-001	2015-03-31 00:38:24
2015-03-30 16:43:23	94	1636-69-001	2015-03-31 00:43:24
2015-03-30 16:48:23	89	1636-69-001	2015-03-31 00:48:24
2015-03-30 16:53:23	94	1636-69-001	2015-03-31 00:53:24
2015-03-30 16:58:23	93	1636-69-001	2015-03-31 00:58:24
2015-03-30 17:03:23	99	1636-69-001	2015-03-31 01:03:24
2015-03-30 17:08:23	101	1636-69-001	2015-03-31 01:08:24
2015-03-30 17:13:23	99	1636-69-001	2015-03-31 01:13:24
2015-03-30 17:18:23	98	1636-69-001	2015-03-31 01:18:24
2015-03-30 17:23:23	102	1636-69-001	2015-03-31 01:23:24
2015-03-30 17:28:23	111	1636-69-001	2015-03-31 01:28:24
2015-03-30 17:33:23	119	1636-69-001	2015-03-31 01:33:24
2015-03-30 17:38:24	122	1636-69-001	2015-03-31 01:38:24
2015-03-30 17:43:23	130	1636-69-001	2015-03-31 01:43:24
2015-03-30 17:48:23	138	1636-69-001	2015-03-31 01:48:24
2015-03-30 17:53:23	141	1636-69-001	2015-03-31 01:53:24
2015-03-30 17:58:23	142	1636-69-001	2015-03-31 01:58:24
2015-03-30 18:03:23	143	1636-69-001	2015-03-31 02:03:24
2015-03-30 18:08:23	141	1636-69-001	2015-03-31 02:08:24
2015-03-30 18:13:23	141	1636-69-001	2015-03-31 02:13:23
2015-03-30 18:18:23	139	1636-69-001	2015-03-31 02:18:23
2015-03-30 18:23:23	141	1636-69-001	2015-03-31 02:23:23
2015-03-30 18:28:23	140	1636-69-001	2015-03-31 02:28:23
2015-03-30 18:33:23	137	1636-69-001	2015-03-31 02:33:24
2015-03-30 18:38:23	126	1636-69-001	2015-03-31 02:38:23
2015-03-30 18:43:23	114	1636-69-001	2015-03-31 02:43:23
2015-03-30 18:48:23	100	1636-69-001	2015-03-31 02:48:23
2015-03-30 18:53:23	86	1636-69-001	2015-03-31 02:53:23
2015-03-30 18:58:23	72	1636-69-001	2015-03-31 02:58:23
2015-03-30 19:03:23	64	1636-69-001	2015-03-31 03:03:23
2015-03-30 19:08:23	70	1636-69-001	2015-03-31 03:08:23
2015-03-30 19:13:23	75	1636-69-001	2015-03-31 03:13:23
2015-03-30 19:18:23	82	1636-69-001	2015-03-31 03:18:23
2015-03-30 19:23:23	93	1636-69-001	2015-03-31 03:23:24
2015-03-30 19:28:23	106	1636-69-001	2015-03-31 03:28:23
2015-03-30 19:33:23	113	1636-69-001	2015-03-31 03:33:23
2015-03-30 19:38:23	114	1636-69-001	2015-03-31 03:38:23
2015-03-30 19:43:23	119	1636-69-001	2015-03-31 03:43:23
2015-03-30 19:48:23	121	1636-69-001	2015-03-31 03:48:23
2015-03-30 19:53:23	125	1636-69-001	2015-03-31 03:53:23
2015-03-30 19:58:23	128	1636-69-001	2015-03-31 03:58:23
2015-03-30 20:03:23	128	1636-69-001	2015-03-31 04:03:23
2015-03-30 20:08:23	127	1636-69-001	2015-03-31 04:08:23
2015-03-30 20:13:22	120	1636-69-001	2015-03-31 04:13:23
2015-03-30 20:18:23	116	1636-69-001	2015-03-31 04:18:23
2015-03-30 20:23:22	137	1636-69-001	2015-03-31 04:23:23
2015-03-30 20:28:23	137	1636-69-001	2015-03-31 04:28:23
2015-03-30 20:33:22	135	1636-69-001	2015-03-31 04:33:23
2015-03-30 20:38:22	143	1636-69-001	2015-03-31 04:38:23
2015-03-30 20:53:22	142	1636-69-001	2015-03-31 04:53:23
2015-03-30 20:58:22	144	1636-69-001	2015-03-31 04:58:23
2015-03-30 21:03:22	150	1636-69-001	2015-03-31 05:03:23
2015-03-30 21:08:22	157	1636-69-001	2015-03-31 05:08:23
2015-03-31 00:53:21	140	1636-69-001	2015-03-31 08:53:22
2015-03-31 00:58:22	135	1636-69-001	2015-03-31 08:58:22
2015-03-31 01:03:21	131	1636-69-001	2015-03-31 09:03:22
2015-03-31 01:08:21	128	1636-69-001	2015-03-31 09:08:22
2015-03-31 01:13:21	128	1636-69-001	2015-03-31 09:13:22
2015-03-31 01:18:21	129	1636-69-001	2015-03-31 09:18:22
2015-03-31 01:23:21	131	1636-69-001	2015-03-31 09:23:22
2015-03-31 01:28:21	132	1636-69-001	2015-03-31 09:28:22
2015-03-31 01:33:21	137	1636-69-001	2015-03-31 09:33:22
2015-03-31 01:38:21	142	1636-69-001	2015-03-31 09:38:22
2015-03-31 01:43:21	146	1636-69-001	2015-03-31 09:43:22
2015-03-31 01:48:21	149	1636-69-001	2015-03-31 09:48:22
2015-03-31 01:53:21	150	1636-69-001	2015-03-31 09:53:22
2015-03-31 01:58:21	151	1636-69-001	2015-03-31 09:58:22
2015-03-31 02:03:21	146	1636-69-001	2015-03-31 10:03:22
2015-03-31 02:08:22	140	1636-69-001	2015-03-31 10:08:22
2015-03-31 02:13:21	127	1636-69-001	2015-03-31 10:13:22
2015-03-31 02:18:22	118	1636-69-001	2015-03-31 10:18:22
2015-03-31 02:23:21	113	1636-69-001	2015-03-31 10:23:21
2015-03-31 02:28:21	110	1636-69-001	2015-03-31 10:28:21
2015-03-31 02:33:21	107	1636-69-001	2015-03-31 10:33:21
2015-03-31 02:38:21	104	1636-69-001	2015-03-31 10:38:21
2015-03-31 02:43:21	101	1636-69-001	2015-03-31 10:43:21
2015-03-31 02:48:21	100	1636-69-001	2015-03-31 10:48:22
2015-03-31 02:53:21	99	1636-69-001	2015-03-31 10:53:21
2015-03-31 02:58:21	99	1636-69-001	2015-03-31 10:58:21
2015-03-31 03:03:21	99	1636-69-001	2015-03-31 11:03:21
2015-03-31 03:08:21	99	1636-69-001	2015-03-31 11:08:21
2015-03-31 03:13:21	98	1636-69-001	2015-03-31 11:13:21
2015-03-31 03:18:21	98	1636-69-001	2015-03-31 11:18:21
2015-03-31 03:23:21	98	1636-69-001	2015-03-31 11:23:21
2015-03-31 03:28:21	99	1636-69-001	2015-03-31 11:28:21
2015-03-31 03:33:21	100	1636-69-001	2015-03-31 11:33:21
2015-03-31 03:38:21	100	1636-69-001	2015-03-31 11:38:21
2015-03-31 03:43:21	102	1636-69-001	2015-03-31 11:43:21
2015-03-31 03:48:21	103	1636-69-001	2015-03-31 11:48:21
2015-03-31 03:53:21	103	1636-69-001	2015-03-31 11:53:21
2015-03-31 03:58:21	102	1636-69-001	2015-03-31 11:58:22
2015-03-31 04:03:21	104	1636-69-001	2015-03-31 12:03:21
2015-03-31 04:08:21	100	1636-69-001	2015-03-31 12:08:21
2015-03-31 04:13:21	97	1636-69-001	2015-03-31 12:13:21
2015-03-31 04:18:21	95	1636-69-001	2015-03-31 12:18:21
2015-03-31 04:23:20	94	1636-69-001	2015-03-31 12:23:21
2015-03-31 04:28:20	95	1636-69-001	2015-03-31 12:28:21
2015-03-31 04:33:20	96	1636-69-001	2015-03-31 12:33:21
2015-03-31 04:38:20	97	1636-69-001	2015-03-31 12:38:21
2015-03-31 04:43:20	103	1636-69-001	2015-03-31 12:43:21
2015-03-31 04:48:20	102	1636-69-001	2015-03-31 12:48:21
2015-03-31 04:53:20	103	1636-69-001	2015-03-31 12:53:21
2015-03-31 04:58:20	103	1636-69-001	2015-03-31 12:58:21
2015-03-31 05:03:20	103	1636-69-001	2015-03-31 13:03:21
2015-03-31 05:08:20	104	1636-69-001	2015-03-31 13:08:21
2015-03-31 05:13:20	103	1636-69-001	2015-03-31 13:13:21
2015-03-31 05:18:20	103	1636-69-001	2015-03-31 13:18:21
2015-03-31 05:23:20	103	1636-69-001	2015-03-31 13:23:21
2015-03-31 05:28:20	104	1636-69-001	2015-03-31 13:28:21
2015-03-31 05:33:20	106	1636-69-001	2015-03-31 13:33:21
2015-03-31 05:38:20	107	1636-69-001	2015-03-31 13:38:21
2015-03-31 05:43:20	107	1636-69-001	2015-03-31 13:43:21
2015-03-31 05:48:20	107	1636-69-001	2015-03-31 13:48:21
2015-03-31 05:53:20	105	1636-69-001	2015-03-31 13:53:21
2015-03-31 05:58:20	104	1636-69-001	2015-03-31 13:58:21
2015-03-31 06:03:20	103	1636-69-001	2015-03-31 14:03:21
2015-03-31 06:08:20	103	1636-69-001	2015-03-31 14:08:21
2015-03-31 06:13:20	103	1636-69-001	2015-03-31 14:13:21
2015-03-31 06:18:20	103	1636-69-001	2015-03-31 14:18:21
2015-03-31 06:23:20	102	1636-69-001	2015-03-31 14:23:21
2015-03-31 06:28:20	102	1636-69-001	2015-03-31 14:28:20
2015-03-31 06:33:20	102	1636-69-001	2015-03-31 14:33:20
2015-03-31 06:38:20	103	1636-69-001	2015-03-31 14:38:20
2015-03-31 06:43:20	105	1636-69-001	2015-03-31 14:43:20
2015-03-31 06:48:20	102	1636-69-001	2015-03-31 14:48:20
2015-03-31 06:53:20	100	1636-69-001	2015-03-31 14:53:20
2015-03-31 06:58:20	105	1636-69-001	2015-03-31 14:58:20
2015-03-31 07:03:20	107	1636-69-001	2015-03-31 15:03:20
2015-03-31 07:08:20	107	1636-69-001	2015-03-31 15:08:20
2015-03-31 07:13:20	108	1636-69-001	2015-03-31 15:13:20
2015-03-31 07:18:20	109	1636-69-001	2015-03-31 15:18:20
2015-03-31 07:23:20	111	1636-69-001	2015-03-31 15:23:21
2015-03-31 07:28:20	116	1636-69-001	2015-03-31 15:28:20
2015-03-31 07:33:20	115	1636-69-001	2015-03-31 15:33:20
2015-03-31 07:38:20	115	1636-69-001	2015-03-31 15:38:20
2015-03-31 07:43:20	111	1636-69-001	2015-03-31 15:43:20
2015-03-31 07:48:20	102	1636-69-001	2015-03-31 15:48:20
2015-03-31 07:53:20	92	1636-69-001	2015-03-31 15:53:20
2015-03-31 07:58:20	92	1636-69-001	2015-03-31 15:58:20
2015-03-31 08:03:20	95	1636-69-001	2015-03-31 16:03:20
2015-03-31 08:08:20	96	1636-69-001	2015-03-31 16:08:20
2015-03-31 08:13:20	97	1636-69-001	2015-03-31 16:13:20
2015-03-31 08:18:20	99	1636-69-001	2015-03-31 16:18:20
2015-03-31 08:23:20	102	1636-69-001	2015-03-31 16:23:20
2015-03-31 08:28:20	106	1636-69-001	2015-03-31 16:28:20
2015-03-31 08:33:19	108	1636-69-001	2015-03-31 16:33:20
2015-03-31 08:38:19	108	1636-69-001	2015-03-31 16:38:20
2015-03-31 08:43:19	108	1636-69-001	2015-03-31 16:43:20
2015-03-31 08:48:20	114	1636-69-001	2015-03-31 16:48:20
2015-03-31 08:53:19	111	1636-69-001	2015-03-31 16:53:20
2015-03-31 08:58:19	111	1636-69-001	2015-03-31 16:58:20
2015-03-31 09:03:19	116	1636-69-001	2015-03-31 17:03:20
2015-03-31 09:08:19	119	1636-69-001	2015-03-31 17:08:20
2015-03-31 09:13:19	129	1636-69-001	2015-03-31 17:13:20
2015-03-31 09:18:19	143	1636-69-001	2015-03-31 17:18:20
2015-03-31 09:23:19	155	1636-69-001	2015-03-31 17:23:20
2015-03-31 09:28:20	169	1636-69-001	2015-03-31 17:28:20
2015-03-31 09:33:20	175	1636-69-001	2015-03-31 17:33:20
2015-03-31 09:38:19	177	1636-69-001	2015-03-31 17:38:20
2015-03-31 09:43:19	175	1636-69-001	2015-03-31 17:43:20
2015-03-31 09:48:19	173	1636-69-001	2015-03-31 17:48:20
2015-03-31 09:53:20	173	1636-69-001	2015-03-31 17:53:20
2015-03-31 09:58:19	171	1636-69-001	2015-03-31 17:58:20
2015-03-31 10:03:19	169	1636-69-001	2015-03-31 18:03:20
2015-03-31 10:08:19	166	1636-69-001	2015-03-31 18:08:20
2015-03-31 10:13:19	165	1636-69-001	2015-03-31 18:13:20
2015-03-31 10:18:19	165	1636-69-001	2015-03-31 18:18:20
2015-03-31 10:23:19	165	1636-69-001	2015-03-31 18:23:20
2015-03-31 10:28:19	165	1636-69-001	2015-03-31 18:28:20
2015-03-31 10:33:19	165	1636-69-001	2015-03-31 18:33:19
2015-03-31 10:38:19	161	1636-69-001	2015-03-31 18:38:19
2015-03-31 10:43:19	156	1636-69-001	2015-03-31 18:43:19
2015-03-31 10:48:19	152	1636-69-001	2015-03-31 18:48:20
2015-03-31 10:53:19	150	1636-69-001	2015-03-31 18:53:19
2015-03-31 10:58:19	143	1636-69-001	2015-03-31 18:58:19
2015-03-31 11:03:19	140	1636-69-001	2015-03-31 19:03:20
2015-03-31 11:08:19	141	1636-69-001	2015-03-31 19:08:19
2015-03-31 11:13:19	140	1636-69-001	2015-03-31 19:13:19
2015-03-31 11:18:19	141	1636-69-001	2015-03-31 19:18:19
2015-03-31 11:23:19	138	1636-69-001	2015-03-31 19:23:19
2015-03-31 11:28:19	134	1636-69-001	2015-03-31 19:28:19
2015-03-31 11:33:19	130	1636-69-001	2015-03-31 19:33:19
2015-03-31 11:38:19	123	1636-69-001	2015-03-31 19:38:19
2015-03-31 11:43:19	120	1636-69-001	2015-03-31 19:43:19
2015-03-31 11:48:19	117	1636-69-001	2015-03-31 19:48:19
2015-03-31 11:53:19	114	1636-69-001	2015-03-31 19:53:19
2015-03-31 11:58:19	111	1636-69-001	2015-03-31 19:58:19
2015-03-31 12:03:19	108	1636-69-001	2015-03-31 20:03:19
2015-03-31 12:08:19	107	1636-69-001	2015-03-31 20:08:19
2015-03-31 12:13:19	104	1636-69-001	2015-03-31 20:13:19
2015-03-31 12:18:19	103	1636-69-001	2015-03-31 20:18:19
2015-03-31 12:23:19	102	1636-69-001	2015-03-31 20:23:19
2015-03-31 12:28:18	102	1636-69-001	2015-03-31 20:28:19
2015-03-31 12:33:19	101	1636-69-001	2015-03-31 20:33:19
2015-03-31 12:38:18	102	1636-69-001	2015-03-31 20:38:19
2015-03-31 12:43:18	101	1636-69-001	2015-03-31 20:43:19
2015-03-31 12:48:18	102	1636-69-001	2015-03-31 20:48:19
2015-03-31 12:53:18	103	1636-69-001	2015-03-31 20:53:19
2015-03-31 12:58:18	104	1636-69-001	2015-03-31 20:58:19
2015-03-31 13:03:18	104	1636-69-001	2015-03-31 21:03:19
2015-03-31 13:08:18	104	1636-69-001	2015-03-31 21:08:19
2015-03-31 13:13:19	104	1636-69-001	2015-03-31 21:13:19
2015-03-31 13:18:18	104	1636-69-001	2015-03-31 21:18:19
2015-03-31 13:23:18	104	1636-69-001	2015-03-31 21:23:19
2015-03-31 13:28:18	103	1636-69-001	2015-03-31 21:28:19
2015-03-31 13:33:18	101	1636-69-001	2015-03-31 21:33:19
2015-03-31 13:38:18	101	1636-69-001	2015-03-31 21:38:19
2015-03-31 13:43:18	108	1636-69-001	2015-03-31 21:43:19
2015-03-31 13:48:18	117	1636-69-001	2015-03-31 21:48:19
2015-03-31 13:53:18	127	1636-69-001	2015-03-31 21:53:19
2015-03-31 13:58:18	136	1636-69-001	2015-03-31 21:58:19
2015-03-31 14:03:18	146	1636-69-001	2015-03-31 22:03:19
2015-03-31 14:08:18	154	1636-69-001	2015-03-31 22:08:19
2015-03-31 14:13:18	159	1636-69-001	2015-03-31 22:13:19
2015-03-31 14:18:18	164	1636-69-001	2015-03-31 22:18:19
2015-03-31 14:23:18	167	1636-69-001	2015-03-31 22:23:19
2015-03-31 14:28:18	169	1636-69-001	2015-03-31 22:28:18
2015-03-31 14:33:18	165	1636-69-001	2015-03-31 22:33:18
2015-03-31 14:38:18	163	1636-69-001	2015-03-31 22:38:18
2015-03-31 14:43:18	160	1636-69-001	2015-03-31 22:43:18
2015-03-31 14:48:18	163	1636-69-001	2015-03-31 22:48:18
2015-03-31 14:53:18	162	1636-69-001	2015-03-31 22:53:19
2015-03-31 14:58:18	159	1636-69-001	2015-03-31 22:58:18
2015-03-31 15:03:18	157	1636-69-001	2015-03-31 23:03:18
2015-03-31 15:08:18	155	1636-69-001	2015-03-31 23:08:19
2015-03-31 15:13:18	152	1636-69-001	2015-03-31 23:13:18
2015-03-31 15:18:18	151	1636-69-001	2015-03-31 23:18:19
2015-03-31 15:23:18	146	1636-69-001	2015-03-31 23:23:19
2015-03-31 15:28:18	149	1636-69-001	2015-03-31 23:28:18
2015-03-31 15:33:18	149	1636-69-001	2015-03-31 23:33:18
2015-03-31 15:38:18	148	1636-69-001	2015-03-31 23:38:18
2015-03-31 15:43:18	145	1636-69-001	2015-03-31 23:43:18
2015-03-31 15:48:18	141	1636-69-001	2015-03-31 23:48:18
2015-03-31 15:53:18	138	1636-69-001	2015-03-31 23:53:18
2015-03-31 15:58:18	136	1636-69-001	2015-03-31 23:58:18
2015-03-31 16:03:18	131	1636-69-001	2015-04-01 00:03:18
2015-03-31 16:08:18	130	1636-69-001	2015-04-01 00:08:18
2015-03-31 16:13:18	127	1636-69-001	2015-04-01 00:13:19
2015-03-31 16:18:18	127	1636-69-001	2015-04-01 00:18:18
2015-03-31 16:23:17	124	1636-69-001	2015-04-01 00:23:18
2015-03-31 16:28:18	122	1636-69-001	2015-04-01 00:28:18
2015-03-31 16:33:17	122	1636-69-001	2015-04-01 00:33:18
2015-03-31 16:38:17	121	1636-69-001	2015-04-01 00:38:18
2015-03-31 16:43:17	121	1636-69-001	2015-04-01 00:43:18
2015-03-31 16:48:17	114	1636-69-001	2015-04-01 00:48:18
2015-03-31 16:53:17	113	1636-69-001	2015-04-01 00:53:18
2015-03-31 16:58:17	112	1636-69-001	2015-04-01 00:58:18
2015-03-31 17:03:17	112	1636-69-001	2015-04-01 01:03:18
2015-03-31 17:08:17	113	1636-69-001	2015-04-01 01:08:18
2015-03-31 17:13:17	113	1636-69-001	2015-04-01 01:13:18
2015-03-31 17:18:18	112	1636-69-001	2015-04-01 01:18:18
2015-03-31 17:23:17	114	1636-69-001	2015-04-01 01:23:18
2015-03-31 17:28:17	113	1636-69-001	2015-04-01 01:28:18
2015-03-31 17:33:17	113	1636-69-001	2015-04-01 01:33:18
2015-03-31 17:38:17	111	1636-69-001	2015-04-01 01:38:18
2015-03-31 17:43:17	110	1636-69-001	2015-04-01 01:43:18
2015-03-31 17:48:17	109	1636-69-001	2015-04-01 01:48:18
2015-03-31 17:53:17	109	1636-69-001	2015-04-01 01:53:18
2015-03-31 17:58:17	110	1636-69-001	2015-04-01 01:58:18
2015-03-31 18:03:17	112	1636-69-001	2015-04-01 02:03:18
2015-03-31 18:08:17	112	1636-69-001	2015-04-01 02:08:18
2015-03-31 18:13:18	111	1636-69-001	2015-04-01 02:13:18
2015-03-31 18:18:17	110	1636-69-001	2015-04-01 02:18:18
2015-03-31 18:23:17	112	1636-69-001	2015-04-01 02:23:17
2015-03-31 18:28:17	109	1636-69-001	2015-04-01 02:28:18
2015-03-31 18:33:17	108	1636-69-001	2015-04-01 02:33:17
2015-03-31 18:38:17	110	1636-69-001	2015-04-01 02:38:17
2015-03-31 18:43:17	107	1636-69-001	2015-04-01 02:43:17
2015-03-31 18:48:17	108	1636-69-001	2015-04-01 02:48:17
2015-03-31 18:53:17	107	1636-69-001	2015-04-01 02:53:17
2015-03-31 18:58:17	107	1636-69-001	2015-04-01 02:58:17
2015-03-31 19:03:17	108	1636-69-001	2015-04-01 03:03:17
2015-03-31 19:08:17	103	1636-69-001	2015-04-01 03:08:17
2015-03-31 19:13:17	103	1636-69-001	2015-04-01 03:13:17
2015-03-31 19:18:17	108	1636-69-001	2015-04-01 03:18:17
2015-03-31 19:23:17	117	1636-69-001	2015-04-01 03:23:17
2015-03-31 19:28:17	123	1636-69-001	2015-04-01 03:28:17
2015-03-31 19:33:17	127	1636-69-001	2015-04-01 03:33:17
2015-03-31 19:38:17	139	1636-69-001	2015-04-01 03:38:17
2015-03-31 19:43:17	148	1636-69-001	2015-04-01 03:43:17
2015-03-31 19:48:17	154	1636-69-001	2015-04-01 03:48:17
2015-03-31 19:53:17	158	1636-69-001	2015-04-01 03:53:17
2015-03-31 19:58:17	157	1636-69-001	2015-04-01 03:58:17
2015-03-31 20:03:17	156	1636-69-001	2015-04-01 04:03:17
2015-03-31 20:08:17	148	1636-69-001	2015-04-01 04:08:18
2015-03-31 20:13:17	144	1636-69-001	2015-04-01 04:13:17
2015-03-31 20:18:16	142	1636-69-001	2015-04-01 04:18:17
2015-03-31 20:23:16	142	1636-69-001	2015-04-01 04:23:17
2015-03-31 20:28:16	143	1636-69-001	2015-04-01 04:28:17
2015-03-31 20:33:17	143	1636-69-001	2015-04-01 04:33:17
2015-03-31 20:38:16	140	1636-69-001	2015-04-01 04:38:17
2015-03-31 20:43:16	141	1636-69-001	2015-04-01 04:43:17
2015-03-31 20:48:16	140	1636-69-001	2015-04-01 04:48:17
2015-03-31 20:53:16	133	1636-69-001	2015-04-01 04:53:17
2015-03-31 20:58:16	129	1636-69-001	2015-04-01 04:58:17
2015-03-31 21:03:16	128	1636-69-001	2015-04-01 05:03:17
2015-03-31 21:08:16	129	1636-69-001	2015-04-01 05:08:17
2015-03-31 21:13:16	132	1636-69-001	2015-04-01 05:13:17
2015-03-31 21:18:16	135	1636-69-001	2015-04-01 05:18:17
2015-03-31 21:23:16	133	1636-69-001	2015-04-01 05:23:17
2015-03-31 21:28:16	129	1636-69-001	2015-04-01 05:28:17
2015-03-31 21:33:16	127	1636-69-001	2015-04-01 05:33:17
2015-03-31 21:38:16	128	1636-69-001	2015-04-01 05:38:17
2015-03-31 21:43:16	123	1636-69-001	2015-04-01 05:43:17
2015-03-31 21:48:16	117	1636-69-001	2015-04-01 05:48:17
2015-03-31 21:53:16	109	1636-69-001	2015-04-01 05:53:17
2015-03-31 21:58:16	103	1636-69-001	2015-04-01 05:58:17
2015-03-31 22:03:16	97	1636-69-001	2015-04-01 06:03:17
2015-03-31 22:08:16	96	1636-69-001	2015-04-01 06:08:17
2015-03-31 22:13:16	96	1636-69-001	2015-04-01 06:13:17
2015-03-31 22:18:16	100	1636-69-001	2015-04-01 06:18:16
2015-03-31 22:23:16	104	1636-69-001	2015-04-01 06:23:17
2015-03-31 22:28:16	109	1636-69-001	2015-04-01 06:28:16
2015-03-31 22:33:16	115	1636-69-001	2015-04-01 06:33:16
2015-03-31 22:38:16	120	1636-69-001	2015-04-01 06:38:16
2015-03-31 22:43:16	123	1636-69-001	2015-04-01 06:43:16
2015-03-31 22:48:17	121	1636-69-001	2015-04-01 06:48:18
2015-03-31 22:53:16	118	1636-69-001	2015-04-01 06:53:16
2015-03-31 22:58:16	116	1636-69-001	2015-04-01 06:58:16
2015-03-31 23:03:16	116	1636-69-001	2015-04-01 07:03:16
2015-03-31 23:08:16	119	1636-69-001	2015-04-01 07:08:16
2015-03-31 23:13:16	122	1636-69-001	2015-04-01 07:13:16
2015-03-31 23:18:16	127	1636-69-001	2015-04-01 07:18:16
2015-03-31 23:23:16	134	1636-69-001	2015-04-01 07:23:16
2015-03-31 23:28:16	140	1636-69-001	2015-04-01 07:28:16
2015-03-31 23:33:16	145	1636-69-001	2015-04-01 07:33:16
2015-03-31 23:38:16	148	1636-69-001	2015-04-01 07:38:16
2015-03-31 23:43:16	149	1636-69-001	2015-04-01 07:43:16
2015-03-31 23:48:16	149	1636-69-001	2015-04-01 07:48:17
2015-03-31 23:53:16	148	1636-69-001	2015-04-01 07:53:16
2015-03-31 23:58:16	146	1636-69-001	2015-04-01 07:58:16
2015-04-01 00:03:16	145	1636-69-001	2015-04-01 08:03:16
2015-04-01 00:08:16	136	1636-69-001	2015-04-01 08:08:16
2015-04-01 00:13:17	132	1636-69-001	2015-04-01 08:13:17
2015-04-01 00:18:16	131	1636-69-001	2015-04-01 08:18:16
2015-04-01 00:23:15	125	1636-69-001	2015-04-01 08:23:16
2015-04-01 00:28:15	120	1636-69-001	2015-04-01 08:28:16
2015-04-01 00:33:15	117	1636-69-001	2015-04-01 08:33:16
2015-04-01 00:38:15	117	1636-69-001	2015-04-01 08:38:16
2015-04-01 00:43:16	118	1636-69-001	2015-04-01 08:43:16
2015-04-01 00:48:15	119	1636-69-001	2015-04-01 08:48:16
2015-04-01 00:53:15	119	1636-69-001	2015-04-01 08:53:16
2015-04-01 00:58:15	119	1636-69-001	2015-04-01 08:58:16
2015-04-01 01:03:15	119	1636-69-001	2015-04-01 09:03:16
2015-04-01 01:08:15	122	1636-69-001	2015-04-01 09:08:16
2015-04-01 01:13:15	124	1636-69-001	2015-04-01 09:13:16
2015-04-01 01:18:15	123	1636-69-001	2015-04-01 09:18:16
2015-04-01 01:23:15	125	1636-69-001	2015-04-01 09:23:16
2015-04-01 01:28:15	126	1636-69-001	2015-04-01 09:28:16
2015-04-01 01:33:15	125	1636-69-001	2015-04-01 09:33:16
2015-04-01 01:38:15	125	1636-69-001	2015-04-01 09:38:16
2015-04-01 01:43:15	122	1636-69-001	2015-04-01 09:43:16
2015-04-01 01:48:15	120	1636-69-001	2015-04-01 09:48:16
2015-04-01 01:53:15	118	1636-69-001	2015-04-01 09:53:16
2015-04-01 01:58:15	115	1636-69-001	2015-04-01 09:58:16
2015-04-01 02:03:15	112	1636-69-001	2015-04-01 10:03:16
2015-04-01 02:08:15	112	1636-69-001	2015-04-01 10:08:16
2015-04-01 02:13:15	111	1636-69-001	2015-04-01 10:13:16
2015-04-01 02:18:15	109	1636-69-001	2015-04-01 10:18:16
2015-04-01 02:23:15	109	1636-69-001	2015-04-01 10:23:16
2015-04-01 02:28:15	109	1636-69-001	2015-04-01 10:28:15
2015-04-01 02:33:15	108	1636-69-001	2015-04-01 10:33:15
2015-04-01 02:38:15	107	1636-69-001	2015-04-01 10:38:15
2015-04-01 02:43:15	107	1636-69-001	2015-04-01 10:43:16
2015-04-01 02:48:15	106	1636-69-001	2015-04-01 10:48:15
2015-04-01 02:53:15	105	1636-69-001	2015-04-01 10:53:15
2015-04-01 02:58:15	105	1636-69-001	2015-04-01 10:58:15
2015-04-01 03:03:15	106	1636-69-001	2015-04-01 11:03:15
2015-04-01 03:08:15	106	1636-69-001	2015-04-01 11:08:15
2015-04-01 03:13:15	106	1636-69-001	2015-04-01 11:13:15
2015-04-01 03:18:15	106	1636-69-001	2015-04-01 11:18:15
2015-04-01 03:23:15	105	1636-69-001	2015-04-01 11:23:15
2015-04-01 03:28:15	99	1636-69-001	2015-04-01 11:28:15
2015-04-01 03:33:15	98	1636-69-001	2015-04-01 11:33:15
2015-04-01 03:38:15	99	1636-69-001	2015-04-01 11:38:15
2015-04-01 03:43:15	98	1636-69-001	2015-04-01 11:43:15
2015-04-01 03:48:15	100	1636-69-001	2015-04-01 11:48:15
2015-04-01 03:53:15	103	1636-69-001	2015-04-01 11:53:15
2015-04-01 03:58:15	102	1636-69-001	2015-04-01 11:58:15
2015-04-01 04:03:15	100	1636-69-001	2015-04-01 12:03:15
2015-04-01 04:08:15	101	1636-69-001	2015-04-01 12:08:15
2015-04-01 04:13:15	101	1636-69-001	2015-04-01 12:13:15
2015-04-01 04:18:15	100	1636-69-001	2015-04-01 12:18:15
2015-04-01 04:23:15	100	1636-69-001	2015-04-01 12:23:15
2015-04-01 04:28:15	102	1636-69-001	2015-04-01 12:28:15
2015-04-01 04:33:14	102	1636-69-001	2015-04-01 12:33:15
2015-04-01 04:38:15	101	1636-69-001	2015-04-01 12:38:15
2015-04-01 04:43:14	100	1636-69-001	2015-04-01 12:43:15
2015-04-01 04:48:14	100	1636-69-001	2015-04-01 12:48:15
2015-04-01 04:53:14	100	1636-69-001	2015-04-01 12:53:15
2015-04-01 04:58:14	100	1636-69-001	2015-04-01 12:58:15
2015-04-01 05:03:14	99	1636-69-001	2015-04-01 13:03:15
2015-04-01 05:08:14	95	1636-69-001	2015-04-01 13:08:15
2015-04-01 05:13:14	97	1636-69-001	2015-04-01 13:13:15
2015-04-01 05:18:14	96	1636-69-001	2015-04-01 13:18:15
2015-04-01 05:23:14	96	1636-69-001	2015-04-01 13:23:15
2015-04-01 05:28:14	97	1636-69-001	2015-04-01 13:28:15
2015-04-01 05:33:14	97	1636-69-001	2015-04-01 13:33:15
2015-04-01 05:38:14	97	1636-69-001	2015-04-01 13:38:15
2015-04-01 05:43:14	98	1636-69-001	2015-04-01 13:43:15
2015-04-01 05:48:14	98	1636-69-001	2015-04-01 13:48:15
2015-04-01 05:53:14	99	1636-69-001	2015-04-01 13:53:15
2015-04-01 05:58:14	99	1636-69-001	2015-04-01 13:58:15
2015-04-01 06:03:14	99	1636-69-001	2015-04-01 14:03:15
2015-04-01 06:08:14	93	1636-69-001	2015-04-01 14:08:15
2015-04-01 06:13:14	91	1636-69-001	2015-04-01 14:13:15
2015-04-01 06:18:14	90	1636-69-001	2015-04-01 14:18:15
2015-04-01 06:23:14	98	1636-69-001	2015-04-01 14:23:15
2015-04-01 06:28:15	96	1636-69-001	2015-04-01 14:28:15
2015-04-01 06:33:14	96	1636-69-001	2015-04-01 14:33:15
2015-04-01 06:38:14	101	1636-69-001	2015-04-01 14:38:14
2015-04-01 06:43:14	101	1636-69-001	2015-04-01 14:43:14
2015-04-01 06:48:14	100	1636-69-001	2015-04-01 14:48:15
2015-04-01 06:53:14	100	1636-69-001	2015-04-01 14:53:14
2015-04-01 06:58:14	89	1636-69-001	2015-04-01 14:58:14
2015-04-01 07:03:14	80	1636-69-001	2015-04-01 15:03:14
2015-04-01 07:08:14	84	1636-69-001	2015-04-01 15:08:14
2015-04-01 07:13:14	89	1636-69-001	2015-04-01 15:13:14
2015-04-01 07:18:14	91	1636-69-001	2015-04-01 15:18:14
2015-04-01 07:23:14	92	1636-69-001	2015-04-01 15:23:14
2015-04-01 07:28:14	95	1636-69-001	2015-04-01 15:28:14
2015-04-01 07:33:14	98	1636-69-001	2015-04-01 15:33:14
2015-04-01 07:38:14	102	1636-69-001	2015-04-01 15:38:14
2015-04-01 07:43:14	101	1636-69-001	2015-04-01 15:43:14
2015-04-01 07:48:14	102	1636-69-001	2015-04-01 15:48:14
2015-04-01 07:53:14	99	1636-69-001	2015-04-01 15:53:14
2015-04-01 07:58:14	103	1636-69-001	2015-04-01 15:58:14
2015-04-01 08:03:14	102	1636-69-001	2015-04-01 16:03:14
2015-04-01 08:08:14	103	1636-69-001	2015-04-01 16:08:14
2015-04-01 08:13:14	100	1636-69-001	2015-04-01 16:13:14
2015-04-01 08:18:14	100	1636-69-001	2015-04-01 16:18:14
2015-04-01 08:23:14	99	1636-69-001	2015-04-01 16:23:14
2015-04-01 08:28:14	97	1636-69-001	2015-04-01 16:28:14
2015-04-01 08:33:14	97	1636-69-001	2015-04-01 16:33:14
2015-04-01 08:38:13	98	1636-69-001	2015-04-01 16:38:14
2015-04-01 08:43:13	103	1636-69-001	2015-04-01 16:43:14
2015-04-01 08:48:13	110	1636-69-001	2015-04-01 16:48:14
2015-04-01 08:53:14	123	1636-69-001	2015-04-01 16:53:14
2015-04-01 08:58:14	132	1636-69-001	2015-04-01 16:58:14
2015-04-01 09:03:13	140	1636-69-001	2015-04-01 17:03:14
2015-04-01 09:08:13	145	1636-69-001	2015-04-01 17:08:14
2015-04-01 09:13:13	143	1636-69-001	2015-04-01 17:13:14
2015-04-01 09:18:13	141	1636-69-001	2015-04-01 17:18:14
2015-04-01 09:23:14	139	1636-69-001	2015-04-01 17:23:14
2015-04-01 09:28:13	132	1636-69-001	2015-04-01 17:28:14
2015-04-01 09:33:13	126	1636-69-001	2015-04-01 17:33:14
2015-04-01 09:38:13	122	1636-69-001	2015-04-01 17:38:14
2015-04-01 09:43:13	124	1636-69-001	2015-04-01 17:43:14
2015-04-01 09:48:13	120	1636-69-001	2015-04-01 17:48:14
2015-04-01 09:58:13	116	1636-69-001	2015-04-01 17:58:14
2015-04-01 10:03:13	109	1636-69-001	2015-04-01 18:03:14
2015-04-01 10:08:13	105	1636-69-001	2015-04-01 18:08:14
2015-04-01 10:13:13	104	1636-69-001	2015-04-01 18:13:14
2015-04-01 10:18:13	101	1636-69-001	2015-04-01 18:18:14
2015-04-01 10:23:13	102	1636-69-001	2015-04-01 18:23:14
2015-04-01 10:28:13	97	1636-69-001	2015-04-01 18:28:14
2015-04-01 10:33:13	97	1636-69-001	2015-04-01 18:33:14
2015-04-01 10:38:13	96	1636-69-001	2015-04-01 18:38:14
2015-04-01 10:43:13	94	1636-69-001	2015-04-01 18:43:14
2015-04-01 10:48:13	93	1636-69-001	2015-04-01 18:48:14
2015-04-01 10:53:13	88	1636-69-001	2015-04-01 18:53:14
2015-04-01 10:58:13	90	1636-69-001	2015-04-01 18:58:14
2015-04-01 11:03:13	91	1636-69-001	2015-04-01 19:03:14
2015-04-01 11:08:13	88	1636-69-001	2015-04-01 19:08:14
2015-04-01 11:13:13	87	1636-69-001	2015-04-01 19:13:14
2015-04-01 11:18:13	87	1636-69-001	2015-04-01 19:18:13
2015-04-01 11:23:13	89	1636-69-001	2015-04-01 19:23:13
2015-04-01 11:28:13	92	1636-69-001	2015-04-01 19:28:13
2015-04-01 11:33:13	93	1636-69-001	2015-04-01 19:33:14
2015-04-01 11:38:13	88	1636-69-001	2015-04-01 19:38:13
2015-04-01 11:43:13	92	1636-69-001	2015-04-01 19:43:13
2015-04-01 11:48:13	93	1636-69-001	2015-04-01 19:48:13
2015-04-01 11:53:13	91	1636-69-001	2015-04-01 19:53:13
2015-04-01 11:58:13	92	1636-69-001	2015-04-01 19:58:13
2015-04-01 12:03:13	96	1636-69-001	2015-04-01 20:03:13
2015-04-01 12:08:13	97	1636-69-001	2015-04-01 20:08:13
2015-04-01 12:13:13	101	1636-69-001	2015-04-01 20:13:13
2015-04-01 12:18:13	111	1636-69-001	2015-04-01 20:18:13
2015-04-01 12:23:13	121	1636-69-001	2015-04-01 20:23:13
2015-04-01 12:28:13	123	1636-69-001	2015-04-01 20:28:13
2015-04-01 12:33:13	128	1636-69-001	2015-04-01 20:33:13
2015-04-01 12:38:13	133	1636-69-001	2015-04-01 20:38:13
2015-04-01 12:43:13	136	1636-69-001	2015-04-01 20:43:13
2015-04-01 12:48:13	137	1636-69-001	2015-04-01 20:48:14
2015-04-01 12:53:13	137	1636-69-001	2015-04-01 20:53:13
2015-04-01 12:58:13	135	1636-69-001	2015-04-01 20:58:13
2015-04-01 13:03:14	129	1636-69-001	2015-04-01 21:03:14
2015-04-01 13:08:13	123	1636-69-001	2015-04-01 21:08:13
2015-04-01 13:13:12	116	1636-69-001	2015-04-01 21:13:13
2015-04-01 13:18:12	111	1636-69-001	2015-04-01 21:18:13
2015-04-01 13:23:12	106	1636-69-001	2015-04-01 21:23:13
2015-04-01 13:28:13	101	1636-69-001	2015-04-01 21:28:13
2015-04-01 13:33:12	98	1636-69-001	2015-04-01 21:33:13
2015-04-01 13:38:12	97	1636-69-001	2015-04-01 21:38:13
2015-04-01 13:43:12	95	1636-69-001	2015-04-01 21:43:13
2015-04-01 13:48:12	93	1636-69-001	2015-04-01 21:48:13
2015-04-01 13:53:12	94	1636-69-001	2015-04-01 21:53:13
2015-04-01 13:58:12	94	1636-69-001	2015-04-01 21:58:13
2015-04-01 14:03:12	92	1636-69-001	2015-04-01 22:03:13
2015-04-01 14:08:12	93	1636-69-001	2015-04-01 22:08:13
2015-04-01 14:13:12	93	1636-69-001	2015-04-01 22:13:13
2015-04-01 14:18:12	92	1636-69-001	2015-04-01 22:18:13
2015-04-01 14:23:12	92	1636-69-001	2015-04-01 22:23:13
2015-04-01 14:28:12	93	1636-69-001	2015-04-01 22:28:13
2015-04-01 14:33:12	92	1636-69-001	2015-04-01 22:33:13
2015-04-01 14:38:12	92	1636-69-001	2015-04-01 22:38:13
2015-04-01 14:43:12	92	1636-69-001	2015-04-01 22:43:13
2015-04-01 14:48:13	91	1636-69-001	2015-04-01 22:48:13
2015-04-01 14:53:12	90	1636-69-001	2015-04-01 22:53:13
2015-04-01 14:58:13	90	1636-69-001	2015-04-01 22:58:13
2015-04-01 15:03:12	90	1636-69-001	2015-04-01 23:03:13
2015-04-01 15:08:12	92	1636-69-001	2015-04-01 23:08:13
2015-04-01 15:13:12	93	1636-69-001	2015-04-01 23:13:13
2015-04-01 15:18:12	94	1636-69-001	2015-04-01 23:18:13
2015-04-01 15:23:12	96	1636-69-001	2015-04-01 23:23:13
2015-04-01 15:28:12	97	1636-69-001	2015-04-01 23:28:13
2015-04-01 15:33:12	97	1636-69-001	2015-04-01 23:33:12
2015-04-01 15:38:12	96	1636-69-001	2015-04-01 23:38:12
2015-04-01 15:43:12	95	1636-69-001	2015-04-01 23:43:12
2015-04-01 15:48:12	95	1636-69-001	2015-04-01 23:48:13
2015-04-01 15:53:12	95	1636-69-001	2015-04-01 23:53:12
2015-04-01 15:58:12	94	1636-69-001	2015-04-01 23:58:12
2015-04-01 16:03:12	94	1636-69-001	2015-04-02 00:03:12
2015-04-01 16:08:12	92	1636-69-001	2015-04-02 00:08:12
2015-04-01 16:13:12	95	1636-69-001	2015-04-02 00:13:12
2015-04-01 16:18:12	95	1636-69-001	2015-04-02 00:18:12
2015-04-01 16:23:12	92	1636-69-001	2015-04-02 00:23:12
2015-04-01 16:28:12	95	1636-69-001	2015-04-02 00:28:12
2015-04-01 16:33:12	101	1636-69-001	2015-04-02 00:33:12
2015-04-01 16:38:12	106	1636-69-001	2015-04-02 00:38:12
2015-04-01 16:43:12	114	1636-69-001	2015-04-02 00:43:12
2015-04-01 16:48:12	120	1636-69-001	2015-04-02 00:48:12
2015-04-01 16:53:13	126	1636-69-001	2015-04-02 00:53:13
2015-04-01 16:58:12	132	1636-69-001	2015-04-02 00:58:12
2015-04-01 17:03:12	144	1636-69-001	2015-04-02 01:03:12
2015-04-01 17:08:12	152	1636-69-001	2015-04-02 01:08:12
2015-04-01 17:13:12	154	1636-69-001	2015-04-02 01:13:13
2015-04-01 17:18:12	155	1636-69-001	2015-04-02 01:18:12
2015-04-01 17:23:12	158	1636-69-001	2015-04-02 01:23:12
2015-04-01 17:28:12	159	1636-69-001	2015-04-02 01:28:12
2015-04-01 17:33:12	162	1636-69-001	2015-04-02 01:33:12
2015-04-01 17:38:11	164	1636-69-001	2015-04-02 01:38:12
2015-04-01 17:43:11	164	1636-69-001	2015-04-02 01:43:12
2015-04-01 17:48:12	165	1636-69-001	2015-04-02 01:48:12
2015-04-01 17:53:11	160	1636-69-001	2015-04-02 01:53:12
2015-04-01 17:58:11	156	1636-69-001	2015-04-02 01:58:12
2015-04-01 18:03:11	152	1636-69-001	2015-04-02 02:03:12
2015-04-01 18:08:11	148	1636-69-001	2015-04-02 02:08:12
2015-04-01 18:13:11	144	1636-69-001	2015-04-02 02:13:12
2015-04-01 18:18:11	140	1636-69-001	2015-04-02 02:18:12
2015-04-01 18:23:11	137	1636-69-001	2015-04-02 02:23:12
2015-04-01 18:28:11	134	1636-69-001	2015-04-02 02:28:12
2015-04-01 18:33:11	131	1636-69-001	2015-04-02 02:33:12
2015-04-01 18:38:11	128	1636-69-001	2015-04-02 02:38:12
2015-04-01 18:43:12	125	1636-69-001	2015-04-02 02:43:12
2015-04-01 18:48:11	123	1636-69-001	2015-04-02 02:48:12
2015-04-01 18:53:11	119	1636-69-001	2015-04-02 02:53:12
2015-04-01 18:58:11	111	1636-69-001	2015-04-02 02:58:12
2015-04-01 19:03:11	102	1636-69-001	2015-04-02 03:03:12
2015-04-01 19:08:11	98	1636-69-001	2015-04-02 03:08:12
2015-04-01 19:13:11	94	1636-69-001	2015-04-02 03:13:12
2015-04-01 19:18:11	90	1636-69-001	2015-04-02 03:18:12
2015-04-01 19:23:11	86	1636-69-001	2015-04-02 03:23:12
2015-04-01 19:28:11	84	1636-69-001	2015-04-02 03:28:12
2015-04-01 19:33:11	82	1636-69-001	2015-04-02 03:33:12
2015-04-01 19:38:11	77	1636-69-001	2015-04-02 03:38:11
2015-04-01 19:43:11	77	1636-69-001	2015-04-02 03:43:12
2015-04-01 19:48:11	78	1636-69-001	2015-04-02 03:48:11
2015-04-01 19:53:11	72	1636-69-001	2015-04-02 03:53:11
2015-04-01 19:58:11	71	1636-69-001	2015-04-02 03:58:11
2015-04-01 20:03:11	75	1636-69-001	2015-04-02 04:03:11
2015-04-01 20:08:11	76	1636-69-001	2015-04-02 04:08:11
2015-04-01 20:13:11	75	1636-69-001	2015-04-02 04:13:11
2015-04-01 20:18:11	75	1636-69-001	2015-04-02 04:18:11
2015-04-01 20:23:11	77	1636-69-001	2015-04-02 04:23:11
2015-04-01 20:28:11	77	1636-69-001	2015-04-02 04:28:11
2015-04-01 20:33:11	78	1636-69-001	2015-04-02 04:33:11
2015-04-01 20:38:11	82	1636-69-001	2015-04-02 04:38:11
2015-04-01 20:43:11	84	1636-69-001	2015-04-02 04:43:11
2015-04-01 20:48:11	90	1636-69-001	2015-04-02 04:48:11
2015-04-01 20:53:11	98	1636-69-001	2015-04-02 04:53:11
2015-04-01 20:58:11	104	1636-69-001	2015-04-02 04:58:11
2015-04-01 21:03:11	109	1636-69-001	2015-04-02 05:03:11
2015-04-01 21:08:11	110	1636-69-001	2015-04-02 05:08:11
2015-04-01 21:13:11	108	1636-69-001	2015-04-02 05:13:11
2015-04-01 21:18:11	104	1636-69-001	2015-04-02 05:18:11
2015-04-01 21:23:11	97	1636-69-001	2015-04-02 05:23:11
2015-04-01 21:28:11	93	1636-69-001	2015-04-02 05:28:11
2015-04-01 21:33:11	91	1636-69-001	2015-04-02 05:33:11
2015-04-01 21:38:10	91	1636-69-001	2015-04-02 05:38:11
2015-04-01 21:43:10	94	1636-69-001	2015-04-02 05:43:11
2015-04-01 21:48:10	95	1636-69-001	2015-04-02 05:48:11
2015-04-01 21:53:10	98	1636-69-001	2015-04-02 05:53:11
2015-04-01 21:58:10	99	1636-69-001	2015-04-02 05:58:11
2015-04-01 22:03:10	101	1636-69-001	2015-04-02 06:03:11
2015-04-01 22:08:10	103	1636-69-001	2015-04-02 06:08:11
2015-04-01 22:13:10	104	1636-69-001	2015-04-02 06:13:11
2015-04-01 22:18:10	106	1636-69-001	2015-04-02 06:18:11
2015-04-01 22:23:10	109	1636-69-001	2015-04-02 06:23:11
2015-04-01 22:28:10	110	1636-69-001	2015-04-02 06:28:11
2015-04-01 22:33:10	111	1636-69-001	2015-04-02 06:33:11
2015-04-01 22:38:10	112	1636-69-001	2015-04-02 06:38:11
2015-04-01 22:43:10	113	1636-69-001	2015-04-02 06:43:11
2015-04-01 22:48:10	113	1636-69-001	2015-04-02 06:48:11
2015-04-01 22:53:10	115	1636-69-001	2015-04-02 06:53:11
2015-04-01 22:58:10	114	1636-69-001	2015-04-02 06:58:11
2015-04-01 23:03:10	114	1636-69-001	2015-04-02 07:03:11
2015-04-01 23:08:10	113	1636-69-001	2015-04-02 07:08:11
2015-04-01 23:13:10	113	1636-69-001	2015-04-02 07:13:11
2015-04-01 23:18:10	112	1636-69-001	2015-04-02 07:18:11
2015-04-01 23:23:10	112	1636-69-001	2015-04-02 07:23:11
2015-04-01 23:28:10	113	1636-69-001	2015-04-02 07:28:11
2015-04-01 23:33:10	115	1636-69-001	2015-04-02 07:33:11
2015-04-01 23:38:10	118	1636-69-001	2015-04-02 07:38:11
2015-04-01 23:43:10	117	1636-69-001	2015-04-02 07:43:10
2015-04-01 23:48:10	112	1636-69-001	2015-04-02 07:48:10
2015-04-01 23:53:10	108	1636-69-001	2015-04-02 07:53:10
2015-04-01 23:58:10	105	1636-69-001	2015-04-02 07:58:10
2015-04-02 00:03:10	102	1636-69-001	2015-04-02 08:03:10
2015-04-02 00:08:10	99	1636-69-001	2015-04-02 08:08:10
2015-04-02 00:13:10	97	1636-69-001	2015-04-02 08:13:10
2015-04-02 00:18:10	96	1636-69-001	2015-04-02 08:18:10
2015-04-02 00:23:10	96	1636-69-001	2015-04-02 08:23:10
2015-04-02 00:28:10	96	1636-69-001	2015-04-02 08:28:10
2015-04-02 00:33:10	96	1636-69-001	2015-04-02 08:33:10
2015-04-02 00:38:10	95	1636-69-001	2015-04-02 08:38:10
2015-04-02 00:43:10	96	1636-69-001	2015-04-02 08:43:10
2015-04-02 00:48:10	95	1636-69-001	2015-04-02 08:48:10
2015-04-02 00:53:10	94	1636-69-001	2015-04-02 08:53:10
2015-04-02 00:58:10	93	1636-69-001	2015-04-02 08:58:10
2015-04-02 01:03:10	92	1636-69-001	2015-04-02 09:03:10
2015-04-02 01:08:10	90	1636-69-001	2015-04-02 09:08:10
2015-04-02 01:13:10	89	1636-69-001	2015-04-02 09:13:10
2015-04-02 01:18:10	87	1636-69-001	2015-04-02 09:18:10
2015-04-02 01:23:10	89	1636-69-001	2015-04-02 09:23:10
2015-04-02 01:28:11	87	1636-69-001	2015-04-02 09:28:12
2015-04-02 01:33:10	88	1636-69-001	2015-04-02 09:33:10
2015-04-02 01:38:10	90	1636-69-001	2015-04-02 09:38:10
2015-04-02 01:43:09	92	1636-69-001	2015-04-02 09:43:10
2015-04-02 01:48:09	91	1636-69-001	2015-04-02 09:48:10
2015-04-02 01:53:09	89	1636-69-001	2015-04-02 09:53:10
2015-04-02 01:58:09	86	1636-69-001	2015-04-02 09:58:10
2015-04-02 02:03:09	84	1636-69-001	2015-04-02 10:03:10
2015-04-02 02:08:10	84	1636-69-001	2015-04-02 10:08:10
2015-04-02 02:13:09	82	1636-69-001	2015-04-02 10:13:10
2015-04-02 02:18:09	80	1636-69-001	2015-04-02 10:18:10
2015-04-02 02:23:09	80	1636-69-001	2015-04-02 10:23:10
2015-04-02 02:28:09	79	1636-69-001	2015-04-02 10:28:10
2015-04-02 02:33:09	78	1636-69-001	2015-04-02 10:33:10
2015-04-02 02:38:09	78	1636-69-001	2015-04-02 10:38:10
2015-04-02 02:43:09	78	1636-69-001	2015-04-02 10:43:10
2015-04-02 02:48:09	77	1636-69-001	2015-04-02 10:48:10
2015-04-02 02:53:09	78	1636-69-001	2015-04-02 10:53:10
2015-04-02 02:58:09	78	1636-69-001	2015-04-02 10:58:10
2015-04-02 03:03:09	79	1636-69-001	2015-04-02 11:03:10
2015-04-02 03:08:09	79	1636-69-001	2015-04-02 11:08:10
2015-04-02 03:13:09	79	1636-69-001	2015-04-02 11:13:10
2015-04-02 03:18:09	79	1636-69-001	2015-04-02 11:18:10
2015-04-02 03:23:09	78	1636-69-001	2015-04-02 11:23:10
2015-04-02 03:28:09	78	1636-69-001	2015-04-02 11:28:10
2015-04-02 03:33:09	78	1636-69-001	2015-04-02 11:33:10
2015-04-02 03:38:09	80	1636-69-001	2015-04-02 11:38:10
2015-04-02 03:43:10	82	1636-69-001	2015-04-02 11:43:11
2015-04-02 03:58:09	85	1636-69-001	2015-04-02 11:58:09
2015-04-02 04:03:09	84	1636-69-001	2015-04-02 12:03:09
2015-04-02 04:08:09	84	1636-69-001	2015-04-02 12:08:09
2015-04-02 04:13:09	83	1636-69-001	2015-04-02 12:13:09
2015-04-02 04:18:09	82	1636-69-001	2015-04-02 12:18:09
2015-04-02 04:23:09	80	1636-69-001	2015-04-02 12:23:09
2015-04-02 04:28:09	85	1636-69-001	2015-04-02 12:28:09
2015-04-02 04:33:09	85	1636-69-001	2015-04-02 12:33:09
2015-04-02 04:38:09	85	1636-69-001	2015-04-02 12:38:09
2015-04-02 04:43:09	86	1636-69-001	2015-04-02 12:43:09
2015-04-02 04:48:09	86	1636-69-001	2015-04-02 12:48:09
2015-04-02 04:53:09	87	1636-69-001	2015-04-02 12:53:09
2015-04-02 04:58:09	88	1636-69-001	2015-04-02 12:58:09
2015-04-02 05:03:09	90	1636-69-001	2015-04-02 13:03:09
2015-04-02 05:08:09	90	1636-69-001	2015-04-02 13:08:09
2015-04-02 05:13:09	91	1636-69-001	2015-04-02 13:13:09
2015-04-02 05:18:09	91	1636-69-001	2015-04-02 13:18:09
2015-04-02 05:23:09	91	1636-69-001	2015-04-02 13:23:09
2015-04-02 05:28:09	91	1636-69-001	2015-04-02 13:28:09
2015-04-02 05:33:09	91	1636-69-001	2015-04-02 13:33:09
2015-04-02 05:38:09	89	1636-69-001	2015-04-02 13:38:09
2015-04-02 05:43:08	85	1636-69-001	2015-04-02 13:43:09
2015-04-02 05:48:08	83	1636-69-001	2015-04-02 13:48:09
2015-04-02 05:53:08	81	1636-69-001	2015-04-02 13:53:09
2015-04-02 05:58:09	81	1636-69-001	2015-04-02 13:58:09
2015-04-02 06:03:08	79	1636-69-001	2015-04-02 14:03:09
2015-04-02 06:08:08	78	1636-69-001	2015-04-02 14:08:09
2015-04-02 06:13:08	75	1636-69-001	2015-04-02 14:13:09
2015-04-02 06:18:08	72	1636-69-001	2015-04-02 14:18:09
2015-04-02 06:23:08	79	1636-69-001	2015-04-02 14:23:09
2015-04-02 06:28:08	79	1636-69-001	2015-04-02 14:28:09
2015-04-02 06:33:08	76	1636-69-001	2015-04-02 14:33:09
2015-04-02 06:38:08	73	1636-69-001	2015-04-02 14:38:09
2015-04-02 06:43:08	74	1636-69-001	2015-04-02 14:43:09
2015-04-02 06:48:08	75	1636-69-001	2015-04-02 14:48:09
2015-04-02 06:53:08	74	1636-69-001	2015-04-02 14:53:09
2015-04-02 06:58:08	73	1636-69-001	2015-04-02 14:58:09
2015-04-02 07:03:08	74	1636-69-001	2015-04-02 15:03:09
2015-04-02 07:08:08	75	1636-69-001	2015-04-02 15:08:09
2015-04-02 07:13:08	74	1636-69-001	2015-04-02 15:13:09
2015-04-02 07:18:08	73	1636-69-001	2015-04-02 15:18:09
2015-04-02 07:23:08	73	1636-69-001	2015-04-02 15:23:09
2015-04-02 07:28:08	71	1636-69-001	2015-04-02 15:28:09
2015-04-02 07:33:09	72	1636-69-001	2015-04-02 15:33:09
2015-04-02 07:38:08	76	1636-69-001	2015-04-02 15:38:09
2015-04-02 07:43:08	78	1636-69-001	2015-04-02 15:43:09
2015-04-02 07:48:08	77	1636-69-001	2015-04-02 15:48:08
2015-04-02 07:53:08	75	1636-69-001	2015-04-02 15:53:08
2015-04-02 07:58:08	67	1636-69-001	2015-04-02 15:58:08
2015-04-02 08:03:08	64	1636-69-001	2015-04-02 16:03:08
2015-04-02 08:08:08	67	1636-69-001	2015-04-02 16:08:08
2015-04-02 08:13:08	70	1636-69-001	2015-04-02 16:13:08
2015-04-02 08:18:08	76	1636-69-001	2015-04-02 16:18:08
2015-04-02 08:23:08	80	1636-69-001	2015-04-02 16:23:08
2015-04-02 08:28:08	80	1636-69-001	2015-04-02 16:28:08
2015-04-02 08:33:08	82	1636-69-001	2015-04-02 16:33:08
2015-04-02 08:38:08	81	1636-69-001	2015-04-02 16:38:08
2015-04-02 08:43:08	81	1636-69-001	2015-04-02 16:43:08
2015-04-02 08:48:08	81	1636-69-001	2015-04-02 16:48:08
2015-04-02 08:53:09	82	1636-69-001	2015-04-02 16:53:09
2015-04-02 08:58:08	80	1636-69-001	2015-04-02 16:58:08
2015-04-02 09:03:08	80	1636-69-001	2015-04-02 17:03:08
2015-04-02 09:08:08	79	1636-69-001	2015-04-02 17:08:08
2015-04-02 09:13:08	80	1636-69-001	2015-04-02 17:13:08
2015-04-02 09:18:08	83	1636-69-001	2015-04-02 17:18:08
2015-04-02 09:23:08	85	1636-69-001	2015-04-02 17:23:08
2015-04-02 09:28:08	86	1636-69-001	2015-04-02 17:28:08
2015-04-02 09:33:08	88	1636-69-001	2015-04-02 17:33:08
2015-04-02 09:38:08	92	1636-69-001	2015-04-02 17:38:08
2015-04-02 09:43:08	97	1636-69-001	2015-04-02 17:43:08
2015-04-02 09:48:07	104	1636-69-001	2015-04-02 17:48:08
2015-04-02 09:53:07	113	1636-69-001	2015-04-02 17:53:08
2015-04-02 09:58:07	120	1636-69-001	2015-04-02 17:58:08
2015-04-02 10:03:07	125	1636-69-001	2015-04-02 18:03:08
2015-04-02 10:08:07	126	1636-69-001	2015-04-02 18:08:08
2015-04-02 10:13:07	126	1636-69-001	2015-04-02 18:13:08
2015-04-02 10:18:07	123	1636-69-001	2015-04-02 18:18:08
2015-04-02 10:23:07	118	1636-69-001	2015-04-02 18:23:08
2015-04-02 10:28:07	111	1636-69-001	2015-04-02 18:28:08
2015-04-02 10:33:07	106	1636-69-001	2015-04-02 18:33:08
2015-04-02 10:38:07	101	1636-69-001	2015-04-02 18:38:08
2015-04-02 10:43:07	96	1636-69-001	2015-04-02 18:43:08
2015-04-02 10:48:07	91	1636-69-001	2015-04-02 18:48:08
2015-04-02 10:53:07	88	1636-69-001	2015-04-02 18:53:08
2015-04-02 10:58:07	86	1636-69-001	2015-04-02 18:58:08
2015-04-02 11:03:08	83	1636-69-001	2015-04-02 19:03:08
2015-04-02 11:08:07	81	1636-69-001	2015-04-02 19:08:08
2015-04-02 11:13:07	81	1636-69-001	2015-04-02 19:13:08
2015-04-02 11:18:07	79	1636-69-001	2015-04-02 19:18:08
2015-04-02 11:23:07	78	1636-69-001	2015-04-02 19:23:08
2015-04-02 11:28:07	78	1636-69-001	2015-04-02 19:28:08
2015-04-02 11:33:07	77	1636-69-001	2015-04-02 19:33:08
2015-04-02 11:38:07	78	1636-69-001	2015-04-02 19:38:08
2015-04-02 11:43:07	78	1636-69-001	2015-04-02 19:43:07
2015-04-02 11:48:07	78	1636-69-001	2015-04-02 19:48:07
2015-04-02 11:53:07	78	1636-69-001	2015-04-02 19:53:07
2015-04-02 11:58:07	78	1636-69-001	2015-04-02 19:58:07
2015-04-02 12:03:07	80	1636-69-001	2015-04-02 20:03:07
2015-04-02 12:08:07	79	1636-69-001	2015-04-02 20:08:07
2015-04-02 12:13:07	75	1636-69-001	2015-04-02 20:13:07
2015-04-02 12:18:07	78	1636-69-001	2015-04-02 20:18:07
2015-04-02 12:23:07	80	1636-69-001	2015-04-02 20:23:07
2015-04-02 12:28:07	80	1636-69-001	2015-04-02 20:28:07
2015-04-02 12:33:07	82	1636-69-001	2015-04-02 20:33:07
2015-04-02 12:38:07	84	1636-69-001	2015-04-02 20:38:07
2015-04-02 12:43:07	85	1636-69-001	2015-04-02 20:43:07
2015-04-02 12:48:07	83	1636-69-001	2015-04-02 20:48:07
2015-04-02 12:53:07	84	1636-69-001	2015-04-02 20:53:07
2015-04-02 12:58:07	84	1636-69-001	2015-04-02 20:58:07
2015-04-02 13:03:07	84	1636-69-001	2015-04-02 21:03:07
2015-04-02 13:08:07	82	1636-69-001	2015-04-02 21:08:07
2015-04-02 13:13:07	81	1636-69-001	2015-04-02 21:13:07
2015-04-02 13:18:07	82	1636-69-001	2015-04-02 21:18:07
2015-04-02 13:23:07	83	1636-69-001	2015-04-02 21:23:07
2015-04-02 13:28:07	83	1636-69-001	2015-04-02 21:28:07
2015-04-02 13:33:07	83	1636-69-001	2015-04-02 21:33:07
2015-04-02 13:38:07	85	1636-69-001	2015-04-02 21:38:07
2015-04-02 13:43:06	87	1636-69-001	2015-04-02 21:43:07
2015-04-02 13:48:06	90	1636-69-001	2015-04-02 21:48:07
2015-04-02 13:53:06	88	1636-69-001	2015-04-02 21:53:07
2015-04-02 13:58:06	88	1636-69-001	2015-04-02 21:58:07
2015-04-02 14:03:06	89	1636-69-001	2015-04-02 22:03:07
2015-04-02 14:08:06	87	1636-69-001	2015-04-02 22:08:07
2015-04-02 14:13:06	85	1636-69-001	2015-04-02 22:13:07
2015-04-02 14:18:06	90	1636-69-001	2015-04-02 22:18:07
2015-04-02 14:23:06	91	1636-69-001	2015-04-02 22:23:07
2015-04-02 14:28:06	102	1636-69-001	2015-04-02 22:28:07
2015-04-02 14:33:06	109	1636-69-001	2015-04-02 22:33:07
2015-04-02 14:38:06	109	1636-69-001	2015-04-02 22:38:07
2015-04-02 14:43:06	111	1636-69-001	2015-04-02 22:43:07
2015-04-02 14:48:06	115	1636-69-001	2015-04-02 22:48:07
2015-04-02 14:53:06	114	1636-69-001	2015-04-02 22:53:07
2015-04-02 14:58:06	117	1636-69-001	2015-04-02 22:58:07
2015-04-02 15:03:06	121	1636-69-001	2015-04-02 23:03:07
2015-04-02 15:08:06	119	1636-69-001	2015-04-02 23:08:07
2015-11-24 00:37:20	123	1636-69-026	2015-11-24 09:39:15
2015-11-24 00:42:20	122	1636-69-026	2015-11-24 09:44:15
2015-11-24 00:47:20	119	1636-69-026	2015-11-24 09:49:15
2015-11-24 00:52:20	114	1636-69-026	2015-11-24 09:54:15
2015-11-24 00:57:20	111	1636-69-026	2015-11-24 09:59:15
2015-11-24 01:02:20	110	1636-69-026	2015-11-24 10:04:15
2015-11-24 01:07:20	101	1636-69-026	2015-11-24 10:09:15
2015-11-24 01:12:20	110	1636-69-026	2015-11-24 10:14:15
2015-11-24 01:17:21	105	1636-69-026	2015-11-24 10:19:17
2015-11-24 01:22:20	101	1636-69-026	2015-11-24 10:24:15
2015-11-24 01:27:21	100	1636-69-026	2015-11-24 10:29:16
2015-11-24 01:32:20	102	1636-69-026	2015-11-24 10:34:16
2015-11-24 01:37:20	106	1636-69-026	2015-11-24 10:39:15
2015-11-24 01:42:20	102	1636-69-026	2015-11-24 10:44:15
2015-11-24 01:47:19	101	1636-69-026	2015-11-24 10:49:15
2015-11-24 01:52:19	99	1636-69-026	2015-11-24 10:54:15
2015-11-24 01:57:20	99	1636-69-026	2015-11-24 10:59:15
2015-11-24 02:02:20	99	1636-69-026	2015-11-24 11:04:15
2015-11-24 02:07:19	100	1636-69-026	2015-11-24 11:09:15
2015-11-24 02:12:19	97	1636-69-026	2015-11-24 11:14:15
2015-11-24 02:17:19	94	1636-69-026	2015-11-24 11:19:15
2015-11-24 02:22:19	100	1636-69-026	2015-11-24 11:24:15
2015-11-24 02:27:19	102	1636-69-026	2015-11-24 11:29:15
2015-11-24 02:32:19	101	1636-69-026	2015-11-24 11:34:15
2015-11-24 02:37:19	94	1636-69-026	2015-11-24 11:39:15
2015-11-24 02:42:20	98	1636-69-026	2015-11-24 11:44:15
2015-11-24 02:47:19	101	1636-69-026	2015-11-24 11:49:15
2015-11-24 02:52:19	102	1636-69-026	2015-11-24 11:54:15
2015-11-24 02:57:19	103	1636-69-026	2015-11-24 11:59:15
2015-11-24 03:02:19	103	1636-69-026	2015-11-24 12:04:15
2015-11-24 03:07:19	103	1636-69-026	2015-11-24 12:09:15
2015-11-24 03:12:19	101	1636-69-026	2015-11-24 12:14:15
2015-11-24 03:17:19	101	1636-69-026	2015-11-24 12:19:15
2015-11-24 03:22:19	99	1636-69-026	2015-11-24 12:24:15
2015-11-24 03:27:19	97	1636-69-026	2015-11-24 12:29:15
2015-11-24 03:32:19	96	1636-69-026	2015-11-24 12:34:15
2015-11-24 03:37:19	94	1636-69-026	2015-11-24 12:39:15
2015-11-24 03:42:19	98	1636-69-026	2015-11-24 12:44:15
2015-11-24 03:47:19	96	1636-69-026	2015-11-24 12:49:15
2015-11-24 03:52:19	93	1636-69-026	2015-11-24 12:54:15
2015-11-24 03:57:19	93	1636-69-026	2015-11-24 12:59:15
2015-11-24 04:02:19	92	1636-69-026	2015-11-24 13:04:15
2015-11-24 04:07:19	92	1636-69-026	2015-11-24 13:09:15
2015-11-24 04:12:19	90	1636-69-026	2015-11-24 13:14:15
2015-11-24 04:17:19	112	1636-69-026	2015-11-24 13:19:15
2015-11-24 04:22:19	117	1636-69-026	2015-11-24 13:24:15
2015-11-24 04:27:19	124	1636-69-026	2015-11-24 13:29:15
2015-11-24 04:32:19	130	1636-69-026	2015-11-24 13:34:15
2015-11-24 04:37:19	135	1636-69-026	2015-11-24 13:39:15
2015-11-24 04:47:19	142	1636-69-026	2015-11-24 13:49:15
2015-11-24 04:52:19	146	1636-69-026	2015-11-24 13:54:15
2015-11-24 04:57:19	148	1636-69-026	2015-11-24 13:59:15
2015-11-24 05:02:19	148	1636-69-026	2015-11-24 14:04:15
2015-11-24 05:07:19	147	1636-69-026	2015-11-24 14:09:15
2015-11-24 05:12:19	142	1636-69-026	2015-11-24 14:14:15
2015-11-24 05:17:19	138	1636-69-026	2015-11-24 14:19:15
2015-11-24 05:22:19	137	1636-69-026	2015-11-24 14:24:14
2015-11-24 05:32:19	146	1636-69-026	2015-11-24 14:34:14
2015-11-24 05:37:19	143	1636-69-026	2015-11-24 14:39:14
2015-11-24 05:42:19	141	1636-69-026	2015-11-24 14:44:14
2015-11-24 05:47:19	139	1636-69-026	2015-11-24 14:49:14
2015-11-24 05:52:19	136	1636-69-026	2015-11-24 14:54:14
2015-11-24 05:57:19	132	1636-69-026	2015-11-24 14:59:14
2015-11-24 06:02:19	128	1636-69-026	2015-11-24 15:04:14
2015-11-24 06:07:19	124	1636-69-026	2015-11-24 15:09:14
2015-11-24 06:12:19	121	1636-69-026	2015-11-24 15:14:14
2015-11-24 06:17:19	118	1636-69-026	2015-11-24 15:19:14
2015-11-24 06:22:19	117	1636-69-026	2015-11-24 15:24:14
2015-11-24 06:27:19	113	1636-69-026	2015-11-24 15:29:14
2015-11-24 06:32:19	110	1636-69-026	2015-11-24 15:34:14
2015-11-24 06:37:19	108	1636-69-026	2015-11-24 15:39:14
2015-11-24 06:42:19	107	1636-69-026	2015-11-24 15:44:14
2015-11-24 06:47:19	106	1636-69-026	2015-11-24 15:49:14
2015-11-24 06:52:19	106	1636-69-026	2015-11-24 15:54:14
2015-11-24 06:57:19	105	1636-69-026	2015-11-24 15:59:14
2015-11-24 07:02:19	106	1636-69-026	2015-11-24 16:04:14
2015-11-24 07:07:19	106	1636-69-026	2015-11-24 16:09:14
2015-11-24 07:12:19	104	1636-69-026	2015-11-24 16:14:14
2015-11-24 07:17:19	104	1636-69-026	2015-11-24 16:19:14
2015-11-24 07:22:19	105	1636-69-026	2015-11-24 16:24:14
2015-11-24 07:27:19	108	1636-69-026	2015-11-24 16:29:14
2015-11-24 07:32:19	112	1636-69-026	2015-11-24 16:34:14
2015-11-24 07:37:19	114	1636-69-026	2015-11-24 16:39:14
2015-11-24 07:42:19	114	1636-69-026	2015-11-24 16:44:14
2015-11-24 07:47:19	113	1636-69-026	2015-11-24 16:49:14
2015-11-24 07:52:19	112	1636-69-026	2015-11-24 16:54:14
2015-11-24 07:57:19	110	1636-69-026	2015-11-24 16:59:14
2015-11-24 08:02:19	109	1636-69-026	2015-11-24 17:04:14
2015-11-24 08:07:19	107	1636-69-026	2015-11-24 17:09:14
2015-11-24 08:12:19	107	1636-69-026	2015-11-24 17:14:14
2015-11-24 08:17:19	106	1636-69-026	2015-11-24 17:19:14
2015-11-24 08:22:19	106	1636-69-026	2015-11-24 17:24:14
2015-11-24 08:27:19	106	1636-69-026	2015-11-24 17:29:14
2015-11-24 08:32:19	105	1636-69-026	2015-11-24 17:34:14
2015-11-24 08:37:18	104	1636-69-026	2015-11-24 17:39:14
2015-11-24 08:42:19	104	1636-69-026	2015-11-24 17:44:14
2015-11-24 08:47:18	104	1636-69-026	2015-11-24 17:49:14
2015-11-24 08:52:18	103	1636-69-026	2015-11-24 17:54:14
2015-11-24 08:57:18	103	1636-69-026	2015-11-24 17:59:14
2015-11-24 09:02:18	104	1636-69-026	2015-11-24 18:04:14
2015-11-24 09:07:18	104	1636-69-026	2015-11-24 18:09:14
2015-11-24 09:12:18	104	1636-69-026	2015-11-24 18:14:14
2015-11-24 09:17:18	102	1636-69-026	2015-11-24 18:19:14
2015-11-24 09:22:18	104	1636-69-026	2015-11-24 18:24:14
2015-11-24 09:27:18	102	1636-69-026	2015-11-24 18:29:14
2015-11-24 09:32:18	106	1636-69-026	2015-11-24 18:34:14
2015-11-24 09:37:18	108	1636-69-026	2015-11-24 18:39:14
2015-11-24 09:47:18	105	1636-69-026	2015-11-24 18:49:14
2015-11-24 09:52:18	106	1636-69-026	2015-11-24 18:54:14
2015-11-24 09:57:18	107	1636-69-026	2015-11-24 18:59:14
2015-11-24 10:02:18	121	1636-69-026	2015-11-24 19:04:14
2015-11-24 10:07:18	128	1636-69-026	2015-11-24 19:09:14
2015-11-24 10:12:18	135	1636-69-026	2015-11-24 19:14:14
2015-11-24 10:17:18	138	1636-69-026	2015-11-24 19:19:14
2015-11-24 10:22:18	137	1636-69-026	2015-11-24 19:24:14
2015-11-24 10:27:18	137	1636-69-026	2015-11-24 19:29:14
2015-11-24 10:32:18	140	1636-69-026	2015-11-24 19:34:14
2015-11-24 10:37:18	143	1636-69-026	2015-11-24 19:39:14
2015-11-24 10:42:18	149	1636-69-026	2015-11-24 19:44:14
2015-11-24 10:47:18	158	1636-69-026	2015-11-24 19:49:14
2015-11-24 10:52:18	161	1636-69-026	2015-11-24 19:54:14
2015-11-24 10:57:18	160	1636-69-026	2015-11-24 19:59:14
2015-11-24 11:02:18	160	1636-69-026	2015-11-24 20:04:14
2015-11-24 11:07:18	159	1636-69-026	2015-11-24 20:09:14
2015-11-24 11:12:18	160	1636-69-026	2015-11-24 20:14:14
2015-11-24 11:17:18	159	1636-69-026	2015-11-24 20:19:14
2015-11-24 11:22:18	157	1636-69-026	2015-11-24 20:24:14
2015-11-24 11:27:18	150	1636-69-026	2015-11-24 20:29:14
2015-11-24 11:32:18	143	1636-69-026	2015-11-24 20:34:14
2015-11-24 11:37:18	135	1636-69-026	2015-11-24 20:39:13
2015-11-24 11:42:18	128	1636-69-026	2015-11-24 20:44:13
2015-11-24 11:47:18	117	1636-69-026	2015-11-24 20:49:14
2015-11-24 11:52:18	113	1636-69-026	2015-11-24 20:54:13
2015-11-24 11:57:18	108	1636-69-026	2015-11-24 20:59:13
2015-11-24 12:02:18	105	1636-69-026	2015-11-24 21:04:13
2015-11-24 12:07:18	103	1636-69-026	2015-11-24 21:09:13
2015-11-24 12:12:18	102	1636-69-026	2015-11-24 21:14:13
2015-11-24 12:17:18	101	1636-69-026	2015-11-24 21:19:13
2015-11-24 12:22:18	100	1636-69-026	2015-11-24 21:24:13
2015-11-24 12:27:18	99	1636-69-026	2015-11-24 21:29:13
2015-11-24 12:32:18	100	1636-69-026	2015-11-24 21:34:13
2015-11-24 12:37:18	104	1636-69-026	2015-11-24 21:39:13
2015-11-24 12:42:18	106	1636-69-026	2015-11-24 21:44:13
2015-11-24 12:47:18	107	1636-69-026	2015-11-24 21:49:13
2015-11-24 12:52:18	107	1636-69-026	2015-11-24 21:54:13
2015-11-24 12:57:18	108	1636-69-026	2015-11-24 21:59:13
2015-11-24 13:02:18	108	1636-69-026	2015-11-24 22:04:13
2015-11-24 13:07:18	109	1636-69-026	2015-11-24 22:09:13
2015-11-24 13:12:18	105	1636-69-026	2015-11-24 22:14:13
2015-11-24 13:17:18	106	1636-69-026	2015-11-24 22:19:13
2015-11-24 13:22:18	106	1636-69-026	2015-11-24 22:24:13
2015-11-24 13:27:18	107	1636-69-026	2015-11-24 22:29:13
2015-11-24 13:32:18	107	1636-69-026	2015-11-24 22:34:13
[truncated: 103,427 more rows]
