# Supplementary material for: Glucotypes reveal new patterns of glucose dysregulation
Source: PLoS Biol. 2018 Jul 24;16(7):e2005143. doi: 10.1371/journal.pbio.2005143 (PMC6057684; doi:10.1371/journal.pbio.2005143)
Supplement: S2 Data — Clustering metrics for different combinations of parameters tested. The metrics are reported for the optimal number of clusters as identified by the eigengap statistics. Columns are distance (distance metric), shift (minutes sliding windows are shifted, corresponding to the percentage of overlap), window_size_hrs (window size in hours), clust_metric (clustering metric type), value (value for the corresponding clustering metric), and window_overlap_perc (percentage of window overlap). (TSV) [file pbio.2005143.s011.tsv]

distance	shift	window_size_hrs	clust_metric	value	window_overlap_perc
CID-DTW	0	1.25	cluster	5	0
CID-DTW	0	1.25	totWSS	10662365.0293605	0
CID-DTW	0	1.25	totBSS/totSS	0.864291587351286	0
CID-DTW	0	1.25	silhouette	0.31984609345272	0
CID-DTW	0	1.25	Calinkski-Harabasz	11172.6109838805	0
CID-DTW	0	1.25	entropy	1.56903405543427	0
CID-DTW	0	1.25	Dunn	0.489619524414408	0
CID-DTW	0	1.5	cluster	4	0
CID-DTW	0	1.5	totWSS	13130428.5328632	0
CID-DTW	0	1.5	totBSS/totSS	0.845571734465008	0
CID-DTW	0	1.5	silhouette	0.358675140416049	0
CID-DTW	0	1.5	Calinkski-Harabasz	10763.3370971521	0
CID-DTW	0	1.5	entropy	1.34542272118131	0
CID-DTW	0	1.5	Dunn	0.704919187008761	0
CID-DTW	0	2.5	cluster	4	0
CID-DTW	0	2.5	totWSS	17132866.9411034	0
CID-DTW	0	2.5	totBSS/totSS	0.830084042337789	0
CID-DTW	0	2.5	silhouette	0.310037490587221	0
CID-DTW	0	2.5	Calinkski-Harabasz	5567.90234973365	0
CID-DTW	0	2.5	entropy	1.34800739084569	0
CID-DTW	0	2.5	Dunn	0.653391988881916	0
CID-DTW	0	2	cluster	4	0
CID-DTW	0	2	totWSS	16550997.5372742	0
CID-DTW	0	2	totBSS/totSS	0.829848526094219	0
CID-DTW	0	2	silhouette	0.322910286451018	0
CID-DTW	0	2	Calinkski-Harabasz	7189.20142448148	0
CID-DTW	0	2	entropy	1.34336217899962	0
CID-DTW	0	2	Dunn	0.694112256411365	0
CID-DTW	0	3.5	cluster	3	0
CID-DTW	0	3.5	totWSS	27330064.0309545	0
CID-DTW	0	3.5	totBSS/totSS	0.731899454239439	0
CID-DTW	0	3.5	silhouette	0.342118731419315	0
CID-DTW	0	3.5	Calinkski-Harabasz	3299.63568200408	0
CID-DTW	0	3.5	entropy	1.01943141974437	0
CID-DTW	0	3.5	Dunn	0.926946309876115	0
CID-DTW	0	3	cluster	3	0
CID-DTW	0	3	totWSS	25840038.1343002	0
CID-DTW	0	3	totBSS/totSS	0.721893095244402	0
CID-DTW	0	3	silhouette	0.344775361748281	0
CID-DTW	0	3	Calinkski-Harabasz	3750.04455365348	0
CID-DTW	0	3	entropy	1.04246481988249	0
CID-DTW	0	3	Dunn	0.89704845000819	0
CID-DTW	0	4	cluster	3	0
CID-DTW	0	4	totWSS	25080833.956163	0
CID-DTW	0	4	totBSS/totSS	0.737475329533107	0
CID-DTW	0	4	silhouette	0.321896329621955	0
CID-DTW	0	4	Calinkski-Harabasz	2981.0231341172	0
CID-DTW	0	4	entropy	1.04889716239235	0
CID-DTW	0	4	Dunn	0.9117041336229	0
CID-DTW	0	5.5	cluster	3	0
CID-DTW	0	5.5	totWSS	13159014.549835	0
CID-DTW	0	5.5	totBSS/totSS	0.703365822946807	0
CID-DTW	0	5.5	silhouette	0.309110525805035	0
CID-DTW	0	5.5	Calinkski-Harabasz	1047.36143280654	0
CID-DTW	0	5.5	entropy	0.994371297286722	0
CID-DTW	0	5.5	Dunn	0.983484243958426	0
CID-DTW	0	5	cluster	3	0
CID-DTW	0	5	totWSS	14552484.3231765	0
CID-DTW	0	5	totBSS/totSS	0.728389504045109	0
CID-DTW	0	5	silhouette	0.323330609465138	0
CID-DTW	0	5	Calinkski-Harabasz	1421.820237569	0
CID-DTW	0	5	entropy	1.00855798562755	0
CID-DTW	0	5	Dunn	0.97576356336088	0
CID-DTW	0	6	cluster	3	0
CID-DTW	0	6	totWSS	12366124.5730241	0
CID-DTW	0	6	totBSS/totSS	0.71201426878467	0
CID-DTW	0	6	silhouette	0.276953629005524	0
CID-DTW	0	6	Calinkski-Harabasz	946.186271253045	0
CID-DTW	0	6	entropy	1.01403918316553	0
CID-DTW	0	6	Dunn	0.890878553001319	0
CID-DTW	105	3.5	cluster	3	50
CID-DTW	105	3.5	totWSS	55005955.1988743	50
CID-DTW	105	3.5	totBSS/totSS	0.729684630090919	50
CID-DTW	105	3.5	silhouette	0.335868031069121	50
CID-DTW	105	3.5	Calinkski-Harabasz	6686.87017394451	50
CID-DTW	105	3.5	entropy	1.02668579126543	50
CID-DTW	105	3.5	Dunn	0.938074270875812	50
CID-DTW	112	2.5	cluster	4	25
CID-DTW	112	2.5	totWSS	22782560.8875389	25
CID-DTW	112	2.5	totBSS/totSS	0.826785523552367	25
CID-DTW	112	2.5	silhouette	0.316617509726894	25
CID-DTW	112	2.5	Calinkski-Harabasz	7505.37709728543	25
CID-DTW	112	2.5	entropy	1.33185312614152	25
CID-DTW	112	2.5	Dunn	0.717049595548319	25
CID-DTW	120	4	cluster	3	50
CID-DTW	120	4	totWSS	45845160.8374731	50
CID-DTW	120	4	totBSS/totSS	0.739435323721288	50
CID-DTW	120	4	silhouette	0.336555803942148	50
CID-DTW	120	4	Calinkski-Harabasz	5606.60996792395	50
CID-DTW	120	4	entropy	1.03732639852126	50
CID-DTW	120	4	Dunn	0.966491111108021	50
CID-DTW	135	3	cluster	4	25
CID-DTW	135	3	totWSS	22883225.1517611	25
CID-DTW	135	3	totBSS/totSS	0.823172730702386	25
CID-DTW	135	3	silhouette	0.303416021298697	25
CID-DTW	135	3	Calinkski-Harabasz	5946.62041546476	25
CID-DTW	135	3	entropy	1.33221910903964	25
CID-DTW	135	3	Dunn	0.718610720179867	25
CID-DTW	150	5	cluster	3	50
CID-DTW	150	5	totWSS	29994211.0835958	50
CID-DTW	150	5	totBSS/totSS	0.717197660065702	50
CID-DTW	150	5	silhouette	0.320771805648719	50
CID-DTW	150	5	Calinkski-Harabasz	2840.86169301442	50
CID-DTW	150	5	entropy	1.00979334546309	50
CID-DTW	150	5	Dunn	0.981314739806846	50
CID-DTW	157	3.5	cluster	3	25
CID-DTW	157	3.5	totWSS	39376680.7764279	25
CID-DTW	157	3.5	totBSS/totSS	0.719874762466627	25
CID-DTW	157	3.5	silhouette	0.336739404566405	25
CID-DTW	157	3.5	Calinkski-Harabasz	4167.48127364967	25
CID-DTW	157	3.5	entropy	1.02638319424433	25
CID-DTW	157	3.5	Dunn	0.926097966052415	25
CID-DTW	165	5.5	cluster	3	50
CID-DTW	165	5.5	totWSS	25885619.5453196	50
CID-DTW	165	5.5	totBSS/totSS	0.703621333841331	50
CID-DTW	165	5.5	silhouette	0.305089922427952	50
CID-DTW	165	5.5	Calinkski-Harabasz	2099.16891529777	50
CID-DTW	165	5.5	entropy	1.00747127085709	50
CID-DTW	165	5.5	Dunn	0.940424145314673	50
CID-DTW	180	4	cluster	3	25
CID-DTW	180	4	totWSS	28603819.0534086	25
CID-DTW	180	4	totBSS/totSS	0.730489626148563	25
CID-DTW	180	4	silhouette	0.340151815993184	25
CID-DTW	180	4	Calinkski-Harabasz	3356.0137063342	25
CID-DTW	180	4	entropy	1.01595496300417	25
CID-DTW	180	4	Dunn	0.971346453338708	25
CID-DTW	180	6	cluster	3	50
CID-DTW	180	6	totWSS	19555624.6314408	50
CID-DTW	180	6	totBSS/totSS	0.711922578594928	50
CID-DTW	180	6	silhouette	0.299674708195713	50
CID-DTW	180	6	Calinkski-Harabasz	1601.89263143019	50
CID-DTW	180	6	entropy	0.999265646927131	50
CID-DTW	180	6	Dunn	0.96896855362545	50
CID-DTW	225	5	cluster	3	25
CID-DTW	225	5	totWSS	19304784.120637	25
CID-DTW	225	5	totBSS/totSS	0.717660483207425	25
CID-DTW	225	5	silhouette	0.316671770909022	25
CID-DTW	225	5	Calinkski-Harabasz	1872.55912038352	25
CID-DTW	225	5	entropy	1.02478639925578	25
CID-DTW	225	5	Dunn	0.965634736543252	25
CID-DTW	247	5.5	cluster	3	25
CID-DTW	247	5.5	totWSS	16933302.8882582	25
CID-DTW	247	5.5	totBSS/totSS	0.722549334369637	25
CID-DTW	247	5.5	silhouette	0.320379257340728	25
CID-DTW	247	5.5	Calinkski-Harabasz	1611.22223250154	25
CID-DTW	247	5.5	entropy	0.999425143770281	25
CID-DTW	247	5.5	Dunn	1.01076138886196	25
CID-DTW	270	6	cluster	3	25
CID-DTW	270	6	totWSS	12607525.8199322	25
CID-DTW	270	6	totBSS/totSS	0.728799802227186	25
CID-DTW	270	6	silhouette	0.315245691954801	25
CID-DTW	270	6	Calinkski-Harabasz	1107.66846396964	25
CID-DTW	270	6	entropy	1.01298038428968	25
CID-DTW	270	6	Dunn	1.03002416662673	25
CID-DTW	37	1.25	cluster	6	50
CID-DTW	37	1.25	totWSS	13366010.3703512	50
CID-DTW	37	1.25	totBSS/totSS	0.915902223960609	50
CID-DTW	37	1.25	silhouette	0.311139240409631	50
CID-DTW	37	1.25	Calinkski-Harabasz	31089.4218749115	50
CID-DTW	37	1.25	entropy	1.69991982911498	50
CID-DTW	37	1.25	Dunn	0.480116209133666	50
CID-DTW	37	2.5	cluster	4	75
CID-DTW	37	2.5	totWSS	73460442.5903575	75
CID-DTW	37	2.5	totBSS/totSS	0.823614852849853	75
CID-DTW	37	2.5	silhouette	0.316118223321031	75
CID-DTW	37	2.5	Calinkski-Harabasz	21851.6227650457	75
CID-DTW	37	2.5	entropy	1.33407667983995	75
CID-DTW	37	2.5	Dunn	0.692754599053117	75
CID-DTW	45	1.5	cluster	4	50
CID-DTW	45	1.5	totWSS	27225451.4495711	50
CID-DTW	45	1.5	totBSS/totSS	0.837871681657371	50
CID-DTW	45	1.5	silhouette	0.360650848851196	50
CID-DTW	45	1.5	Calinkski-Harabasz	20322.4503562302	50
CID-DTW	45	1.5	entropy	1.33627304307347	50
CID-DTW	45	1.5	Dunn	0.719459070020659	50
CID-DTW	45	3	cluster	4	75
CID-DTW	45	3	totWSS	69637119.4750582	75
CID-DTW	45	3	totBSS/totSS	0.820415459826318	75
CID-DTW	45	3	silhouette	0.300232806088554	75
CID-DTW	45	3	Calinkski-Harabasz	17605.4546918326	75
CID-DTW	45	3	entropy	1.33288692437175	75
CID-DTW	45	3	Dunn	0.70535626106093	75
CID-DTW	52	3.5	cluster	3	75
CID-DTW	52	3.5	totWSS	115114176.282248	75
CID-DTW	52	3.5	totBSS/totSS	0.725744459995616	75
CID-DTW	52	3.5	silhouette	0.339683177304413	75
CID-DTW	52	3.5	Calinkski-Harabasz	13034.5274480838	75
CID-DTW	52	3.5	entropy	1.02865817302242	75
CID-DTW	52	3.5	Dunn	0.933991102077468	75
CID-DTW	56	1.25	cluster	4	25
CID-DTW	56	1.25	totWSS	14556244.6923347	25
CID-DTW	56	1.25	totBSS/totSS	0.850527843255324	25
CID-DTW	56	1.25	silhouette	0.384324592640156	25
CID-DTW	56	1.25	Calinkski-Harabasz	17899.8340692925	25
CID-DTW	56	1.25	entropy	1.33194247529146	25
CID-DTW	56	1.25	Dunn	0.734915207438189	25
CID-DTW	60	2	cluster	4	50
CID-DTW	60	2	totWSS	32340445.2863773	50
CID-DTW	60	2	totBSS/totSS	0.831350216702735	50
CID-DTW	60	2	silhouette	0.328539429259025	50
CID-DTW	60	2	Calinkski-Harabasz	14343.3811098487	50
CID-DTW	60	2	entropy	1.33573835763791	50
CID-DTW	60	2	Dunn	0.70902953342344	50
CID-DTW	60	4	cluster	3	75
CID-DTW	60	4	totWSS	85315819.8277384	75
CID-DTW	60	4	totBSS/totSS	0.735702479422244	75
CID-DTW	60	4	silhouette	0.342764764197222	75
CID-DTW	60	4	Calinkski-Harabasz	10426.5285801267	75
CID-DTW	60	4	entropy	1.019145822406	75
CID-DTW	60	4	Dunn	0.9921520041474	75
CID-DTW	67	1.5	cluster	15	25
CID-DTW	67	1.5	totWSS	3187574.11556494	25
CID-DTW	67	1.5	totBSS/totSS	0.972087386323823	25
CID-DTW	67	1.5	silhouette	0.245178709560643	25
CID-DTW	67	1.5	Calinkski-Harabasz	19632.0351883418	25
CID-DTW	67	1.5	entropy	2.61885855427637	25
CID-DTW	67	1.5	Dunn	0.206092104197457	25
CID-DTW	75	2.5	cluster	4	50
CID-DTW	75	2.5	totWSS	34310381.7584365	50
CID-DTW	75	2.5	totBSS/totSS	0.828806523731143	50
CID-DTW	75	2.5	silhouette	0.312219309825363	50
CID-DTW	75	2.5	Calinkski-Harabasz	11135.423882592	50
CID-DTW	75	2.5	entropy	1.33772428655896	50
CID-DTW	75	2.5	Dunn	0.68971610094839	50
CID-DTW	75	5	cluster	3	75
CID-DTW	75	5	totWSS	61198962.6853118	75
CID-DTW	75	5	totBSS/totSS	0.714980337286499	75
CID-DTW	75	5	silhouette	0.32200892229582	75
CID-DTW	75	5	Calinkski-Harabasz	5696.11629603589	75
CID-DTW	75	5	entropy	1.00400019552385	75
CID-DTW	75	5	Dunn	0.992617307200248	75
CID-DTW	82	5.5	cluster	3	75
CID-DTW	82	5.5	totWSS	47087446.4990915	75
CID-DTW	82	5.5	totBSS/totSS	0.725474531284296	75
CID-DTW	82	5.5	silhouette	0.314891773333339	75
CID-DTW	82	5.5	Calinkski-Harabasz	4597.38736974561	75
CID-DTW	82	5.5	entropy	0.99920431875396	75
CID-DTW	82	5.5	Dunn	1.00257923888449	75
CID-DTW	90	2	cluster	12	25
CID-DTW	90	2	totWSS	5971567.52705401	25
CID-DTW	90	2	totBSS/totSS	0.956408527011494	25
CID-DTW	90	2	silhouette	0.22102427351198	25
CID-DTW	90	2	Calinkski-Harabasz	11746.107784566	25
CID-DTW	90	2	entropy	2.37243105354784	25
CID-DTW	90	2	Dunn	0.253489035227408	25
CID-DTW	90	3	cluster	4	50
CID-DTW	90	3	totWSS	35060862.2012398	50
CID-DTW	90	3	totBSS/totSS	0.819582875404061	50
CID-DTW	90	3	silhouette	0.300440638115346	50
CID-DTW	90	3	Calinkski-Harabasz	8751.10819949649	50
CID-DTW	90	3	entropy	1.33107217854168	50
CID-DTW	90	3	Dunn	0.706289476813092	50
CID-DTW	90	6	cluster	3	75
CID-DTW	90	6	totWSS	43295158.974821	75
CID-DTW	90	6	totBSS/totSS	0.706551234879275	75
CID-DTW	90	6	silhouette	0.304049213792853	75
CID-DTW	90	6	Calinkski-Harabasz	3407.46490479622	75
CID-DTW	90	6	entropy	0.995487795398509	75
CID-DTW	90	6	Dunn	0.983945848949234	75
CID	0	1.25	cluster	3	0
CID	0	1.25	totWSS	7817.9561862699	0
CID	0	1.25	totBSS/totSS	0.81300338705286	0
CID	0	1.25	silhouette	0.343473976588999	0
CID	0	1.25	Calinkski-Harabasz	15258.7188492281	0
CID	0	1.25	entropy	1.05014261645712	0
CID	0	1.25	Dunn	1.69773670294857	0
CID	0	1.5	cluster	3	0
CID	0	1.5	totWSS	6406.94032223449	0
CID	0	1.5	totBSS/totSS	0.798641002883598	0
CID	0	1.5	silhouette	0.332828146525023	0
CID	0	1.5	Calinkski-Harabasz	11696.983304503	0
CID	0	1.5	entropy	1.05113028673832	0
CID	0	1.5	Dunn	1.63808214503409	0
CID	0	2.5	cluster	3	0
CID	0	2.5	totWSS	3502.38408466964	0
CID	0	2.5	totBSS/totSS	0.765531409138398	0
CID	0	2.5	silhouette	0.319000418018631	0
CID	0	2.5	Calinkski-Harabasz	5583.58647014967	0
CID	0	2.5	entropy	1.03673361308571	0
CID	0	2.5	Dunn	1.5996376827731	0
CID	0	2	cluster	3	0
CID	0	2	totWSS	4656.74587682016	0
CID	0	2	totBSS/totSS	0.780139911919169	0
CID	0	2	silhouette	0.324533478126472	0
CID	0	2	Calinkski-Harabasz	7847.66864361103	0
CID	0	2	entropy	1.04190378023179	0
CID	0	2	Dunn	1.61184373500682	0
CID	0	3.5	cluster	3	0
CID	0	3.5	totWSS	2401.32198281921	0
CID	0	3.5	totBSS/totSS	0.733871402430201	0
CID	0	3.5	silhouette	0.309546522167526	0
CID	0	3.5	Calinkski-Harabasz	3333.03616623956	0
CID	0	3.5	entropy	1.00254934803591	0
CID	0	3.5	Dunn	1.53303423633157	0
CID	0	3	cluster	3	0
CID	0	3	totWSS	2864.04112574397	0
CID	0	3	totBSS/totSS	0.744638210106024	0
CID	0	3	silhouette	0.304525603192473	0
CID	0	3	Calinkski-Harabasz	4212.67892044061	0
CID	0	3	entropy	1.0422254280546	0
CID	0	3	Dunn	1.48791043952083	0
CID	0	4	cluster	3	0
CID	0	4	totWSS	2013.05610747752	0
CID	0	4	totBSS/totSS	0.719228959454017	0
CID	0	4	silhouette	0.304749958880698	0
CID	0	4	Calinkski-Harabasz	2718.37807412488	0
CID	0	4	entropy	1.01337196793458	0
CID	0	4	Dunn	1.49350292680849	0
CID	0	5.5	cluster	3	0
CID	0	5.5	totWSS	771.30305053781	0
CID	0	5.5	totBSS/totSS	0.657612556904461	0
CID	0	5.5	silhouette	0.274058793052399	0
CID	0	5.5	Calinkski-Harabasz	848.471555342893	0
CID	0	5.5	entropy	1.02215434657022	0
CID	0	5.5	Dunn	1.38727344581748	0
CID	0	5	cluster	3	0
CID	0	5	totWSS	966.608349476745	0
CID	0	5	totBSS/totSS	0.675929661195499	0
CID	0	5	silhouette	0.285990702348046	0
CID	0	5	Calinkski-Harabasz	1105.9445132131	0
CID	0	5	entropy	0.999197532682143	0
CID	0	5	Dunn	1.46950189222633	0
CID	0	6	cluster	3	0
CID	0	6	totWSS	661.716196252569	0
CID	0	6	totBSS/totSS	0.640069398085001	0
CID	0	6	silhouette	0.261096238861199	0
CID	0	6	Calinkski-Harabasz	680.701233187451	0
CID	0	6	entropy	1.03048741594605	0
CID	0	6	Dunn	1.41005547649012	0
CID	105	3.5	cluster	3	50
CID	105	3.5	totWSS	4839.78501569543	50
CID	105	3.5	totBSS/totSS	0.734492210359079	50
CID	105	3.5	silhouette	0.306776439840397	50
CID	105	3.5	Calinkski-Harabasz	6852.79237795096	50
CID	105	3.5	entropy	1.01842491499416	50
CID	105	3.5	Dunn	1.49360903224682	50
CID	112	2.5	cluster	3	25
CID	112	2.5	totWSS	4772.77248586149	25
CID	112	2.5	totBSS/totSS	0.762962113230314	25
CID	112	2.5	silhouette	0.320741342329753	25
CID	112	2.5	Calinkski-Harabasz	7593.49468000144	25
CID	112	2.5	entropy	1.03234762832614	25
CID	112	2.5	Dunn	1.5575631128308	25
CID	120	4	cluster	3	50
CID	120	4	totWSS	3786.50096559529	50
CID	120	4	totBSS/totSS	0.719503592293434	50
CID	120	4	silhouette	0.296741404101603	50
CID	120	4	Calinkski-Harabasz	5067.87004284981	50
CID	120	4	entropy	1.02010078847852	50
CID	120	4	Dunn	1.45342255017163	50
CID	135	3	cluster	3	25
CID	135	3	totWSS	3785.43883699099	25
CID	135	3	totBSS/totSS	0.754010334496562	25
CID	135	3	silhouette	0.311726816343914	25
CID	135	3	Calinkski-Harabasz	5874.97664632993	25
CID	135	3	entropy	1.04731120627369	25
CID	135	3	Dunn	1.47597766609562	25
CID	150	5	cluster	3	50
CID	150	5	totWSS	2009.32125530285	50
CID	150	5	totBSS/totSS	0.674154414613974	50
CID	150	5	silhouette	0.280408373916507	50
CID	150	5	Calinkski-Harabasz	2317.7095372837	50
CID	150	5	entropy	1.01972250247583	50
CID	150	5	Dunn	1.42565941495332	50
CID	157	3.5	cluster	3	25
CID	157	3.5	totWSS	3156.76868774987	25
CID	157	3.5	totBSS/totSS	0.738485815947367	25
CID	157	3.5	silhouette	0.301859203122869	25
CID	157	3.5	Calinkski-Harabasz	4579.4273214192	25
CID	157	3.5	entropy	1.04195241016385	25
CID	157	3.5	Dunn	1.45374848859992	25
CID	165	5.5	cluster	3	50
CID	165	5.5	totWSS	1540.60584314921	50
CID	165	5.5	totBSS/totSS	0.649848727291902	50
CID	165	5.5	silhouette	0.267795447965992	50
CID	165	5.5	Calinkski-Harabasz	1641.12150964626	50
CID	165	5.5	entropy	1.02791846056697	50
CID	165	5.5	Dunn	1.39018474801795	50
CID	180	4	cluster	3	25
CID	180	4	totWSS	2358.84013706369	25
CID	180	4	totBSS/totSS	0.709741675513274	25
CID	180	4	silhouette	0.299119898862128	25
CID	180	4	Calinkski-Harabasz	3027.66482679705	25
CID	180	4	entropy	1.000578671694	25
CID	180	4	Dunn	1.47822184405373	25
CID	180	6	cluster	3	50
CID	180	6	totWSS	1118.20701762732	50
CID	180	6	totBSS/totSS	0.624649756882226	50
CID	180	6	silhouette	0.251671177319157	50
CID	180	6	Calinkski-Harabasz	1078.88553157045	50
CID	180	6	entropy	1.02335874016749	50
CID	180	6	Dunn	1.36282304204204	50
CID	225	5	cluster	3	25
CID	225	5	totWSS	1315.41750071373	25
CID	225	5	totBSS/totSS	0.667112463257486	25
CID	225	5	silhouette	0.272771682398693	25
CID	225	5	Calinkski-Harabasz	1476.45688192774	25
CID	225	5	entropy	1.02881323371243	25
CID	225	5	Dunn	1.41464784681218	25
CID	247	5.5	cluster	3	25
CID	247	5.5	totWSS	1070.82544102045	25
CID	247	5.5	totBSS/totSS	0.652029746707212	25
CID	247	5.5	silhouette	0.266291688132455	25
CID	247	5.5	Calinkski-Harabasz	1159.44846403621	25
CID	247	5.5	entropy	1.02946881351741	25
CID	247	5.5	Dunn	1.38420151417964	25
CID	270	6	cluster	4	25
CID	270	6	totWSS	641.585215358221	25
CID	270	6	totBSS/totSS	0.675845647609129	25
CID	270	6	silhouette	0.220632715447125	25
CID	270	6	Calinkski-Harabasz	572.300903223186	25
CID	270	6	entropy	1.19140840631514	25
CID	270	6	Dunn	1.24801552828042	25
CID	37	1.25	cluster	3	50
CID	37	1.25	totWSS	15889.3473084104	50
CID	37	1.25	totBSS/totSS	0.81169524374772	50
CID	37	1.25	silhouette	0.33902423309977	50
CID	37	1.25	Calinkski-Harabasz	30769.1364122752	50
CID	37	1.25	entropy	1.05574646614867	50
CID	37	1.25	Dunn	1.65030509511971	50
CID	37	2.5	cluster	3	75
CID	37	2.5	totWSS	14317.5949908514	75
CID	37	2.5	totBSS/totSS	0.766098937616491	75
CID	37	2.5	silhouette	0.314626433655605	75
CID	37	2.5	Calinkski-Harabasz	22993.1893706445	75
CID	37	2.5	entropy	1.04873878851739	75
CID	37	2.5	Dunn	1.50464362096175	75
CID	45	1.5	cluster	3	50
CID	45	1.5	totWSS	12743.1121092444	50
CID	45	1.5	totBSS/totSS	0.79962760344173	50
CID	45	1.5	silhouette	0.334029842172074	50
CID	45	1.5	Calinkski-Harabasz	23541.6824631147	50
CID	45	1.5	entropy	1.05418883625177	50
CID	45	1.5	Dunn	1.62452133604962	50
CID	45	3	cluster	3	75
CID	45	3	totWSS	11424.1904018007	75
CID	45	3	totBSS/totSS	0.748087512518117	75
CID	45	3	silhouette	0.30757600445783	75
CID	45	3	Calinkski-Harabasz	17167.9451973942	75
CID	45	3	entropy	1.0447525670749	75
CID	45	3	Dunn	1.47799093631679	75
CID	52	3.5	cluster	3	75
CID	52	3.5	totWSS	9572.21227586314	75
CID	52	3.5	totBSS/totSS	0.735296579370096	75
CID	52	3.5	silhouette	0.302422000057793	75
CID	52	3.5	Calinkski-Harabasz	13682.6171089016	75
CID	52	3.5	entropy	1.03598213177694	75
CID	52	3.5	Dunn	1.4622437228675	75
CID	56	1.25	cluster	3	25
CID	56	1.25	totWSS	10440.6913790619	25
CID	56	1.25	totBSS/totSS	0.811759177799434	25
CID	56	1.25	silhouette	0.338647618471678	25
CID	56	1.25	Calinkski-Harabasz	20350.4507137224	25
CID	56	1.25	entropy	1.06010861422622	25
CID	56	1.25	Dunn	1.62395626140998	25
CID	60	2	cluster	3	50
CID	60	2	totWSS	9109.70833518463	50
CID	60	2	totBSS/totSS	0.780835618144387	50
CID	60	2	silhouette	0.326101043433409	50
CID	60	2	Calinkski-Harabasz	15552.0569172698	50
CID	60	2	entropy	1.04551772159198	50
CID	60	2	Dunn	1.60209896347911	50
CID	60	4	cluster	3	75
CID	60	4	totWSS	7116.36367761251	75
CID	60	4	totBSS/totSS	0.714618493674828	75
CID	60	4	silhouette	0.29343236999717	75
CID	60	4	Calinkski-Harabasz	9379.53604564185	75
CID	60	4	entropy	1.02424522904469	75
CID	60	4	Dunn	1.44798891829596	75
CID	67	1.5	cluster	3	25
CID	67	1.5	totWSS	8529.58204489396	25
CID	67	1.5	totBSS/totSS	0.802008789992829	25
CID	67	1.5	silhouette	0.339192690239419	25
CID	67	1.5	Calinkski-Harabasz	16008.9814443765	25
CID	67	1.5	entropy	1.0480366294906	25
CID	67	1.5	Dunn	1.64069845392516	25
CID	75	2.5	cluster	3	50
CID	75	2.5	totWSS	7045.90936519756	50
CID	75	2.5	totBSS/totSS	0.764257148780796	50
CID	75	2.5	silhouette	0.316604836345691	50
CID	75	2.5	Calinkski-Harabasz	11186.7104549272	50
CID	75	2.5	entropy	1.04002262423916	50
CID	75	2.5	Dunn	1.56127709575795	50
CID	75	5	cluster	3	75
CID	75	5	totWSS	4060.83855311602	75
CID	75	5	totBSS/totSS	0.672278053334806	75
CID	75	5	silhouette	0.275141523577859	75
CID	75	5	Calinkski-Harabasz	4658.12856428029	75
CID	75	5	entropy	1.0319578933738	75
CID	75	5	Dunn	1.39788166653285	75
CID	82	5.5	cluster	3	75
CID	82	5.5	totWSS	3043.15737718362	75
CID	82	5.5	totBSS/totSS	0.651628374950595	75
CID	82	5.5	silhouette	0.270250623252586	75
CID	82	5.5	Calinkski-Harabasz	3254.23018169745	75
CID	82	5.5	entropy	1.02214420427926	75
CID	82	5.5	Dunn	1.39251686734987	75
CID	90	2	cluster	3	25
CID	90	2	totWSS	6190.39978977144	25
CID	90	2	totBSS/totSS	0.786421799613625	25
CID	90	2	silhouette	0.328786057776898	25
CID	90	2	Calinkski-Harabasz	10859.0881580837	25
CID	90	2	entropy	1.04687133247988	25
CID	90	2	Dunn	1.58120978781097	25
CID	90	3	cluster	3	50
CID	90	3	totWSS	5691.34867461643	50
CID	90	3	totBSS/totSS	0.747669597589914	50
CID	90	3	silhouette	0.308602235013155	50
CID	90	3	Calinkski-Harabasz	8563.73670638282	50
CID	90	3	entropy	1.04535027339683	50
CID	90	3	Dunn	1.4797678911921	50
CID	90	6	cluster	3	75
CID	90	6	totWSS	2419.35722719516	75
CID	90	6	totBSS/totSS	0.631938693097562	75
CID	90	6	silhouette	0.257570305211583	75
CID	90	6	Calinkski-Harabasz	2429.96726735935	75
CID	90	6	entropy	1.03136512756172	75
CID	90	6	Dunn	1.35225789227081	75
DTW	0	1.25	cluster	9	0
DTW	0	1.25	totWSS	512277.523213377	0
DTW	0	1.25	totBSS/totSS	0.885267655764426	0
DTW	0	1.25	silhouette	0.269978388578967	0
DTW	0	1.25	Calinkski-Harabasz	6764.10791567136	0
DTW	0	1.25	entropy	2.09962814280915	0
DTW	0	1.25	Dunn	0.363403442796829	0
DTW	0	1.5	cluster	9	0
DTW	0	1.5	totWSS	676695.327454297	0
DTW	0	1.5	totBSS/totSS	0.874156786354276	0
DTW	0	1.5	silhouette	0.252748020896699	0
DTW	0	1.5	Calinkski-Harabasz	5116.14425108293	0
DTW	0	1.5	entropy	2.10092904178271	0
DTW	0	1.5	Dunn	0.358153186199457	0
DTW	0	2.5	cluster	4	0
DTW	0	2.5	totWSS	2093895.42015467	0
DTW	0	2.5	totBSS/totSS	0.728745842837079	0
DTW	0	2.5	silhouette	0.315294080085876	0
DTW	0	2.5	Calinkski-Harabasz	3062.13729581529	0
DTW	0	2.5	entropy	1.32756865759947	0
DTW	0	2.5	Dunn	0.730552769118891	0
DTW	0	2	cluster	8	0
DTW	0	2	totWSS	1170603.17901031	0
DTW	0	2	totBSS/totSS	0.833150603643241	0
DTW	0	2	silhouette	0.22523982378091	0
DTW	0	2	Calinkski-Harabasz	3151.70850769851	0
DTW	0	2	entropy	1.9867062982807	0
DTW	0	2	Dunn	0.37475603209829	0
DTW	0	3.5	cluster	4	0
DTW	0	3.5	totWSS	2934382.61433748	0
DTW	0	3.5	totBSS/totSS	0.696188398215506	0
DTW	0	3.5	silhouette	0.280459745674819	0
DTW	0	3.5	Calinkski-Harabasz	1845.76420728547	0
DTW	0	3.5	entropy	1.30668055853216	0
DTW	0	3.5	Dunn	0.736993364538933	0
DTW	0	3	cluster	4	0
DTW	0	3	totWSS	2503320.82565009	0
DTW	0	3	totBSS/totSS	0.70711395331046	0
DTW	0	3	silhouette	0.299280671422787	0
DTW	0	3	Calinkski-Harabasz	2324.49555976971	0
DTW	0	3	entropy	1.30776772564296	0
DTW	0	3	Dunn	0.724954535021342	0
DTW	0	4	cluster	3	0
DTW	0	4	totWSS	3940132.01741851	0
DTW	0	4	totBSS/totSS	0.614429999991377	0
DTW	0	4	silhouette	0.321777514482145	0
DTW	0	4	Calinkski-Harabasz	1691.26888488397	0
DTW	0	4	entropy	1.01741058972871	0
DTW	0	4	Dunn	0.944729679334516	0
DTW	0	5.5	cluster	3	0
DTW	0	5.5	totWSS	2722320.96717386	0
DTW	0	5.5	totBSS/totSS	0.603381450285865	0
DTW	0	5.5	silhouette	0.305989648686112	0
DTW	0	5.5	Calinkski-Harabasz	672.157387864217	0
DTW	0	5.5	entropy	0.994315584838329	0
DTW	0	5.5	Dunn	0.97914440318125	0
DTW	0	5	cluster	3	0
DTW	0	5	totWSS	2901156.15097528	0
DTW	0	5	totBSS/totSS	0.602674603296756	0
DTW	0	5	silhouette	0.30767088913278	0
DTW	0	5	Calinkski-Harabasz	804.416890011384	0
DTW	0	5	entropy	0.994196027873188	0
DTW	0	5	Dunn	0.957067288595337	0
DTW	0	6	cluster	3	0
DTW	0	6	totWSS	2881585.71619809	0
DTW	0	6	totBSS/totSS	0.586310339364937	0
DTW	0	6	silhouette	0.279171688574917	0
DTW	0	6	Calinkski-Harabasz	542.60298362253	0
DTW	0	6	entropy	0.98959830732373	0
DTW	0	6	Dunn	0.913428391069007	0
DTW	105	3.5	cluster	4	50
DTW	105	3.5	totWSS	6024512.35182792	50
DTW	105	3.5	totBSS/totSS	0.694302433101623	50
DTW	105	3.5	silhouette	0.280252122129589	50
DTW	105	3.5	Calinkski-Harabasz	3750.09531824143	50
DTW	105	3.5	entropy	1.30324838218688	50
DTW	105	3.5	Dunn	0.72965591322106	50
DTW	112	2.5	cluster	4	25
DTW	112	2.5	totWSS	2924367.34018592	25
DTW	112	2.5	totBSS/totSS	0.725317863732421	25
DTW	112	2.5	silhouette	0.312193737527503	25
DTW	112	2.5	Calinkski-Harabasz	4152.19139733337	25
DTW	112	2.5	entropy	1.31702724450763	25
DTW	112	2.5	Dunn	0.733840688007774	25
DTW	120	4	cluster	4	50
DTW	120	4	totWSS	5866164.61988098	50
DTW	120	4	totBSS/totSS	0.693789835045904	50
DTW	120	4	silhouette	0.270937300669123	50
DTW	120	4	Calinkski-Harabasz	2983.54486903663	50
DTW	120	4	entropy	1.30541171727826	50
DTW	120	4	Dunn	0.745707284741637	50
DTW	135	3	cluster	4	25
DTW	135	3	totWSS	3243556.1872182	25
DTW	135	3	totBSS/totSS	0.716946315163135	25
DTW	135	3	silhouette	0.300402751013138	25
DTW	135	3	Calinkski-Harabasz	3235.68837303887	25
DTW	135	3	entropy	1.3140276655446	25
DTW	135	3	Dunn	0.735898294330482	25
DTW	150	5	cluster	3	50
DTW	150	5	totWSS	6132509.62644387	50
DTW	150	5	totBSS/totSS	0.597565951316611	50
DTW	150	5	silhouette	0.302527057852142	50
DTW	150	5	Calinkski-Harabasz	1663.56360367581	50
DTW	150	5	entropy	1.00874361423145	50
DTW	150	5	Dunn	0.955371822459224	50
DTW	157	3.5	cluster	4	25
DTW	157	3.5	totWSS	3911274.88281663	25
DTW	157	3.5	totBSS/totSS	0.69822003687537	25
DTW	157	3.5	silhouette	0.285737317260109	25
DTW	157	3.5	Calinkski-Harabasz	2500.64118603515	25
DTW	157	3.5	entropy	1.30868975264515	25
DTW	157	3.5	Dunn	0.730597859824895	25
DTW	165	5.5	cluster	3	50
DTW	165	5.5	totWSS	5475814.913586	50
DTW	165	5.5	totBSS/totSS	0.599919079969994	50
DTW	165	5.5	silhouette	0.295748332009726	50
DTW	165	5.5	Calinkski-Harabasz	1326.05159431891	50
DTW	165	5.5	entropy	1.01822096845222	50
DTW	165	5.5	Dunn	0.932518789843941	50
DTW	180	4	cluster	3	25
DTW	180	4	totWSS	4528603.2851317	25
DTW	180	4	totBSS/totSS	0.621023823194865	25
DTW	180	4	silhouette	0.325865702358504	25
DTW	180	4	Calinkski-Harabasz	2029.19503799019	25
DTW	180	4	entropy	1.0103836480672	25
DTW	180	4	Dunn	0.959463814121436	25
DTW	180	6	cluster	3	50
DTW	180	6	totWSS	4827293.13055931	50
DTW	180	6	totBSS/totSS	0.587472511266489	50
DTW	180	6	silhouette	0.287286679802767	50
DTW	180	6	Calinkski-Harabasz	923.302544527109	50
DTW	180	6	entropy	0.987949080186625	50
DTW	180	6	Dunn	0.943007505302049	50
DTW	225	5	cluster	3	25
DTW	225	5	totWSS	3968013.56909411	25
DTW	225	5	totBSS/totSS	0.603058691577463	25
DTW	225	5	silhouette	0.307388577005817	25
DTW	225	5	Calinkski-Harabasz	1119.43632256575	25
DTW	225	5	entropy	1.01865873396804	25
DTW	225	5	Dunn	0.968345781706901	25
DTW	247	5.5	cluster	3	25
DTW	247	5.5	totWSS	3882858.60644068	25
DTW	247	5.5	totBSS/totSS	0.598158599854135	25
DTW	247	5.5	silhouette	0.29719169783932	25
DTW	247	5.5	Calinkski-Harabasz	921.162445733684	25
DTW	247	5.5	entropy	1.00405854388491	25
DTW	247	5.5	Dunn	0.947931059906827	25
DTW	270	6	cluster	3	25
DTW	270	6	totWSS	2927411.37846499	25
DTW	270	6	totBSS/totSS	0.613628006170638	25
DTW	270	6	silhouette	0.304801323813036	25
DTW	270	6	Calinkski-Harabasz	654.826738114315	25
DTW	270	6	entropy	1.00436809862301	25
DTW	270	6	Dunn	0.981859027830405	25
DTW	37	1.25	cluster	10	50
DTW	37	1.25	totWSS	941987.287052305	50
DTW	37	1.25	totBSS/totSS	0.896636725100207	50
DTW	37	1.25	silhouette	0.252510355713682	50
DTW	37	1.25	Calinkski-Harabasz	13753.232283311	50
DTW	37	1.25	entropy	2.18352071599734	50
DTW	37	1.25	Dunn	0.345643833334809	50
DTW	37	2.5	cluster	8	75
DTW	37	2.5	totWSS	5599421.818018	75
DTW	37	2.5	totBSS/totSS	0.82305231041658	75
DTW	37	2.5	silhouette	0.216825951506696	75
DTW	37	2.5	Calinkski-Harabasz	9326.17483331776	75
DTW	37	2.5	entropy	1.96285886984425	75
DTW	37	2.5	Dunn	0.390095084368248	75
DTW	45	1.5	cluster	9	50
DTW	45	1.5	totWSS	1373072.96473527	50
DTW	45	1.5	totBSS/totSS	0.871994666291061	50
DTW	45	1.5	silhouette	0.244418956468266	50
DTW	45	1.5	Calinkski-Harabasz	10041.2695063896	50
DTW	45	1.5	entropy	2.09385173245435	50
DTW	45	1.5	Dunn	0.341618023816495	50
DTW	45	3	cluster	4	75
DTW	45	3	totWSS	9850139.44010157	75
DTW	45	3	totBSS/totSS	0.714762596001966	75
DTW	45	3	silhouette	0.300083155511356	75
DTW	45	3	Calinkski-Harabasz	9657.04968855985	75
DTW	45	3	entropy	1.31582277945024	75
DTW	45	3	Dunn	0.726616738432064	75
DTW	52	3.5	cluster	4	75
DTW	52	3.5	totWSS	11914697.8151888	75
DTW	52	3.5	totBSS/totSS	0.69638523119735	75
DTW	52	3.5	silhouette	0.281683684587213	75
DTW	52	3.5	Calinkski-Harabasz	7531.14202866157	75
DTW	52	3.5	entropy	1.30601660385434	75
DTW	52	3.5	Dunn	0.727344987248082	75
DTW	56	1.25	cluster	6	25
DTW	56	1.25	totWSS	854707.033720759	25
DTW	56	1.25	totBSS/totSS	0.857822183180319	25
DTW	56	1.25	silhouette	0.328487479128171	25
DTW	56	1.25	Calinkski-Harabasz	11385.3118966807	25
DTW	56	1.25	entropy	1.67536813792714	25
DTW	56	1.25	Dunn	0.480748076863843	25
DTW	60	2	cluster	8	50
DTW	60	2	totWSS	2274869.75663809	50
DTW	60	2	totBSS/totSS	0.834993840446147	50
DTW	60	2	silhouette	0.229758841810188	50
DTW	60	2	Calinkski-Harabasz	6307.5441564553	50
DTW	60	2	entropy	1.97616045902028	50
DTW	60	2	Dunn	0.404305327786938	50
DTW	60	4	cluster	3	75
DTW	60	4	totWSS	13694773.2983737	75
DTW	60	4	totBSS/totSS	0.621300071568536	75
DTW	60	4	silhouette	0.327348809170414	75
DTW	60	4	Calinkski-Harabasz	6145.41609286214	75
DTW	60	4	entropy	1.01881947540128	75
DTW	60	4	Dunn	0.953994510724243	75
DTW	67	1.5	cluster	18	25
DTW	67	1.5	totWSS	559556.059533797	25
DTW	67	1.5	totBSS/totSS	0.922120265632399	25
DTW	67	1.5	silhouette	0.180873845017631	25
DTW	67	1.5	Calinkski-Harabasz	5494.65793322803	25
DTW	67	1.5	entropy	2.81301004280425	25
DTW	67	1.5	Dunn	0.213550173946651	25
DTW	75	2.5	cluster	4	50
DTW	75	2.5	totWSS	4226102.61826384	50
DTW	75	2.5	totBSS/totSS	0.728196068399977	50
DTW	75	2.5	silhouette	0.314849005133378	50
DTW	75	2.5	Calinkski-Harabasz	6162.31488589989	50
DTW	75	2.5	entropy	1.31590712268936	50
DTW	75	2.5	Dunn	0.741850022487964	50
DTW	75	5	cluster	3	75
DTW	75	5	totWSS	12393705.6634269	75
DTW	75	5	totBSS/totSS	0.598514390755177	75
DTW	75	5	silhouette	0.303451390004267	75
DTW	75	5	Calinkski-Harabasz	3385.24573621303	75
DTW	75	5	entropy	1.00791040025812	75
DTW	75	5	Dunn	0.963045691977746	75
DTW	82	5.5	cluster	3	75
DTW	82	5.5	totWSS	10836450.5357132	75
DTW	82	5.5	totBSS/totSS	0.596492976904724	75
DTW	82	5.5	silhouette	0.298946820345982	75
DTW	82	5.5	Calinkski-Harabasz	2571.95275442814	75
DTW	82	5.5	entropy	0.994964507747122	75
DTW	82	5.5	Dunn	0.962037467604606	75
DTW	90	2	cluster	8	25
DTW	90	2	totWSS	1517576.46114529	25
DTW	90	2	totBSS/totSS	0.83696690710082	25
DTW	90	2	silhouette	0.233890922471271	25
DTW	90	2	Calinkski-Harabasz	4322.00406352595	25
DTW	90	2	entropy	1.98127174565377	25
DTW	90	2	Dunn	0.420065642130881	25
DTW	90	3	cluster	4	50
DTW	90	3	totWSS	4923601.31774811	50
DTW	90	3	totBSS/totSS	0.715264631581581	50
DTW	90	3	silhouette	0.30244878439697	50
DTW	90	3	Calinkski-Harabasz	4839.34555946746	50
DTW	90	3	entropy	1.31270327791467	50
DTW	90	3	Dunn	0.725504009974665	50
DTW	90	6	cluster	3	75
DTW	90	6	totWSS	10553639.9290685	75
DTW	90	6	totBSS/totSS	0.588087868927472	75
DTW	90	6	silhouette	0.290675490408501	75
DTW	90	6	Calinkski-Harabasz	2020.69780076294	75
DTW	90	6	entropy	0.990330872184262	75
DTW	90	6	Dunn	0.959388484152177	75
euclidean	0	1.25	cluster	7	0
euclidean	0	1.25	totWSS	21134.2955362669	0
euclidean	0	1.25	totBSS/totSS	0.795936799286836	0
euclidean	0	1.25	silhouette	0.237140308584555	0
euclidean	0	1.25	Calinkski-Harabasz	4560.43343106693	0
euclidean	0	1.25	entropy	1.80205856214697	0
euclidean	0	1.25	Dunn	0.419644413747461	0
euclidean	0	1.5	cluster	7	0
euclidean	0	1.5	totWSS	23034.6266007663	0
euclidean	0	1.5	totBSS/totSS	0.778739528491559	0
euclidean	0	1.5	silhouette	0.220225528710545	0
euclidean	0	1.5	Calinkski-Harabasz	3457.54711101819	0
euclidean	0	1.5	entropy	1.80265150362048	0
euclidean	0	1.5	Dunn	0.421040494751913	0
euclidean	0	2.5	cluster	4	0
euclidean	0	2.5	totWSS	38208.2535124515	0
euclidean	0	2.5	totBSS/totSS	0.617373371293482	0
euclidean	0	2.5	silhouette	0.241502516117596	0
euclidean	0	2.5	Calinkski-Harabasz	1839.20053977204	0
euclidean	0	2.5	entropy	1.31282415400876	0
euclidean	0	2.5	Dunn	0.6438603261275	0
euclidean	0	2	cluster	4	0
euclidean	0	2	totWSS	36541.2440481132	0
euclidean	0	2	totBSS/totSS	0.647127204688217	0
euclidean	0	2	silhouette	0.264733179945151	0
euclidean	0	2	Calinkski-Harabasz	2703.47533335024	0
euclidean	0	2	entropy	1.31535900675366	0
euclidean	0	2	Dunn	0.678141864542032	0
euclidean	0	3.5	cluster	3	0
euclidean	0	3.5	totWSS	50441.7539826623	0
euclidean	0	3.5	totBSS/totSS	0.48738810888534	0
euclidean	0	3.5	silhouette	0.241535634136799	0
euclidean	0	3.5	Calinkski-Harabasz	1149.53326714139	0
euclidean	0	3.5	entropy	1.00332527527274	0
euclidean	0	3.5	Dunn	0.815574347543217	0
euclidean	0	3	cluster	3	0
euclidean	0	3	totWSS	49635.4185553378	0
euclidean	0	3	totBSS/totSS	0.508396260965286	0
euclidean	0	3	silhouette	0.255237783826197	0
euclidean	0	3	Calinkski-Harabasz	1494.34147155915	0
euclidean	0	3	entropy	1.01623311052608	0
euclidean	0	3	Dunn	0.814048654643652	0
euclidean	0	4	cluster	3	0
euclidean	0	4	totWSS	52295.7000600761	0
euclidean	0	4	totBSS/totSS	0.470280832388093	0
euclidean	0	4	silhouette	0.226641596151614	0
euclidean	0	4	Calinkski-Harabasz	942.447210220208	0
euclidean	0	4	entropy	1.0075113944885	0
euclidean	0	4	Dunn	0.796220278350153	0
euclidean	0	5.5	cluster	3	0
euclidean	0	5.5	totWSS	32018.045473711	0
euclidean	0	5.5	totBSS/totSS	0.431752218699424	0
euclidean	0	5.5	silhouette	0.19526181104347	0
euclidean	0	5.5	Calinkski-Harabasz	335.947809224702	0
euclidean	0	5.5	entropy	0.984822637745601	0
euclidean	0	5.5	Dunn	0.792054926289823	0
euclidean	0	5	cluster	3	0
euclidean	0	5	totWSS	34122.6016013845	0
euclidean	0	5	totBSS/totSS	0.445088343207653	0
euclidean	0	5	silhouette	0.206607808069198	0
euclidean	0	5	Calinkski-Harabasz	425.605287491306	0
euclidean	0	5	entropy	0.977677704688946	0
euclidean	0	5	Dunn	0.800823235349294	0
euclidean	0	6	cluster	3	0
euclidean	0	6	totWSS	30653.5127077071	0
euclidean	0	6	totBSS/totSS	0.422000857448831	0
euclidean	0	6	silhouette	0.181049937938006	0
euclidean	0	6	Calinkski-Harabasz	279.763428971021	0
euclidean	0	6	entropy	0.969755504095362	0
euclidean	0	6	Dunn	0.772258038808379	0
euclidean	105	3.5	cluster	3	50
euclidean	105	3.5	totWSS	103596.154572238	50
euclidean	105	3.5	totBSS/totSS	0.48638705531443	50
euclidean	105	3.5	silhouette	0.238866359249879	50
euclidean	105	3.5	Calinkski-Harabasz	2346.19737126671	50
euclidean	105	3.5	entropy	1.0080731613493	50
euclidean	105	3.5	Dunn	0.817637772479498	50
euclidean	112	2.5	cluster	4	25
euclidean	112	2.5	totWSS	53123.4323368401	25
euclidean	112	2.5	totBSS/totSS	0.614190483523103	25
euclidean	112	2.5	silhouette	0.237534739760151	25
euclidean	112	2.5	Calinkski-Harabasz	2503.41300635125	25
euclidean	112	2.5	entropy	1.29822425594975	25
euclidean	112	2.5	Dunn	0.643437735858843	25
euclidean	120	4	cluster	3	50
euclidean	120	4	totWSS	96100.7900660259	50
euclidean	120	4	totBSS/totSS	0.476752441480109	50
euclidean	120	4	silhouette	0.229467973239819	50
euclidean	120	4	Calinkski-Harabasz	1800.45908202927	50
euclidean	120	4	entropy	1.00577422652503	50
euclidean	120	4	Dunn	0.813839122523022	50
euclidean	135	3	cluster	3	25
euclidean	135	3	totWSS	65786.683525021	25
euclidean	135	3	totBSS/totSS	0.508858844840386	25
euclidean	135	3	silhouette	0.255437075066788	25
euclidean	135	3	Calinkski-Harabasz	1986.13631873908	25
euclidean	135	3	entropy	1.01825521182334	25
euclidean	135	3	Dunn	0.828648207969264	25
euclidean	150	5	cluster	3	50
euclidean	150	5	totWSS	73269.8385543059	50
euclidean	150	5	totBSS/totSS	0.43607305013546	50
euclidean	150	5	silhouette	0.199772110466417	50
euclidean	150	5	Calinkski-Harabasz	866.572050714496	50
euclidean	150	5	entropy	0.985888423049313	50
euclidean	150	5	Dunn	0.792696831818079	50
euclidean	157	3.5	cluster	3	25
euclidean	157	3.5	totWSS	67547.9990276756	25
euclidean	157	3.5	totBSS/totSS	0.488544972323927	25
euclidean	157	3.5	silhouette	0.242395284558789	25
euclidean	157	3.5	Calinkski-Harabasz	1549.36612017736	25
euclidean	157	3.5	entropy	1.00959446091392	25
euclidean	157	3.5	Dunn	0.825797305524675	25
euclidean	165	5.5	cluster	3	50
euclidean	165	5.5	totWSS	64174.4344546564	50
euclidean	165	5.5	totBSS/totSS	0.430644364722431	50
euclidean	165	5.5	silhouette	0.19207703141235	50
euclidean	165	5.5	Calinkski-Harabasz	669.131395802227	50
euclidean	165	5.5	entropy	0.995854581341169	50
euclidean	165	5.5	Dunn	0.779341075468742	50
euclidean	180	4	cluster	3	25
euclidean	180	4	totWSS	60062.8034287659	25
euclidean	180	4	totBSS/totSS	0.477998331700913	25
euclidean	180	4	silhouette	0.23058086321732	25
euclidean	180	4	Calinkski-Harabasz	1134.13915647967	25
euclidean	180	4	entropy	0.998068875145183	25
euclidean	180	4	Dunn	0.819130548671212	25
euclidean	180	6	cluster	3	50
euclidean	180	6	totWSS	52429.2903539535	50
euclidean	180	6	totBSS/totSS	0.417760640031021	50
euclidean	180	6	silhouette	0.181521537926957	50
euclidean	180	6	Calinkski-Harabasz	465.443015436987	50
euclidean	180	6	entropy	0.977086012053064	50
euclidean	180	6	Dunn	0.774395640777725	50
euclidean	225	5	cluster	3	25
euclidean	225	5	totWSS	47917.6588037296	25
euclidean	225	5	totBSS/totSS	0.438974298160728	25
euclidean	225	5	silhouette	0.203428334549435	25
euclidean	225	5	Calinkski-Harabasz	576.772871473448	25
euclidean	225	5	entropy	1.00244162127861	25
euclidean	225	5	Dunn	0.797726643052908	25
euclidean	247	5.5	cluster	3	25
euclidean	247	5.5	totWSS	44854.2233255422	25
euclidean	247	5.5	totBSS/totSS	0.431140295377114	25
euclidean	247	5.5	silhouette	0.194420864937682	25
euclidean	247	5.5	Calinkski-Harabasz	469.261388386753	25
euclidean	247	5.5	entropy	0.989350511677806	25
euclidean	247	5.5	Dunn	0.793259958112455	25
euclidean	270	6	cluster	3	25
euclidean	270	6	totWSS	32458.5708838367	25
euclidean	270	6	totBSS/totSS	0.433189238367237	25
euclidean	270	6	silhouette	0.19184598961341	25
euclidean	270	6	Calinkski-Harabasz	315.371851712868	25
euclidean	270	6	entropy	0.981960612578181	25
euclidean	270	6	Dunn	0.791922821073133	25
euclidean	30	2	cluster	4	75
euclidean	30	2	totWSS	142173.000488285	75
euclidean	30	2	totBSS/totSS	0.652167337589125	75
euclidean	30	2	silhouette	0.268933981535746	75
euclidean	30	2	Calinkski-Harabasz	10913.1418381698	75
euclidean	30	2	entropy	1.30538041755205	75
euclidean	30	2	Dunn	0.674777291023858	75
euclidean	37	1.25	cluster	10	50
euclidean	37	1.25	totWSS	36174.2471473328	50
euclidean	37	1.25	totBSS/totSS	0.828348568105929	50
euclidean	37	1.25	silhouette	0.190926317806482	50
euclidean	37	1.25	Calinkski-Harabasz	7651.08466159561	50
euclidean	37	1.25	entropy	2.16347519226052	50
euclidean	37	1.25	Dunn	0.352743892905607	50
euclidean	37	2.5	cluster	4	75
euclidean	37	2.5	totWSS	156747.264126109	75
euclidean	37	2.5	totBSS/totSS	0.617353984924343	75
euclidean	37	2.5	silhouette	0.240706095260023	75
euclidean	37	2.5	Calinkski-Harabasz	7550.42056733488	75
euclidean	37	2.5	entropy	1.30305406823184	75
euclidean	37	2.5	Dunn	0.653046441370366	75
euclidean	45	1.5	cluster	7	50
euclidean	45	1.5	totWSS	46666.7904030908	50
euclidean	45	1.5	totBSS/totSS	0.775800851960588	50
euclidean	45	1.5	silhouette	0.220419661250834	50
euclidean	45	1.5	Calinkski-Harabasz	6802.00245976929	50
euclidean	45	1.5	entropy	1.78612811691426	50
euclidean	45	1.5	Dunn	0.408151458457571	50
euclidean	45	3	cluster	3	75
euclidean	45	3	totWSS	197576.805528259	75
euclidean	45	3	totBSS/totSS	0.51094324640552	75
euclidean	45	3	silhouette	0.257286942575461	75
euclidean	45	3	Calinkski-Harabasz	6040.21379451961	75
euclidean	45	3	entropy	1.01994124265319	75
euclidean	45	3	Dunn	0.826494215392309	75
euclidean	52	3.5	cluster	3	75
euclidean	52	3.5	totWSS	204134.204442998	75
euclidean	52	3.5	totBSS/totSS	0.490989475792182	75
euclidean	52	3.5	silhouette	0.24176893296603	75
euclidean	52	3.5	Calinkski-Harabasz	4751.6170132993	75
euclidean	52	3.5	entropy	1.01530703274956	75
euclidean	52	3.5	Dunn	0.814901322510642	75
euclidean	56	1.25	cluster	6	25
euclidean	56	1.25	totWSS	29883.0864161495	25
euclidean	56	1.25	totBSS/totSS	0.785567042787878	25
euclidean	56	1.25	silhouette	0.266146853390224	25
euclidean	56	1.25	Calinkski-Harabasz	6913.15276187846	25
euclidean	56	1.25	entropy	1.6558160175912	25
euclidean	56	1.25	Dunn	0.466498477161202	25
euclidean	60	2	cluster	4	50
euclidean	60	2	totWSS	71156.9488592336	50
euclidean	60	2	totBSS/totSS	0.651833650754746	50
euclidean	60	2	silhouette	0.266937302214083	50
euclidean	60	2	Calinkski-Harabasz	5447.78262126637	50
euclidean	60	2	entropy	1.30919956609852	50
euclidean	60	2	Dunn	0.678488508870147	50
euclidean	60	4	cluster	3	75
euclidean	60	4	totWSS	182416.348119676	75
euclidean	60	4	totBSS/totSS	0.476135165725406	75
euclidean	60	4	silhouette	0.230628486021013	75
euclidean	60	4	Calinkski-Harabasz	3404.74478428346	75
euclidean	60	4	entropy	1.00483275389124	75
euclidean	60	4	Dunn	0.812769854040795	75
euclidean	67	1.5	cluster	7	25
euclidean	67	1.5	totWSS	30667.9029359327	25
euclidean	67	1.5	totBSS/totSS	0.780058338288897	25
euclidean	67	1.5	silhouette	0.22360362155427	25
euclidean	67	1.5	Calinkski-Harabasz	4669.93535708989	25
euclidean	67	1.5	entropy	1.78508060337488	25
euclidean	67	1.5	Dunn	0.436814598985937	25
euclidean	75	2.5	cluster	3	50
euclidean	75	2.5	totWSS	94029.0938792847	50
euclidean	75	2.5	totBSS/totSS	0.53295587639371	50
euclidean	75	2.5	silhouette	0.274420562908597	50
euclidean	75	2.5	Calinkski-Harabasz	3937.95261670646	50
euclidean	75	2.5	entropy	1.02651346104073	50
euclidean	75	2.5	Dunn	0.829723782735712	50
euclidean	75	5	cluster	3	75
euclidean	75	5	totWSS	147773.249724723	75
euclidean	75	5	totBSS/totSS	0.438650296868848	75
euclidean	75	5	silhouette	0.202133907725314	75
euclidean	75	5	Calinkski-Harabasz	1774.71538359788	75
euclidean	75	5	entropy	0.992297538709555	75
euclidean	75	5	Dunn	0.802581482291645	75
euclidean	82	5.5	cluster	3	75
euclidean	82	5.5	totWSS	126722.454216283	75
euclidean	82	5.5	totBSS/totSS	0.428284520417962	75
euclidean	82	5.5	silhouette	0.193508430695071	75
euclidean	82	5.5	Calinkski-Harabasz	1303.59684190354	75
euclidean	82	5.5	entropy	0.992665773401204	75
euclidean	82	5.5	Dunn	0.787434644029253	75
euclidean	90	2	cluster	4	25
euclidean	90	2	totWSS	48171.6226989907	25
euclidean	90	2	totBSS/totSS	0.651079316102834	25
euclidean	90	2	silhouette	0.267602505690976	25
euclidean	90	2	Calinkski-Harabasz	3668.22921501285	25
euclidean	90	2	entropy	1.30690803665814	25
euclidean	90	2	Dunn	0.682710616301496	25
euclidean	90	3	cluster	3	50
euclidean	90	3	totWSS	98515.2460819558	50
euclidean	90	3	totBSS/totSS	0.512293184863999	50
euclidean	90	3	silhouette	0.258379646637417	50
euclidean	90	3	Calinkski-Harabasz	3036.1908809315	50
euclidean	90	3	entropy	1.02184673885736	50
euclidean	90	3	Dunn	0.825071310778541	50
euclidean	90	6	cluster	3	75
euclidean	90	6	totWSS	114246.281874432	75
euclidean	90	6	totBSS/totSS	0.418866682886109	75
euclidean	90	6	silhouette	0.183772039666054	75
euclidean	90	6	Calinkski-Harabasz	1020.39678718698	75
euclidean	90	6	entropy	0.987452414097235	75
euclidean	90	6	Dunn	0.782382666366782	75
