# Supplementary material for: Glucotypes reveal new patterns of glucose dysregulation
Source: PLoS Biol. 2018 Jul 24;16(7):e2005143. doi: 10.1371/journal.pbio.2005143 (PMC6057684; doi:10.1371/journal.pbio.2005143)
Supplement: S3 Data — Assignment of glycemic signature class to each window of 2.5 hours and 75% overlap. Columns are window id, class. The window id is built as subject id + window size (hours) + shift (minutes) + window start time. (TSV) [file pbio.2005143.s012.tsv]

windowID	glucotype
1636-69-001+2.5+37+2014-02-03 03:40:00	moderate
1636-69-001+2.5+37+2014-02-03 04:15:00	moderate
1636-69-001+2.5+37+2014-02-03 04:55:00	moderate
1636-69-001+2.5+37+2014-02-03 05:30:00	moderate
1636-69-001+2.5+37+2014-02-03 06:10:00	moderate
1636-69-001+2.5+37+2014-02-03 06:45:00	severe
1636-69-001+2.5+37+2014-02-03 07:20:00	severe
1636-69-001+2.5+37+2014-02-03 08:00:00	severe
1636-69-001+2.5+37+2014-02-03 08:35:00	severe
1636-69-001+2.5+37+2014-02-03 09:15:00	moderate
1636-69-001+2.5+37+2014-02-03 09:50:00	moderate
1636-69-001+2.5+37+2014-02-03 10:25:00	moderate
1636-69-001+2.5+37+2014-02-03 11:05:00	low
1636-69-001+2.5+37+2014-02-03 11:40:00	low
1636-69-001+2.5+37+2014-02-03 12:20:00	moderate
1636-69-001+2.5+37+2014-02-03 12:55:00	moderate
1636-69-001+2.5+37+2014-02-03 13:30:00	moderate
1636-69-001+2.5+37+2014-02-03 14:10:00	moderate
1636-69-001+2.5+37+2014-02-03 14:45:00	low
1636-69-001+2.5+37+2014-02-03 15:25:00	low
1636-69-001+2.5+37+2014-02-03 16:00:00	low
1636-69-001+2.5+37+2014-02-03 16:35:00	low
1636-69-001+2.5+37+2014-02-03 17:15:00	low
1636-69-001+2.5+37+2014-02-03 17:50:00	low
1636-69-001+2.5+37+2014-02-03 18:30:00	low
1636-69-001+2.5+37+2014-02-03 19:05:00	low
1636-69-001+2.5+37+2014-02-03 19:40:00	low
1636-69-001+2.5+37+2014-02-03 20:20:00	moderate
1636-69-001+2.5+37+2014-02-03 20:55:00	moderate
1636-69-001+2.5+37+2014-02-03 21:35:00	moderate
1636-69-001+2.5+37+2014-02-03 22:10:00	moderate
1636-69-001+2.5+37+2014-02-03 22:45:00	low
1636-69-001+2.5+37+2014-02-03 23:25:00	low
1636-69-001+2.5+37+2014-02-04 00:00:00	low
1636-69-001+2.5+37+2014-02-04 00:40:00	low
1636-69-001+2.5+37+2014-02-04 01:15:00	moderate
1636-69-001+2.5+37+2014-02-04 01:50:00	moderate
1636-69-001+2.5+37+2014-02-04 02:30:00	moderate
1636-69-001+2.5+37+2014-02-04 03:05:00	low
1636-69-001+2.5+37+2014-02-04 03:45:00	low
1636-69-001+2.5+37+2014-02-04 04:20:00	low
1636-69-001+2.5+37+2014-02-04 04:55:00	moderate
1636-69-001+2.5+37+2014-02-04 05:35:00	severe
1636-69-001+2.5+37+2014-02-04 06:10:00	severe
1636-69-001+2.5+37+2014-02-04 06:50:00	severe
1636-69-001+2.5+37+2014-02-04 07:25:00	severe
1636-69-001+2.5+37+2014-02-04 08:00:00	severe
1636-69-001+2.5+37+2014-02-04 08:40:00	moderate
1636-69-001+2.5+37+2014-02-04 09:15:00	moderate
1636-69-001+2.5+37+2014-02-04 09:55:00	severe
1636-69-001+2.5+37+2014-02-04 10:30:00	severe
1636-69-001+2.5+37+2014-02-04 11:05:00	severe
1636-69-001+2.5+37+2014-02-04 11:45:00	severe
1636-69-001+2.5+37+2014-02-04 12:20:00	severe
1636-69-001+2.5+37+2014-02-04 13:00:00	severe
1636-69-001+2.5+37+2014-02-04 13:35:00	moderate
1636-69-001+2.5+37+2014-02-04 14:10:00	moderate
1636-69-001+2.5+37+2014-02-04 14:50:00	moderate
1636-69-001+2.5+37+2014-02-04 15:25:00	moderate
1636-69-001+2.5+37+2014-02-04 16:05:00	severe
1636-69-001+2.5+37+2014-02-04 16:40:00	severe
1636-69-001+2.5+37+2014-02-04 17:15:00	severe
1636-69-001+2.5+37+2014-02-04 17:55:00	severe
1636-69-001+2.5+37+2014-02-04 18:30:00	severe
1636-69-001+2.5+37+2014-02-04 19:10:00	severe
1636-69-001+2.5+37+2014-02-04 19:45:00	moderate
1636-69-001+2.5+37+2014-02-04 20:20:00	low
1636-69-001+2.5+37+2014-02-04 21:00:00	low
1636-69-001+2.5+37+2014-02-04 21:35:00	low
1636-69-001+2.5+37+2014-02-04 22:15:00	moderate
1636-69-001+2.5+37+2014-02-04 22:50:00	moderate
1636-69-001+2.5+37+2014-02-04 23:25:00	moderate
1636-69-001+2.5+37+2014-02-05 00:05:00	moderate
1636-69-001+2.5+37+2014-02-05 00:40:00	moderate
1636-69-001+2.5+37+2014-02-05 01:20:00	moderate
1636-69-001+2.5+37+2014-02-05 01:55:00	moderate
1636-69-001+2.5+37+2014-02-05 02:30:00	moderate
1636-69-001+2.5+37+2014-02-05 03:10:00	moderate
1636-69-001+2.5+37+2014-02-05 03:45:00	moderate
1636-69-001+2.5+37+2014-02-05 04:25:00	moderate
1636-69-001+2.5+37+2014-02-05 05:00:00	moderate
1636-69-001+2.5+37+2014-02-05 05:35:00	severe
1636-69-001+2.5+37+2014-02-05 06:15:00	severe
1636-69-001+2.5+37+2014-02-05 06:50:00	severe
1636-69-001+2.5+37+2014-02-05 07:30:00	severe
1636-69-001+2.5+37+2014-02-05 08:05:00	severe
1636-69-001+2.5+37+2014-02-05 08:40:00	severe
1636-69-001+2.5+37+2014-02-05 09:20:00	severe
1636-69-001+2.5+37+2014-02-05 09:55:00	severe
1636-69-001+2.5+37+2014-02-05 10:35:00	moderate
1636-69-001+2.5+37+2014-02-05 11:10:00	severe
1636-69-001+2.5+37+2014-02-05 11:45:00	severe
1636-69-001+2.5+37+2014-02-05 12:25:00	severe
1636-69-001+2.5+37+2014-02-05 13:00:00	severe
1636-69-001+2.5+37+2014-02-05 13:40:00	severe
1636-69-001+2.5+37+2014-02-05 14:15:00	moderate
1636-69-001+2.5+37+2014-02-05 14:50:00	moderate
1636-69-001+2.5+37+2014-02-05 15:30:00	moderate
1636-69-001+2.5+37+2014-02-05 16:05:00	moderate
1636-69-001+2.5+37+2015-03-29 11:50:00	severe
1636-69-001+2.5+37+2015-03-29 12:25:00	severe
1636-69-001+2.5+37+2015-03-29 13:05:00	severe
1636-69-001+2.5+37+2015-03-29 13:40:00	severe
1636-69-001+2.5+37+2015-03-29 14:20:00	severe
1636-69-001+2.5+37+2015-03-29 14:55:00	severe
1636-69-001+2.5+37+2015-03-29 15:30:00	severe
1636-69-001+2.5+37+2015-03-29 16:10:00	severe
1636-69-001+2.5+37+2015-03-29 22:55:00	severe
1636-69-001+2.5+37+2015-03-29 23:35:00	severe
1636-69-001+2.5+37+2015-03-30 00:10:00	severe
1636-69-001+2.5+37+2015-03-30 00:45:00	severe
1636-69-001+2.5+37+2015-03-30 01:25:00	severe
1636-69-001+2.5+37+2015-03-30 02:00:00	severe
1636-69-001+2.5+37+2015-03-30 02:40:00	moderate
1636-69-001+2.5+37+2015-03-30 03:15:00	moderate
1636-69-001+2.5+37+2015-03-30 03:50:00	moderate
1636-69-001+2.5+37+2015-03-30 04:30:00	moderate
1636-69-001+2.5+37+2015-03-30 05:05:00	moderate
1636-69-001+2.5+37+2015-03-30 05:45:00	moderate
1636-69-001+2.5+37+2015-03-30 06:20:00	moderate
1636-69-001+2.5+37+2015-03-30 06:55:00	severe
1636-69-001+2.5+37+2015-03-30 07:35:00	severe
1636-69-001+2.5+37+2015-03-30 08:10:00	severe
1636-69-001+2.5+37+2015-03-30 08:50:00	severe
1636-69-001+2.5+37+2015-03-30 09:25:00	severe
1636-69-001+2.5+37+2015-03-30 10:00:00	severe
1636-69-001+2.5+37+2015-03-30 10:40:00	severe
1636-69-001+2.5+37+2015-03-30 11:15:00	severe
1636-69-001+2.5+37+2015-03-30 11:55:00	severe
1636-69-001+2.5+37+2015-03-30 12:30:00	severe
1636-69-001+2.5+37+2015-03-30 13:05:00	severe
1636-69-001+2.5+37+2015-03-30 13:45:00	severe
1636-69-001+2.5+37+2015-03-30 14:20:00	severe
1636-69-001+2.5+37+2015-03-30 15:00:00	severe
1636-69-001+2.5+37+2015-03-30 15:35:00	severe
1636-69-001+2.5+37+2015-03-30 16:10:00	severe
1636-69-001+2.5+37+2015-03-30 16:50:00	severe
1636-69-001+2.5+37+2015-03-30 17:25:00	severe
1636-69-001+2.5+37+2015-03-30 18:05:00	severe
1636-69-001+2.5+37+2015-03-30 18:40:00	severe
1636-69-001+2.5+37+2015-03-31 00:50:00	severe
1636-69-001+2.5+37+2015-03-31 01:25:00	severe
1636-69-001+2.5+37+2015-03-31 02:05:00	moderate
1636-69-001+2.5+37+2015-03-31 02:40:00	moderate
1636-69-001+2.5+37+2015-03-31 03:20:00	moderate
1636-69-001+2.5+37+2015-03-31 03:55:00	moderate
1636-69-001+2.5+37+2015-03-31 04:30:00	moderate
1636-69-001+2.5+37+2015-03-31 05:10:00	moderate
1636-69-001+2.5+37+2015-03-31 05:45:00	moderate
1636-69-001+2.5+37+2015-03-31 06:25:00	moderate
1636-69-001+2.5+37+2015-03-31 07:00:00	severe
1636-69-001+2.5+37+2015-03-31 07:35:00	severe
1636-69-001+2.5+37+2015-03-31 08:15:00	severe
1636-69-001+2.5+37+2015-03-31 08:50:00	severe
1636-69-001+2.5+37+2015-03-31 09:30:00	severe
1636-69-001+2.5+37+2015-03-31 10:05:00	severe
1636-69-001+2.5+37+2015-03-31 10:40:00	severe
1636-69-001+2.5+37+2015-03-31 11:20:00	severe
1636-69-001+2.5+37+2015-03-31 11:55:00	severe
1636-69-001+2.5+37+2015-03-31 12:35:00	severe
1636-69-001+2.5+37+2015-03-31 13:10:00	severe
1636-69-001+2.5+37+2015-03-31 13:45:00	severe
1636-69-001+2.5+37+2015-03-31 14:25:00	severe
1636-69-001+2.5+37+2015-03-31 15:00:00	severe
1636-69-001+2.5+37+2015-03-31 15:40:00	severe
1636-69-001+2.5+37+2015-03-31 16:15:00	severe
1636-69-001+2.5+37+2015-03-31 16:50:00	severe
1636-69-001+2.5+37+2015-03-31 17:30:00	severe
1636-69-001+2.5+37+2015-03-31 18:05:00	severe
1636-69-001+2.5+37+2015-03-31 18:45:00	severe
1636-69-001+2.5+37+2015-03-31 19:20:00	severe
1636-69-001+2.5+37+2015-03-31 19:55:00	severe
1636-69-001+2.5+37+2015-03-31 20:35:00	severe
1636-69-001+2.5+37+2015-03-31 21:10:00	severe
1636-69-001+2.5+37+2015-03-31 21:50:00	severe
1636-69-001+2.5+37+2015-03-31 22:25:00	severe
1636-69-001+2.5+37+2015-03-31 23:00:00	severe
1636-69-001+2.5+37+2015-03-31 23:40:00	severe
1636-69-001+2.5+37+2015-04-01 00:15:00	severe
1636-69-001+2.5+37+2015-04-01 00:55:00	severe
1636-69-001+2.5+37+2015-04-01 01:30:00	severe
1636-69-001+2.5+37+2015-04-01 02:05:00	moderate
1636-69-001+2.5+37+2015-04-01 02:45:00	moderate
1636-69-001+2.5+37+2015-04-01 03:20:00	moderate
1636-69-001+2.5+37+2015-04-01 04:00:00	moderate
1636-69-001+2.5+37+2015-04-01 04:35:00	moderate
1636-69-001+2.5+37+2015-04-01 05:10:00	moderate
1636-69-001+2.5+37+2015-04-01 05:50:00	moderate
1636-69-001+2.5+37+2015-04-01 06:25:00	moderate
1636-69-001+2.5+37+2015-04-01 07:05:00	severe
1636-69-001+2.5+37+2015-04-01 07:40:00	severe
1636-69-001+2.5+37+2015-04-01 08:15:00	severe
1636-69-001+2.5+37+2015-04-01 08:55:00	severe
1636-69-001+2.5+37+2015-04-01 09:30:00	moderate
1636-69-001+2.5+37+2015-04-01 10:10:00	moderate
1636-69-001+2.5+37+2015-04-01 10:45:00	severe
1636-69-001+2.5+37+2015-04-01 11:20:00	severe
1636-69-001+2.5+37+2015-04-01 12:00:00	severe
1636-69-001+2.5+37+2015-04-01 12:35:00	moderate
1636-69-001+2.5+37+2015-04-01 13:15:00	moderate
1636-69-001+2.5+37+2015-04-01 13:50:00	moderate
1636-69-001+2.5+37+2015-04-01 14:25:00	moderate
1636-69-001+2.5+37+2015-04-01 15:05:00	severe
1636-69-001+2.5+37+2015-04-01 15:40:00	severe
1636-69-001+2.5+37+2015-04-01 16:20:00	severe
1636-69-001+2.5+37+2015-04-01 16:55:00	severe
1636-69-001+2.5+37+2015-04-01 17:30:00	severe
1636-69-001+2.5+37+2015-04-01 18:10:00	moderate
1636-69-001+2.5+37+2015-04-01 18:45:00	moderate
1636-69-001+2.5+37+2015-04-01 19:25:00	moderate
1636-69-001+2.5+37+2015-04-01 20:00:00	moderate
1636-69-001+2.5+37+2015-04-01 20:35:00	moderate
1636-69-001+2.5+37+2015-04-01 21:15:00	severe
1636-69-001+2.5+37+2015-04-01 21:50:00	severe
1636-69-001+2.5+37+2015-04-01 22:30:00	moderate
1636-69-001+2.5+37+2015-04-01 23:05:00	moderate
1636-69-001+2.5+37+2015-04-01 23:40:00	moderate
1636-69-001+2.5+37+2015-04-02 00:20:00	moderate
1636-69-001+2.5+37+2015-04-02 00:55:00	low
1636-69-001+2.5+37+2015-04-02 01:35:00	low
1636-69-001+2.5+37+2015-04-02 02:10:00	low
1636-69-001+2.5+37+2015-04-02 02:45:00	low
1636-69-001+2.5+37+2015-04-02 03:25:00	low
1636-69-001+2.5+37+2015-04-02 04:00:00	low
1636-69-001+2.5+37+2015-04-02 04:40:00	low
1636-69-001+2.5+37+2015-04-02 05:15:00	low
1636-69-001+2.5+37+2015-04-02 05:50:00	low
1636-69-001+2.5+37+2015-04-02 06:30:00	low
1636-69-001+2.5+37+2015-04-02 07:05:00	low
1636-69-001+2.5+37+2015-04-02 07:45:00	moderate
1636-69-001+2.5+37+2015-04-02 08:20:00	moderate
1636-69-001+2.5+37+2015-04-02 08:55:00	moderate
1636-69-001+2.5+37+2015-04-02 09:35:00	moderate
1636-69-001+2.5+37+2015-04-02 10:10:00	moderate
1636-69-001+2.5+37+2015-04-02 10:50:00	low
1636-69-001+2.5+37+2015-04-02 11:25:00	low
1636-69-001+2.5+37+2015-04-02 12:00:00	low
1636-69-001+2.5+37+2015-04-02 12:40:00	moderate
1636-69-026+2.5+37+2015-11-24 00:35:00	moderate
1636-69-026+2.5+37+2015-11-24 01:10:00	moderate
1636-69-026+2.5+37+2015-11-24 01:50:00	moderate
1636-69-026+2.5+37+2015-11-24 02:25:00	severe
1636-69-026+2.5+37+2015-11-24 03:05:00	severe
1636-69-026+2.5+37+2015-11-24 03:40:00	severe
1636-69-026+2.5+37+2015-11-24 04:15:00	severe
1636-69-026+2.5+37+2015-11-24 04:55:00	severe
1636-69-026+2.5+37+2015-11-24 05:30:00	severe
1636-69-026+2.5+37+2015-11-24 06:10:00	severe
1636-69-026+2.5+37+2015-11-24 06:45:00	moderate
1636-69-026+2.5+37+2015-11-24 07:20:00	moderate
1636-69-026+2.5+37+2015-11-24 08:00:00	severe
1636-69-026+2.5+37+2015-11-24 08:35:00	severe
1636-69-026+2.5+37+2015-11-24 09:15:00	severe
1636-69-026+2.5+37+2015-11-24 09:50:00	severe
1636-69-026+2.5+37+2015-11-24 10:25:00	severe
1636-69-026+2.5+37+2015-11-24 11:05:00	severe
1636-69-026+2.5+37+2015-11-24 11:40:00	moderate
1636-69-026+2.5+37+2015-11-24 12:20:00	severe
1636-69-026+2.5+37+2015-11-24 12:55:00	severe
1636-69-026+2.5+37+2015-11-24 13:30:00	severe
1636-69-026+2.5+37+2015-11-24 14:10:00	severe
1636-69-026+2.5+37+2015-11-24 14:45:00	severe
1636-69-026+2.5+37+2015-11-24 15:25:00	severe
1636-69-026+2.5+37+2015-11-24 16:00:00	moderate
1636-69-026+2.5+37+2015-11-24 16:35:00	moderate
1636-69-026+2.5+37+2015-11-24 17:15:00	moderate
1636-69-026+2.5+37+2015-11-24 17:50:00	moderate
1636-69-026+2.5+37+2015-11-24 18:30:00	severe
1636-69-026+2.5+37+2015-11-24 19:05:00	severe
1636-69-026+2.5+37+2015-11-24 19:40:00	moderate
1636-69-026+2.5+37+2015-11-24 20:20:00	moderate
1636-69-026+2.5+37+2015-11-24 20:55:00	moderate
1636-69-026+2.5+37+2015-11-24 21:35:00	severe
1636-69-026+2.5+37+2015-11-24 22:10:00	severe
1636-69-026+2.5+37+2015-11-24 22:45:00	severe
1636-69-026+2.5+37+2015-11-24 23:25:00	severe
1636-69-026+2.5+37+2015-11-25 00:00:00	severe
1636-69-026+2.5+37+2015-11-25 00:40:00	severe
1636-69-026+2.5+37+2015-11-25 01:15:00	moderate
1636-69-026+2.5+37+2015-11-25 01:50:00	moderate
1636-69-026+2.5+37+2015-11-25 02:30:00	moderate
1636-69-026+2.5+37+2015-11-25 03:05:00	moderate
1636-69-026+2.5+37+2015-11-25 03:45:00	moderate
1636-69-026+2.5+37+2015-11-25 04:20:00	severe
1636-69-026+2.5+37+2015-11-25 04:55:00	severe
1636-69-026+2.5+37+2015-11-25 05:35:00	severe
1636-69-026+2.5+37+2015-11-25 06:10:00	severe
1636-69-026+2.5+37+2015-11-25 06:50:00	severe
1636-69-026+2.5+37+2015-11-25 07:25:00	severe
1636-69-026+2.5+37+2015-11-25 08:00:00	severe
1636-69-026+2.5+37+2015-11-25 08:40:00	severe
1636-69-026+2.5+37+2015-11-25 09:15:00	severe
1636-69-026+2.5+37+2015-11-25 09:55:00	moderate
1636-69-026+2.5+37+2015-11-25 10:30:00	moderate
1636-69-026+2.5+37+2015-11-25 21:35:00	severe
1636-69-026+2.5+37+2015-11-25 22:15:00	severe
1636-69-026+2.5+37+2015-11-25 22:50:00	severe
1636-69-026+2.5+37+2015-11-25 23:25:00	severe
1636-69-026+2.5+37+2015-11-26 00:05:00	severe
1636-69-026+2.5+37+2015-11-26 00:40:00	severe
1636-69-026+2.5+37+2015-11-26 01:20:00	severe
1636-69-026+2.5+37+2015-11-26 01:55:00	severe
1636-69-026+2.5+37+2015-11-26 02:30:00	severe
1636-69-026+2.5+37+2015-11-26 03:10:00	severe
1636-69-026+2.5+37+2015-11-26 03:45:00	severe
1636-69-026+2.5+37+2015-11-26 04:25:00	severe
1636-69-026+2.5+37+2015-11-26 05:00:00	severe
1636-69-026+2.5+37+2015-11-26 05:35:00	severe
1636-69-026+2.5+37+2015-11-26 06:15:00	severe
1636-69-026+2.5+37+2015-11-26 06:50:00	severe
1636-69-026+2.5+37+2015-11-26 07:30:00	severe
1636-69-026+2.5+37+2015-11-26 08:05:00	moderate
1636-69-026+2.5+37+2015-11-26 08:40:00	moderate
1636-69-026+2.5+37+2015-11-26 09:20:00	moderate
1636-69-026+2.5+37+2015-11-26 09:55:00	moderate
1636-69-026+2.5+37+2015-11-26 10:35:00	moderate
1636-69-026+2.5+37+2015-11-26 11:10:00	moderate
1636-69-026+2.5+37+2015-11-26 11:45:00	moderate
1636-69-026+2.5+37+2015-11-26 12:25:00	severe
1636-69-026+2.5+37+2015-11-26 13:00:00	severe
1636-69-026+2.5+37+2015-11-26 13:40:00	moderate
1636-69-026+2.5+37+2015-11-26 14:15:00	moderate
1636-69-026+2.5+37+2015-11-26 14:50:00	severe
1636-69-026+2.5+37+2015-11-26 15:30:00	severe
1636-69-026+2.5+37+2015-11-26 16:05:00	severe
1636-69-026+2.5+37+2015-11-26 16:45:00	severe
1636-69-026+2.5+37+2015-11-26 17:20:00	severe
1636-69-026+2.5+37+2015-11-26 17:55:00	severe
1636-69-026+2.5+37+2015-11-26 18:35:00	severe
1636-69-026+2.5+37+2015-11-26 19:10:00	severe
1636-69-026+2.5+37+2015-11-26 19:50:00	moderate
1636-69-026+2.5+37+2015-11-26 20:25:00	moderate
1636-69-026+2.5+37+2015-11-26 21:00:00	severe
1636-69-026+2.5+37+2015-11-26 21:40:00	severe
1636-69-026+2.5+37+2015-11-26 22:15:00	severe
1636-69-026+2.5+37+2015-11-26 22:55:00	severe
1636-69-026+2.5+37+2015-11-26 23:30:00	severe
1636-69-026+2.5+37+2015-11-27 00:05:00	severe
1636-69-026+2.5+37+2015-11-27 00:45:00	moderate
1636-69-026+2.5+37+2015-11-27 01:20:00	moderate
1636-69-026+2.5+37+2015-11-27 02:00:00	moderate
1636-69-026+2.5+37+2015-11-27 02:35:00	moderate
1636-69-026+2.5+37+2015-11-27 03:10:00	moderate
1636-69-026+2.5+37+2015-11-27 03:50:00	moderate
1636-69-026+2.5+37+2015-11-27 04:25:00	moderate
1636-69-026+2.5+37+2015-11-27 05:05:00	moderate
1636-69-026+2.5+37+2015-11-27 05:40:00	moderate
1636-69-026+2.5+37+2015-11-27 06:15:00	severe
1636-69-026+2.5+37+2015-11-27 06:55:00	severe
1636-69-026+2.5+37+2015-11-27 07:30:00	severe
1636-69-026+2.5+37+2015-11-27 08:10:00	severe
1636-69-026+2.5+37+2015-11-27 08:45:00	severe
1636-69-026+2.5+37+2015-11-27 09:20:00	severe
1636-69-026+2.5+37+2015-11-27 10:00:00	severe
1636-69-026+2.5+37+2015-11-27 10:35:00	severe
1636-69-026+2.5+37+2015-11-27 11:15:00	severe
1636-69-026+2.5+37+2015-11-27 11:50:00	severe
1636-69-026+2.5+37+2015-11-27 12:25:00	severe
1636-69-026+2.5+37+2015-11-27 13:05:00	severe
1636-69-026+2.5+37+2015-11-27 13:40:00	severe
1636-69-026+2.5+37+2015-11-27 14:20:00	moderate
1636-69-026+2.5+37+2015-11-27 14:55:00	moderate
1636-69-026+2.5+37+2015-11-27 15:30:00	moderate
1636-69-026+2.5+37+2015-11-27 16:10:00	moderate
1636-69-026+2.5+37+2015-11-27 16:45:00	moderate
1636-69-026+2.5+37+2015-11-27 17:25:00	moderate
1636-69-026+2.5+37+2015-11-27 18:00:00	severe
1636-69-026+2.5+37+2015-11-27 18:35:00	severe
1636-69-026+2.5+37+2015-11-27 19:15:00	severe
1636-69-026+2.5+37+2015-11-27 19:50:00	severe
1636-69-026+2.5+37+2015-11-27 20:30:00	severe
1636-69-026+2.5+37+2015-11-27 21:05:00	severe
1636-69-026+2.5+37+2015-11-27 21:40:00	severe
1636-69-026+2.5+37+2015-11-27 22:20:00	severe
1636-69-026+2.5+37+2015-11-27 22:55:00	severe
1636-69-026+2.5+37+2015-11-27 23:35:00	severe
1636-69-026+2.5+37+2015-11-28 00:10:00	severe
1636-69-026+2.5+37+2015-11-28 00:45:00	severe
1636-69-026+2.5+37+2015-11-28 01:25:00	severe
1636-69-026+2.5+37+2015-11-28 02:00:00	severe
1636-69-026+2.5+37+2015-11-28 02:40:00	moderate
1636-69-026+2.5+37+2015-11-28 03:15:00	severe
1636-69-026+2.5+37+2015-11-28 03:50:00	severe
1636-69-026+2.5+37+2015-11-28 04:30:00	severe
1636-69-026+2.5+37+2015-11-28 05:05:00	severe
1636-69-026+2.5+37+2015-11-28 05:45:00	severe
1636-69-026+2.5+37+2015-11-28 06:20:00	severe
1636-69-026+2.5+37+2015-11-28 06:55:00	severe
1636-69-026+2.5+37+2015-11-28 07:35:00	moderate
1636-69-026+2.5+37+2015-11-28 08:10:00	moderate
1636-69-026+2.5+37+2015-11-28 08:50:00	moderate
1636-69-026+2.5+37+2015-11-28 09:25:00	moderate
1636-69-026+2.5+37+2015-11-28 10:00:00	severe
1636-69-026+2.5+37+2015-11-28 10:40:00	severe
1636-69-026+2.5+37+2015-11-28 11:15:00	severe
1636-69-026+2.5+37+2015-11-28 11:55:00	severe
1636-69-026+2.5+37+2015-11-28 12:30:00	severe
1636-69-026+2.5+37+2015-11-28 13:05:00	severe
1636-69-026+2.5+37+2015-11-28 13:45:00	severe
1636-69-026+2.5+37+2015-11-28 14:20:00	moderate
1636-69-026+2.5+37+2015-11-28 15:00:00	moderate
1636-69-026+2.5+37+2015-11-28 15:35:00	moderate
1636-69-026+2.5+37+2015-11-28 16:10:00	moderate
1636-69-026+2.5+37+2015-11-28 16:50:00	moderate
1636-69-026+2.5+37+2015-11-28 17:25:00	severe
1636-69-026+2.5+37+2015-11-28 18:05:00	severe
1636-69-026+2.5+37+2015-11-28 18:40:00	severe
1636-69-026+2.5+37+2015-11-28 19:15:00	severe
1636-69-026+2.5+37+2015-11-28 19:55:00	severe
1636-69-026+2.5+37+2015-11-28 20:30:00	severe
1636-69-026+2.5+37+2015-11-28 21:10:00	severe
1636-69-026+2.5+37+2015-11-28 21:45:00	severe
1636-69-026+2.5+37+2015-11-28 22:20:00	severe
1636-69-026+2.5+37+2015-11-28 23:00:00	severe
1636-69-026+2.5+37+2015-11-28 23:35:00	severe
1636-69-026+2.5+37+2015-11-29 00:15:00	severe
1636-69-026+2.5+37+2015-11-29 00:50:00	severe
1636-69-026+2.5+37+2015-11-29 01:25:00	severe
1636-69-026+2.5+37+2015-11-29 02:05:00	severe
1636-69-026+2.5+37+2015-11-29 02:40:00	severe
1636-69-026+2.5+37+2015-11-29 03:20:00	severe
1636-69-026+2.5+37+2015-11-29 03:55:00	severe
1636-69-026+2.5+37+2015-11-29 04:30:00	severe
1636-69-026+2.5+37+2015-11-29 05:10:00	severe
1636-69-026+2.5+37+2015-11-29 05:45:00	severe
1636-69-026+2.5+37+2015-11-29 06:25:00	severe
1636-69-026+2.5+37+2015-11-29 07:00:00	severe
1636-69-026+2.5+37+2015-11-29 07:35:00	severe
1636-69-026+2.5+37+2015-11-29 08:15:00	severe
1636-69-026+2.5+37+2015-11-29 08:50:00	moderate
1636-69-026+2.5+37+2015-11-29 09:30:00	moderate
1636-69-026+2.5+37+2015-11-29 10:05:00	moderate
1636-69-026+2.5+37+2015-11-29 10:40:00	severe
1636-69-026+2.5+37+2015-11-29 11:20:00	severe
1636-69-026+2.5+37+2015-11-29 11:55:00	severe
1636-69-026+2.5+37+2015-11-29 12:35:00	severe
1636-69-026+2.5+37+2015-11-29 13:10:00	severe
1636-69-026+2.5+37+2015-11-29 13:45:00	severe
1636-69-026+2.5+37+2015-11-29 14:25:00	severe
1636-69-026+2.5+37+2015-11-29 15:00:00	severe
1636-69-026+2.5+37+2015-11-29 15:40:00	moderate
1636-69-026+2.5+37+2015-11-29 16:15:00	moderate
1636-69-026+2.5+37+2015-11-29 16:50:00	low
1636-69-026+2.5+37+2015-11-29 17:30:00	moderate
1636-69-026+2.5+37+2015-11-29 18:05:00	moderate
1636-69-026+2.5+37+2015-11-29 18:45:00	severe
1636-69-026+2.5+37+2015-11-29 19:20:00	severe
1636-69-026+2.5+37+2015-11-29 19:55:00	severe
1636-69-026+2.5+37+2015-11-29 20:35:00	severe
1636-69-026+2.5+37+2015-11-29 21:10:00	severe
1636-69-026+2.5+37+2015-11-29 21:50:00	severe
1636-69-026+2.5+37+2015-11-29 22:25:00	severe
1636-69-026+2.5+37+2015-11-29 23:00:00	severe
1636-69-026+2.5+37+2015-11-29 23:40:00	moderate
1636-69-026+2.5+37+2015-11-30 00:15:00	moderate
1636-69-026+2.5+37+2015-11-30 00:55:00	moderate
1636-69-026+2.5+37+2015-11-30 01:30:00	severe
1636-69-026+2.5+37+2015-11-30 02:05:00	severe
1636-69-026+2.5+37+2015-11-30 02:45:00	severe
1636-69-026+2.5+37+2015-11-30 03:20:00	severe
1636-69-026+2.5+37+2015-11-30 04:00:00	severe
1636-69-026+2.5+37+2015-11-30 04:35:00	severe
1636-69-026+2.5+37+2015-11-30 05:10:00	severe
1636-69-026+2.5+37+2015-11-30 05:50:00	severe
1636-69-026+2.5+37+2015-11-30 06:25:00	severe
1636-69-026+2.5+37+2015-11-30 07:05:00	severe
1636-69-026+2.5+37+2015-11-30 07:40:00	severe
1636-69-026+2.5+37+2015-11-30 08:15:00	moderate
1636-69-026+2.5+37+2015-11-30 08:55:00	severe
1636-69-026+2.5+37+2015-11-30 09:30:00	severe
1636-69-026+2.5+37+2015-11-30 10:10:00	severe
1636-69-026+2.5+37+2015-11-30 21:15:00	severe
1636-69-026+2.5+37+2015-11-30 21:50:00	severe
1636-69-026+2.5+37+2015-11-30 22:30:00	severe
1636-69-026+2.5+37+2015-11-30 23:05:00	moderate
1636-69-026+2.5+37+2015-11-30 23:40:00	moderate
1636-69-028+2.5+37+2015-04-02 13:30:00	severe
1636-69-028+2.5+37+2015-04-02 14:10:00	severe
1636-69-028+2.5+37+2015-04-02 14:45:00	severe
1636-69-028+2.5+37+2015-04-02 15:25:00	severe
1636-69-028+2.5+37+2015-04-02 16:00:00	severe
1636-69-028+2.5+37+2015-04-02 16:35:00	severe
1636-69-028+2.5+37+2015-04-02 17:15:00	severe
1636-69-028+2.5+37+2015-04-02 17:50:00	severe
1636-69-028+2.5+37+2015-04-02 18:30:00	severe
1636-69-028+2.5+37+2015-04-02 19:05:00	severe
1636-69-028+2.5+37+2015-04-02 19:40:00	severe
1636-69-028+2.5+37+2015-04-02 20:20:00	severe
1636-69-028+2.5+37+2015-04-02 20:55:00	severe
1636-69-028+2.5+37+2015-04-02 21:35:00	severe
1636-69-028+2.5+37+2015-04-02 22:10:00	severe
1636-69-028+2.5+37+2015-04-02 22:45:00	severe
1636-69-028+2.5+37+2015-04-02 23:25:00	severe
1636-69-028+2.5+37+2015-04-03 00:00:00	severe
1636-69-028+2.5+37+2015-04-03 00:40:00	severe
1636-69-028+2.5+37+2015-04-03 01:15:00	moderate
1636-69-028+2.5+37+2015-04-03 01:50:00	moderate
1636-69-028+2.5+37+2015-04-03 02:30:00	severe
1636-69-028+2.5+37+2015-04-03 03:05:00	severe
1636-69-028+2.5+37+2015-04-03 03:45:00	severe
1636-69-028+2.5+37+2015-04-03 04:20:00	severe
1636-69-028+2.5+37+2015-04-03 04:55:00	severe
1636-69-028+2.5+37+2015-04-03 05:35:00	severe
1636-69-028+2.5+37+2015-04-03 06:10:00	severe
1636-69-028+2.5+37+2015-04-03 06:50:00	severe
1636-69-028+2.5+37+2015-04-03 07:25:00	severe
1636-69-028+2.5+37+2015-04-03 08:00:00	severe
1636-69-028+2.5+37+2015-04-03 08:40:00	severe
1636-69-028+2.5+37+2015-04-03 09:15:00	severe
1636-69-028+2.5+37+2015-04-03 09:55:00	severe
1636-69-028+2.5+37+2015-04-03 10:30:00	severe
1636-69-028+2.5+37+2015-04-03 11:05:00	severe
1636-69-028+2.5+37+2015-04-03 11:45:00	severe
1636-69-028+2.5+37+2015-04-03 12:20:00	severe
1636-69-028+2.5+37+2015-04-03 13:00:00	severe
1636-69-028+2.5+37+2015-04-03 13:35:00	severe
1636-69-028+2.5+37+2015-04-03 14:10:00	severe
1636-69-028+2.5+37+2015-04-03 14:50:00	severe
1636-69-028+2.5+37+2015-04-03 15:25:00	severe
1636-69-028+2.5+37+2015-04-03 16:05:00	severe
1636-69-028+2.5+37+2015-04-03 16:40:00	severe
1636-69-028+2.5+37+2015-04-03 17:15:00	severe
1636-69-028+2.5+37+2015-04-03 17:55:00	severe
1636-69-028+2.5+37+2015-04-03 18:30:00	severe
1636-69-028+2.5+37+2015-04-03 19:10:00	severe
1636-69-028+2.5+37+2015-04-03 19:45:00	severe
1636-69-028+2.5+37+2015-04-03 20:20:00	severe
1636-69-028+2.5+37+2015-04-03 21:00:00	severe
1636-69-028+2.5+37+2015-04-03 21:35:00	severe
1636-69-028+2.5+37+2015-04-03 22:15:00	severe
1636-69-028+2.5+37+2015-04-03 22:50:00	severe
1636-69-028+2.5+37+2015-04-03 23:25:00	severe
1636-69-028+2.5+37+2015-04-04 00:05:00	severe
1636-69-028+2.5+37+2015-04-04 00:40:00	severe
1636-69-028+2.5+37+2015-04-04 01:20:00	severe
1636-69-028+2.5+37+2015-04-04 01:55:00	severe
1636-69-028+2.5+37+2015-04-04 02:30:00	severe
1636-69-028+2.5+37+2015-04-04 03:10:00	severe
1636-69-028+2.5+37+2015-04-04 03:45:00	severe
1636-69-028+2.5+37+2015-04-04 04:25:00	severe
1636-69-028+2.5+37+2015-04-04 05:00:00	severe
1636-69-028+2.5+37+2015-04-04 05:35:00	severe
1636-69-028+2.5+37+2015-04-04 06:15:00	severe
1636-69-028+2.5+37+2015-04-04 06:50:00	severe
1636-69-028+2.5+37+2015-04-04 07:30:00	moderate
1636-69-028+2.5+37+2015-04-04 08:05:00	moderate
1636-69-028+2.5+37+2015-04-04 08:40:00	moderate
1636-69-028+2.5+37+2015-04-04 09:20:00	moderate
1636-69-028+2.5+37+2015-04-04 09:55:00	moderate
1636-69-028+2.5+37+2015-04-04 10:35:00	moderate
1636-69-028+2.5+37+2015-04-04 11:10:00	moderate
1636-69-028+2.5+37+2015-04-04 11:45:00	moderate
1636-69-028+2.5+37+2015-04-04 12:25:00	moderate
1636-69-028+2.5+37+2015-04-04 13:00:00	moderate
1636-69-028+2.5+37+2015-04-04 13:40:00	moderate
1636-69-028+2.5+37+2015-04-04 14:15:00	moderate
1636-69-028+2.5+37+2015-04-04 14:50:00	moderate
1636-69-028+2.5+37+2015-04-04 15:30:00	moderate
1636-69-028+2.5+37+2015-04-04 16:05:00	moderate
1636-69-028+2.5+37+2015-04-04 16:45:00	moderate
1636-69-028+2.5+37+2015-04-04 17:20:00	moderate
1636-69-028+2.5+37+2015-04-04 17:55:00	moderate
1636-69-028+2.5+37+2015-04-04 18:35:00	moderate
1636-69-028+2.5+37+2015-04-04 19:10:00	moderate
1636-69-028+2.5+37+2015-04-04 19:50:00	moderate
1636-69-028+2.5+37+2015-04-04 20:25:00	severe
1636-69-028+2.5+37+2015-04-04 21:00:00	severe
1636-69-028+2.5+37+2015-04-04 21:40:00	severe
1636-69-028+2.5+37+2015-04-04 22:15:00	severe
1636-69-028+2.5+37+2015-04-04 22:55:00	severe
1636-69-028+2.5+37+2015-04-04 23:30:00	severe
1636-69-028+2.5+37+2015-04-05 00:05:00	severe
1636-69-028+2.5+37+2015-04-05 00:45:00	moderate
1636-69-028+2.5+37+2015-04-05 01:20:00	moderate
1636-69-028+2.5+37+2015-04-05 02:00:00	moderate
1636-69-028+2.5+37+2015-04-05 02:35:00	moderate
1636-69-028+2.5+37+2015-04-05 03:10:00	moderate
1636-69-028+2.5+37+2015-04-05 03:50:00	moderate
1636-69-028+2.5+37+2015-04-05 04:25:00	moderate
1636-69-028+2.5+37+2015-04-05 05:05:00	moderate
1636-69-028+2.5+37+2015-04-05 05:40:00	moderate
1636-69-028+2.5+37+2015-04-05 06:15:00	moderate
1636-69-028+2.5+37+2015-04-05 06:55:00	moderate
1636-69-028+2.5+37+2015-04-05 07:30:00	moderate
1636-69-028+2.5+37+2015-04-05 08:10:00	moderate
1636-69-028+2.5+37+2015-04-05 08:45:00	moderate
1636-69-028+2.5+37+2015-04-05 09:20:00	moderate
1636-69-028+2.5+37+2015-04-05 10:00:00	moderate
1636-69-028+2.5+37+2015-04-05 10:35:00	moderate
1636-69-028+2.5+37+2015-04-05 11:15:00	moderate
1636-69-028+2.5+37+2015-04-05 11:50:00	moderate
1636-69-028+2.5+37+2015-04-05 12:25:00	moderate
1636-69-028+2.5+37+2015-04-05 13:05:00	moderate
1636-69-028+2.5+37+2015-04-05 13:40:00	moderate
1636-69-028+2.5+37+2015-04-05 14:20:00	moderate
1636-69-028+2.5+37+2015-04-05 14:55:00	moderate
1636-69-028+2.5+37+2015-04-05 15:30:00	moderate
1636-69-028+2.5+37+2015-04-05 16:10:00	moderate
1636-69-028+2.5+37+2015-04-05 16:45:00	moderate
1636-69-028+2.5+37+2015-04-05 17:25:00	moderate
1636-69-028+2.5+37+2015-04-05 18:00:00	moderate
1636-69-028+2.5+37+2015-04-05 18:35:00	moderate
1636-69-028+2.5+37+2015-04-05 19:15:00	moderate
1636-69-028+2.5+37+2015-04-05 19:50:00	moderate
1636-69-028+2.5+37+2015-04-05 20:30:00	moderate
1636-69-028+2.5+37+2015-04-05 21:05:00	moderate
1636-69-028+2.5+37+2015-04-05 21:40:00	moderate
1636-69-028+2.5+37+2015-04-05 22:20:00	severe
1636-69-028+2.5+37+2015-04-05 22:55:00	severe
1636-69-028+2.5+37+2015-04-05 23:35:00	severe
1636-69-028+2.5+37+2015-04-06 00:10:00	severe
1636-69-028+2.5+37+2015-04-06 00:45:00	severe
1636-69-028+2.5+37+2015-04-06 01:25:00	severe
1636-69-028+2.5+37+2015-04-06 02:00:00	severe
1636-69-028+2.5+37+2015-04-06 02:40:00	severe
1636-69-028+2.5+37+2015-04-06 03:15:00	moderate
1636-69-028+2.5+37+2015-04-06 03:50:00	moderate
1636-69-028+2.5+37+2015-04-06 04:30:00	moderate
1636-69-028+2.5+37+2015-04-06 05:05:00	moderate
1636-69-028+2.5+37+2015-04-06 12:30:00	moderate
1636-69-028+2.5+37+2015-04-06 13:05:00	moderate
1636-69-028+2.5+37+2015-04-06 13:45:00	moderate
1636-69-028+2.5+37+2015-04-06 14:20:00	moderate
1636-69-028+2.5+37+2015-04-06 15:00:00	moderate
1636-69-028+2.5+37+2015-04-06 15:35:00	moderate
1636-69-028+2.5+37+2015-04-06 16:10:00	severe
1636-69-028+2.5+37+2015-04-06 16:50:00	severe
1636-69-028+2.5+37+2015-04-06 17:25:00	severe
1636-69-028+2.5+37+2015-04-06 18:05:00	severe
1636-69-028+2.5+37+2015-04-06 18:40:00	severe
1636-69-028+2.5+37+2015-04-06 19:15:00	severe
1636-69-028+2.5+37+2015-04-06 19:55:00	severe
1636-69-028+2.5+37+2015-04-06 20:30:00	severe
1636-69-028+2.5+37+2015-04-06 21:10:00	severe
1636-69-028+2.5+37+2015-04-06 21:45:00	severe
1636-69-028+2.5+37+2015-04-06 22:20:00	severe
1636-69-028+2.5+37+2015-04-06 23:00:00	severe
1636-69-028+2.5+37+2015-04-06 23:35:00	severe
1636-69-028+2.5+37+2015-04-07 00:15:00	severe
1636-69-028+2.5+37+2015-04-07 00:50:00	severe
1636-69-028+2.5+37+2015-04-07 01:25:00	severe
1636-69-028+2.5+37+2015-04-07 02:05:00	severe
1636-69-028+2.5+37+2015-04-07 02:40:00	severe
1636-69-028+2.5+37+2015-04-07 03:20:00	severe
1636-69-028+2.5+37+2015-04-07 03:55:00	severe
1636-69-028+2.5+37+2015-04-07 04:30:00	severe
1636-69-028+2.5+37+2015-04-07 05:10:00	severe
1636-69-028+2.5+37+2015-04-07 05:45:00	severe
1636-69-028+2.5+37+2015-04-07 06:25:00	severe
1636-69-028+2.5+37+2015-04-07 07:00:00	severe
1636-69-028+2.5+37+2015-04-07 07:35:00	severe
1636-69-028+2.5+37+2015-04-07 08:15:00	moderate
1636-69-028+2.5+37+2015-04-07 08:50:00	moderate
1636-69-028+2.5+37+2015-04-07 09:30:00	moderate
1636-69-028+2.5+37+2015-04-07 10:05:00	moderate
1636-69-028+2.5+37+2015-04-07 10:40:00	moderate
1636-69-028+2.5+37+2015-04-07 11:20:00	moderate
1636-69-028+2.5+37+2015-04-07 11:55:00	moderate
1636-69-028+2.5+37+2015-04-07 12:35:00	moderate
1636-69-028+2.5+37+2015-04-07 13:10:00	moderate
1636-69-028+2.5+37+2015-04-07 13:45:00	moderate
1636-69-028+2.5+37+2015-04-07 14:25:00	moderate
1636-69-028+2.5+37+2015-04-07 15:00:00	moderate
1636-69-028+2.5+37+2015-04-07 15:40:00	moderate
1636-69-028+2.5+37+2015-04-07 16:15:00	moderate
1636-69-028+2.5+37+2015-04-07 16:50:00	moderate
1636-69-028+2.5+37+2015-04-07 17:30:00	moderate
1636-69-028+2.5+37+2015-04-07 18:05:00	moderate
1636-69-028+2.5+37+2015-04-07 18:45:00	moderate
1636-69-028+2.5+37+2015-04-07 19:20:00	moderate
1636-69-028+2.5+37+2015-04-07 19:55:00	moderate
1636-69-028+2.5+37+2015-04-08 02:45:00	moderate
1636-69-028+2.5+37+2015-04-08 03:20:00	moderate
1636-69-028+2.5+37+2015-04-08 04:00:00	moderate
1636-69-028+2.5+37+2015-04-08 04:35:00	moderate
1636-69-028+2.5+37+2015-04-08 05:10:00	moderate
1636-69-028+2.5+37+2015-04-08 05:50:00	moderate
1636-69-028+2.5+37+2015-04-08 06:25:00	moderate
1636-69-028+2.5+37+2015-04-08 07:05:00	moderate
1636-69-028+2.5+37+2015-06-15 21:55:00	severe
1636-69-028+2.5+37+2015-06-15 22:30:00	severe
1636-69-028+2.5+37+2015-06-15 23:10:00	severe
1636-69-028+2.5+37+2015-06-15 23:45:00	severe
1636-69-028+2.5+37+2015-06-16 00:20:00	severe
1636-69-028+2.5+37+2015-06-16 01:00:00	severe
1636-69-028+2.5+37+2015-06-16 01:35:00	severe
1636-69-028+2.5+37+2015-06-16 02:15:00	severe
1636-69-028+2.5+37+2015-06-16 02:50:00	severe
1636-69-028+2.5+37+2015-06-16 03:25:00	severe
1636-69-028+2.5+37+2015-06-16 04:05:00	severe
1636-69-028+2.5+37+2015-06-16 04:40:00	severe
1636-69-028+2.5+37+2015-06-16 05:20:00	severe
1636-69-028+2.5+37+2015-06-16 05:55:00	severe
1636-69-028+2.5+37+2015-06-16 06:30:00	severe
1636-69-028+2.5+37+2015-06-16 07:10:00	severe
1636-69-028+2.5+37+2015-06-16 07:45:00	severe
1636-69-028+2.5+37+2015-06-16 08:25:00	severe
1636-69-028+2.5+37+2015-06-16 09:00:00	severe
1636-69-028+2.5+37+2015-06-16 09:35:00	severe
1636-69-028+2.5+37+2015-06-16 10:15:00	severe
1636-69-028+2.5+37+2015-06-16 10:50:00	severe
1636-69-028+2.5+37+2015-06-16 11:30:00	severe
1636-69-028+2.5+37+2015-06-16 12:05:00	severe
1636-69-028+2.5+37+2015-06-16 12:40:00	severe
1636-69-028+2.5+37+2015-06-16 13:20:00	severe
1636-69-028+2.5+37+2015-06-16 13:55:00	severe
1636-69-028+2.5+37+2015-06-16 14:35:00	severe
1636-69-028+2.5+37+2015-06-16 15:10:00	moderate
1636-69-028+2.5+37+2015-06-16 15:45:00	moderate
1636-69-028+2.5+37+2015-06-16 16:25:00	moderate
1636-69-028+2.5+37+2015-06-16 17:00:00	moderate
1636-69-028+2.5+37+2015-06-16 17:40:00	moderate
1636-69-028+2.5+37+2015-06-16 18:15:00	low
1636-69-028+2.5+37+2015-06-16 18:50:00	low
1636-69-032+2.5+37+2016-01-13 12:55:00	severe
1636-69-032+2.5+37+2016-01-13 13:30:00	severe
1636-69-032+2.5+37+2016-01-13 14:10:00	severe
1636-69-032+2.5+37+2016-01-13 14:45:00	severe
1636-69-032+2.5+37+2016-01-13 15:25:00	severe
1636-69-032+2.5+37+2016-01-13 16:00:00	severe
1636-69-032+2.5+37+2016-01-13 16:35:00	severe
1636-69-032+2.5+37+2016-01-13 17:15:00	severe
1636-69-032+2.5+37+2016-01-13 17:50:00	severe
1636-69-032+2.5+37+2016-01-13 18:30:00	severe
1636-69-032+2.5+37+2016-01-13 19:05:00	severe
1636-69-032+2.5+37+2016-01-13 19:40:00	severe
1636-69-032+2.5+37+2016-01-13 20:20:00	severe
1636-69-032+2.5+37+2016-01-13 20:55:00	severe
1636-69-032+2.5+37+2016-01-13 21:35:00	severe
1636-69-032+2.5+37+2016-01-13 22:10:00	severe
1636-69-032+2.5+37+2016-01-13 22:45:00	severe
1636-69-032+2.5+37+2016-01-13 23:25:00	severe
1636-69-032+2.5+37+2016-01-14 00:00:00	severe
1636-69-032+2.5+37+2016-01-14 00:40:00	severe
1636-69-032+2.5+37+2016-01-14 01:15:00	severe
1636-69-032+2.5+37+2016-01-14 01:50:00	severe
1636-69-032+2.5+37+2016-01-14 02:30:00	severe
1636-69-032+2.5+37+2016-01-14 03:05:00	moderate
1636-69-032+2.5+37+2016-01-14 03:45:00	moderate
1636-69-032+2.5+37+2016-01-14 04:20:00	moderate
1636-69-032+2.5+37+2016-01-14 04:55:00	moderate
1636-69-032+2.5+37+2016-01-14 05:35:00	moderate
1636-69-032+2.5+37+2016-01-14 06:10:00	moderate
1636-69-032+2.5+37+2016-01-14 06:50:00	moderate
1636-69-032+2.5+37+2016-01-14 07:25:00	severe
1636-69-032+2.5+37+2016-01-14 08:00:00	severe
1636-69-032+2.5+37+2016-01-14 08:40:00	severe
1636-69-032+2.5+37+2016-01-14 09:15:00	severe
1636-69-032+2.5+37+2016-01-14 09:55:00	severe
1636-69-032+2.5+37+2016-01-14 10:30:00	severe
1636-69-032+2.5+37+2016-01-14 11:05:00	severe
1636-69-032+2.5+37+2016-01-14 11:45:00	severe
1636-69-032+2.5+37+2016-01-14 12:20:00	severe
1636-69-032+2.5+37+2016-01-14 13:00:00	severe
1636-69-032+2.5+37+2016-01-14 13:35:00	severe
1636-69-032+2.5+37+2016-01-14 14:10:00	severe
1636-69-032+2.5+37+2016-01-14 14:50:00	moderate
1636-69-032+2.5+37+2016-01-14 15:25:00	moderate
1636-69-032+2.5+37+2016-01-14 16:05:00	moderate
1636-69-032+2.5+37+2016-01-14 16:40:00	moderate
1636-69-032+2.5+37+2016-01-14 17:15:00	moderate
1636-69-032+2.5+37+2016-01-14 17:55:00	moderate
1636-69-032+2.5+37+2016-01-14 18:30:00	severe
1636-69-032+2.5+37+2016-01-14 19:10:00	severe
1636-69-032+2.5+37+2016-01-14 19:45:00	severe
1636-69-032+2.5+37+2016-01-14 20:20:00	severe
1636-69-032+2.5+37+2016-01-14 21:00:00	severe
1636-69-032+2.5+37+2016-01-14 21:35:00	moderate
1636-69-032+2.5+37+2016-01-14 22:15:00	moderate
1636-69-032+2.5+37+2016-01-14 22:50:00	moderate
1636-69-032+2.5+37+2016-01-14 23:25:00	severe
1636-69-032+2.5+37+2016-01-15 00:05:00	moderate
1636-69-032+2.5+37+2016-01-15 00:40:00	moderate
1636-69-032+2.5+37+2016-01-15 01:20:00	moderate
1636-69-032+2.5+37+2016-01-15 01:55:00	moderate
1636-69-032+2.5+37+2016-01-15 02:30:00	moderate
1636-69-032+2.5+37+2016-01-15 03:10:00	moderate
1636-69-032+2.5+37+2016-01-15 03:45:00	moderate
1636-69-032+2.5+37+2016-01-15 04:25:00	moderate
1636-69-032+2.5+37+2016-01-15 05:00:00	moderate
1636-69-032+2.5+37+2016-01-15 05:35:00	moderate
1636-69-032+2.5+37+2016-01-15 06:15:00	moderate
1636-69-032+2.5+37+2016-01-15 06:50:00	moderate
1636-69-032+2.5+37+2016-01-15 07:30:00	moderate
1636-69-032+2.5+37+2016-01-15 08:05:00	severe
1636-69-032+2.5+37+2016-01-15 08:40:00	severe
1636-69-032+2.5+37+2016-01-15 09:20:00	severe
1636-69-032+2.5+37+2016-01-15 09:55:00	severe
1636-69-032+2.5+37+2016-01-15 10:35:00	severe
1636-69-032+2.5+37+2016-01-15 11:10:00	severe
1636-69-032+2.5+37+2016-01-15 11:45:00	severe
1636-69-032+2.5+37+2016-01-15 12:25:00	severe
1636-69-032+2.5+37+2016-01-15 13:00:00	severe
1636-69-032+2.5+37+2016-01-15 13:40:00	moderate
1636-69-032+2.5+37+2016-01-15 14:15:00	moderate
1636-69-032+2.5+37+2016-01-15 14:50:00	moderate
1636-69-032+2.5+37+2016-01-15 15:30:00	moderate
1636-69-032+2.5+37+2016-01-15 16:05:00	moderate
1636-69-032+2.5+37+2016-01-15 16:45:00	moderate
1636-69-032+2.5+37+2016-01-15 17:20:00	moderate
1636-69-032+2.5+37+2016-01-15 17:55:00	low
1636-69-032+2.5+37+2016-01-15 18:35:00	moderate
1636-69-032+2.5+37+2016-01-15 19:10:00	moderate
1636-69-032+2.5+37+2016-01-15 19:50:00	moderate
1636-69-032+2.5+37+2016-01-15 20:25:00	moderate
1636-69-032+2.5+37+2016-01-15 21:00:00	moderate
1636-69-032+2.5+37+2016-01-15 21:40:00	moderate
1636-69-032+2.5+37+2016-01-15 22:15:00	moderate
1636-69-032+2.5+37+2016-01-15 22:55:00	moderate
1636-69-032+2.5+37+2016-01-15 23:30:00	moderate
1636-69-032+2.5+37+2016-01-16 00:05:00	moderate
1636-69-032+2.5+37+2016-01-16 00:45:00	moderate
1636-69-032+2.5+37+2016-01-16 01:20:00	low
1636-69-032+2.5+37+2016-01-16 02:00:00	low
1636-69-032+2.5+37+2016-01-16 02:35:00	low
1636-69-032+2.5+37+2016-01-16 03:10:00	low
1636-69-032+2.5+37+2016-01-16 03:50:00	moderate
1636-69-032+2.5+37+2016-01-16 04:25:00	moderate
1636-69-032+2.5+37+2016-01-16 05:05:00	moderate
1636-69-032+2.5+37+2016-01-16 05:40:00	moderate
1636-69-032+2.5+37+2016-01-16 06:15:00	moderate
1636-69-032+2.5+37+2016-01-16 06:55:00	moderate
1636-69-032+2.5+37+2016-01-16 07:30:00	moderate
1636-69-032+2.5+37+2016-01-16 08:10:00	moderate
1636-69-032+2.5+37+2016-01-16 08:45:00	moderate
1636-69-032+2.5+37+2016-01-16 09:20:00	moderate
1636-69-032+2.5+37+2016-01-16 10:00:00	moderate
1636-69-032+2.5+37+2016-01-16 10:35:00	moderate
1636-69-032+2.5+37+2016-01-16 11:15:00	moderate
1636-69-032+2.5+37+2016-01-16 11:50:00	severe
1636-69-032+2.5+37+2016-01-16 12:25:00	severe
1636-69-032+2.5+37+2016-01-16 13:05:00	severe
1636-69-032+2.5+37+2016-01-16 13:40:00	severe
1636-69-032+2.5+37+2016-01-16 14:20:00	severe
1636-69-032+2.5+37+2016-01-16 14:55:00	severe
1636-69-032+2.5+37+2016-01-16 15:30:00	severe
1636-69-032+2.5+37+2016-01-16 16:10:00	severe
1636-69-032+2.5+37+2016-01-16 16:45:00	severe
1636-69-032+2.5+37+2016-01-16 17:25:00	severe
1636-69-032+2.5+37+2016-01-16 18:00:00	severe
1636-69-032+2.5+37+2016-01-16 18:35:00	severe
1636-69-032+2.5+37+2016-01-16 19:15:00	moderate
1636-69-032+2.5+37+2016-01-16 19:50:00	moderate
1636-69-032+2.5+37+2016-01-16 20:30:00	moderate
1636-69-032+2.5+37+2016-01-16 21:05:00	moderate
1636-69-032+2.5+37+2016-01-16 21:40:00	severe
1636-69-032+2.5+37+2016-01-16 22:20:00	severe
1636-69-032+2.5+37+2016-01-16 22:55:00	severe
1636-69-032+2.5+37+2016-01-16 23:35:00	severe
1636-69-032+2.5+37+2016-01-17 00:10:00	severe
1636-69-032+2.5+37+2016-01-17 00:45:00	severe
1636-69-032+2.5+37+2016-01-17 01:25:00	severe
1636-69-032+2.5+37+2016-01-17 02:00:00	severe
1636-69-032+2.5+37+2016-01-17 02:40:00	moderate
1636-69-032+2.5+37+2016-01-17 03:15:00	moderate
1636-69-032+2.5+37+2016-01-17 03:50:00	moderate
1636-69-032+2.5+37+2016-01-17 04:30:00	severe
1636-69-032+2.5+37+2016-01-17 05:05:00	severe
1636-69-032+2.5+37+2016-01-17 05:45:00	severe
1636-69-032+2.5+37+2016-01-17 06:20:00	severe
1636-69-032+2.5+37+2016-01-17 06:55:00	severe
1636-69-032+2.5+37+2016-01-17 07:35:00	severe
1636-69-032+2.5+37+2016-01-17 08:10:00	severe
1636-69-032+2.5+37+2016-01-17 08:50:00	severe
1636-69-032+2.5+37+2016-01-17 09:25:00	severe
1636-69-032+2.5+37+2016-01-17 10:00:00	moderate
1636-69-032+2.5+37+2016-01-17 10:40:00	moderate
1636-69-032+2.5+37+2016-01-17 11:15:00	severe
1636-69-032+2.5+37+2016-01-17 11:55:00	severe
1636-69-032+2.5+37+2016-01-17 12:30:00	severe
1636-69-032+2.5+37+2016-01-17 13:05:00	severe
1636-69-032+2.5+37+2016-01-17 13:45:00	severe
1636-69-032+2.5+37+2016-01-17 14:20:00	severe
1636-69-032+2.5+37+2016-01-17 15:00:00	moderate
1636-69-032+2.5+37+2016-01-17 15:35:00	moderate
1636-69-032+2.5+37+2016-01-17 16:10:00	severe
1636-69-032+2.5+37+2016-01-17 16:50:00	severe
1636-69-032+2.5+37+2016-01-17 17:25:00	severe
1636-69-032+2.5+37+2016-01-17 18:05:00	severe
1636-69-032+2.5+37+2016-01-17 18:40:00	severe
1636-69-032+2.5+37+2016-01-17 19:15:00	severe
1636-69-032+2.5+37+2016-01-17 19:55:00	severe
1636-69-032+2.5+37+2016-01-17 20:30:00	severe
1636-69-032+2.5+37+2016-01-17 21:10:00	severe
1636-69-032+2.5+37+2016-01-17 21:45:00	moderate
1636-69-032+2.5+37+2016-01-17 22:20:00	moderate
1636-69-032+2.5+37+2016-01-17 23:00:00	moderate
1636-69-032+2.5+37+2016-01-17 23:35:00	moderate
1636-69-032+2.5+37+2016-01-18 00:15:00	moderate
1636-69-032+2.5+37+2016-01-18 00:50:00	moderate
1636-69-032+2.5+37+2016-01-18 01:25:00	moderate
1636-69-032+2.5+37+2016-01-18 02:05:00	moderate
1636-69-032+2.5+37+2016-01-18 02:40:00	moderate
1636-69-032+2.5+37+2016-01-18 03:20:00	moderate
1636-69-032+2.5+37+2016-01-18 03:55:00	moderate
1636-69-032+2.5+37+2016-01-18 04:30:00	moderate
1636-69-032+2.5+37+2016-01-18 05:10:00	moderate
1636-69-032+2.5+37+2016-01-18 05:45:00	moderate
1636-69-032+2.5+37+2016-01-18 06:25:00	moderate
1636-69-032+2.5+37+2016-01-18 07:00:00	moderate
1636-69-032+2.5+37+2016-01-18 07:35:00	moderate
1636-69-032+2.5+37+2016-01-18 08:15:00	moderate
1636-69-032+2.5+37+2016-01-18 08:50:00	moderate
1636-69-032+2.5+37+2016-01-18 09:30:00	moderate
1636-69-032+2.5+37+2016-01-18 10:05:00	moderate
1636-69-032+2.5+37+2016-01-18 10:40:00	moderate
1636-69-032+2.5+37+2016-01-18 11:20:00	moderate
1636-69-032+2.5+37+2016-01-18 11:55:00	moderate
1636-69-032+2.5+37+2016-01-18 12:35:00	moderate
1636-69-032+2.5+37+2016-01-18 13:10:00	severe
1636-69-032+2.5+37+2016-01-18 13:45:00	severe
1636-69-032+2.5+37+2016-01-18 14:25:00	moderate
1636-69-032+2.5+37+2016-01-18 15:00:00	moderate
1636-69-032+2.5+37+2016-01-18 15:40:00	moderate
1636-69-032+2.5+37+2016-01-18 16:15:00	moderate
1636-69-032+2.5+37+2016-01-18 16:50:00	moderate
1636-69-032+2.5+37+2016-01-18 17:30:00	moderate
1636-69-032+2.5+37+2016-01-18 18:05:00	severe
1636-69-032+2.5+37+2016-01-18 18:45:00	severe
1636-69-032+2.5+37+2016-01-18 19:20:00	severe
1636-69-032+2.5+37+2016-01-18 19:55:00	severe
1636-69-032+2.5+37+2016-01-18 20:35:00	severe
1636-69-032+2.5+37+2016-01-18 21:10:00	severe
1636-69-032+2.5+37+2016-01-18 21:50:00	severe
1636-69-032+2.5+37+2016-01-18 22:25:00	severe
1636-69-032+2.5+37+2016-01-18 23:00:00	severe
1636-69-032+2.5+37+2016-01-18 23:40:00	severe
1636-69-032+2.5+37+2016-01-19 00:15:00	severe
1636-69-032+2.5+37+2016-01-19 00:55:00	severe
1636-69-032+2.5+37+2016-01-19 01:30:00	severe
1636-69-032+2.5+37+2016-01-19 02:05:00	moderate
1636-69-032+2.5+37+2016-01-19 02:45:00	moderate
1636-69-032+2.5+37+2016-01-19 03:20:00	moderate
1636-69-032+2.5+37+2016-01-19 04:00:00	moderate
1636-69-032+2.5+37+2016-01-19 04:35:00	moderate
1636-69-032+2.5+37+2016-01-19 05:10:00	moderate
1636-69-032+2.5+37+2016-01-19 05:50:00	moderate
1636-69-032+2.5+37+2016-01-19 06:25:00	severe
1636-69-032+2.5+37+2016-01-19 07:05:00	moderate
1636-69-032+2.5+37+2016-01-19 07:40:00	moderate
1636-69-032+2.5+37+2016-01-19 08:15:00	moderate
1636-69-032+2.5+37+2016-01-19 08:55:00	moderate
1636-69-032+2.5+37+2016-01-19 09:30:00	moderate
1636-69-032+2.5+37+2016-01-19 10:10:00	moderate
1636-69-032+2.5+37+2016-01-19 10:45:00	severe
1636-69-032+2.5+37+2016-01-19 11:20:00	severe
1636-69-032+2.5+37+2016-01-19 12:00:00	severe
1636-69-032+2.5+37+2016-01-19 12:35:00	severe
1636-69-032+2.5+37+2016-01-19 13:15:00	severe
1636-69-032+2.5+37+2016-01-19 13:50:00	severe
1636-69-032+2.5+37+2016-01-19 14:25:00	moderate
1636-69-032+2.5+37+2016-01-19 15:05:00	moderate
1636-69-035+2.5+37+2016-01-27 00:00:00	moderate
1636-69-035+2.5+37+2016-01-27 00:35:00	moderate
1636-69-035+2.5+37+2016-01-27 01:10:00	moderate
1636-69-035+2.5+37+2016-01-27 01:50:00	moderate
1636-69-035+2.5+37+2016-01-27 02:25:00	moderate
1636-69-035+2.5+37+2016-01-27 03:05:00	moderate
1636-69-035+2.5+37+2016-01-27 09:50:00	moderate
1636-69-035+2.5+37+2016-01-27 10:25:00	moderate
1636-69-035+2.5+37+2016-01-27 11:05:00	moderate
1636-69-035+2.5+37+2016-01-27 11:40:00	severe
1636-69-035+2.5+37+2016-01-27 12:20:00	severe
1636-69-035+2.5+37+2016-01-27 12:55:00	severe
1636-69-035+2.5+37+2016-01-27 13:30:00	severe
1636-69-035+2.5+37+2016-01-27 14:10:00	severe
1636-69-035+2.5+37+2016-01-27 14:45:00	severe
1636-69-035+2.5+37+2016-01-27 15:25:00	severe
1636-69-035+2.5+37+2016-01-27 16:00:00	moderate
1636-69-035+2.5+37+2016-01-27 16:35:00	moderate
1636-69-035+2.5+37+2016-01-27 17:15:00	moderate
1636-69-035+2.5+37+2016-01-27 17:50:00	severe
1636-69-035+2.5+37+2016-01-27 18:30:00	severe
1636-69-035+2.5+37+2016-01-27 19:05:00	severe
1636-69-035+2.5+37+2016-01-27 19:40:00	severe
1636-69-035+2.5+37+2016-01-27 20:20:00	severe
1636-69-035+2.5+37+2016-01-27 20:55:00	severe
1636-69-035+2.5+37+2016-01-27 21:35:00	severe
1636-69-035+2.5+37+2016-01-27 22:10:00	severe
1636-69-035+2.5+37+2016-01-27 22:45:00	severe
1636-69-035+2.5+37+2016-01-27 23:25:00	severe
1636-69-035+2.5+37+2016-01-28 00:00:00	severe
1636-69-035+2.5+37+2016-01-28 00:40:00	severe
1636-69-035+2.5+37+2016-01-28 01:15:00	severe
1636-69-035+2.5+37+2016-01-28 01:50:00	severe
1636-69-035+2.5+37+2016-01-28 02:30:00	severe
1636-69-035+2.5+37+2016-01-28 03:05:00	severe
1636-69-035+2.5+37+2016-01-28 03:45:00	severe
1636-69-035+2.5+37+2016-01-28 04:20:00	severe
1636-69-035+2.5+37+2016-01-28 04:55:00	moderate
1636-69-035+2.5+37+2016-01-28 05:35:00	moderate
1636-69-035+2.5+37+2016-01-28 06:10:00	moderate
1636-69-035+2.5+37+2016-01-28 09:15:00	severe
1636-69-035+2.5+37+2016-01-28 09:55:00	severe
1636-69-035+2.5+37+2016-01-28 14:50:00	moderate
1636-69-035+2.5+37+2016-01-28 15:25:00	moderate
1636-69-035+2.5+37+2016-01-28 16:05:00	moderate
1636-69-035+2.5+37+2016-01-28 16:40:00	moderate
1636-69-035+2.5+37+2016-01-28 17:15:00	moderate
1636-69-035+2.5+37+2016-01-28 22:15:00	severe
1636-69-035+2.5+37+2016-01-28 22:50:00	severe
1636-69-035+2.5+37+2016-01-28 23:25:00	severe
1636-69-035+2.5+37+2016-01-29 00:05:00	severe
1636-69-035+2.5+37+2016-01-29 00:40:00	severe
1636-69-035+2.5+37+2016-01-29 01:20:00	severe
1636-69-035+2.5+37+2016-01-29 01:55:00	severe
1636-69-035+2.5+37+2016-01-29 02:30:00	severe
1636-69-035+2.5+37+2016-01-29 03:10:00	severe
1636-69-035+2.5+37+2016-01-29 07:30:00	moderate
1636-69-035+2.5+37+2016-01-29 08:05:00	moderate
1636-69-035+2.5+37+2016-01-29 08:40:00	moderate
1636-69-035+2.5+37+2016-01-29 09:20:00	moderate
1636-69-035+2.5+37+2016-01-29 09:55:00	moderate
1636-69-035+2.5+37+2016-01-29 10:35:00	moderate
1636-69-035+2.5+37+2016-01-29 11:10:00	severe
1636-69-035+2.5+37+2016-01-29 11:45:00	severe
1636-69-035+2.5+37+2016-01-29 12:25:00	severe
1636-69-035+2.5+37+2016-01-29 13:00:00	severe
1636-69-035+2.5+37+2016-01-29 13:40:00	moderate
1636-69-035+2.5+37+2016-01-29 14:15:00	moderate
1636-69-035+2.5+37+2016-01-29 14:50:00	moderate
1636-69-035+2.5+37+2016-01-29 15:30:00	moderate
1636-69-035+2.5+37+2016-01-29 16:05:00	moderate
1636-69-035+2.5+37+2016-01-29 16:45:00	moderate
1636-69-035+2.5+37+2016-01-29 17:20:00	moderate
1636-69-035+2.5+37+2016-01-29 17:55:00	moderate
1636-69-035+2.5+37+2016-01-29 18:35:00	severe
1636-69-035+2.5+37+2016-01-29 19:10:00	severe
1636-69-035+2.5+37+2016-01-29 19:50:00	severe
1636-69-035+2.5+37+2016-01-29 20:25:00	severe
1636-69-035+2.5+37+2016-01-29 21:00:00	severe
1636-69-035+2.5+37+2016-01-29 21:40:00	severe
1636-69-035+2.5+37+2016-01-29 22:15:00	severe
1636-69-035+2.5+37+2016-01-29 22:55:00	severe
1636-69-035+2.5+37+2016-01-29 23:30:00	severe
1636-69-035+2.5+37+2016-01-30 00:05:00	severe
1636-69-035+2.5+37+2016-01-30 00:45:00	severe
1636-69-035+2.5+37+2016-01-30 01:20:00	severe
1636-69-035+2.5+37+2016-01-30 02:00:00	severe
1636-69-035+2.5+37+2016-01-30 02:35:00	severe
1636-69-035+2.5+37+2016-01-30 03:10:00	severe
1636-69-035+2.5+37+2016-01-30 12:25:00	severe
1636-69-035+2.5+37+2016-01-30 17:25:00	moderate
1636-69-035+2.5+37+2016-01-30 18:00:00	severe
1636-69-035+2.5+37+2016-01-30 18:35:00	severe
1636-69-035+2.5+37+2016-01-30 19:15:00	severe
1636-69-035+2.5+37+2016-01-30 19:50:00	severe
1636-69-035+2.5+37+2016-01-30 20:30:00	severe
1636-69-035+2.5+37+2016-01-30 21:05:00	severe
1636-69-035+2.5+37+2016-01-30 21:40:00	severe
1636-69-035+2.5+37+2016-01-30 22:20:00	severe
1636-69-035+2.5+37+2016-01-30 22:55:00	severe
1636-69-035+2.5+37+2016-01-30 23:35:00	severe
1636-69-035+2.5+37+2016-01-31 00:10:00	severe
1636-69-035+2.5+37+2016-01-31 00:45:00	severe
1636-69-035+2.5+37+2016-01-31 01:25:00	severe
1636-69-035+2.5+37+2016-01-31 02:00:00	severe
1636-69-035+2.5+37+2016-01-31 02:40:00	severe
1636-69-035+2.5+37+2016-01-31 03:15:00	severe
1636-69-035+2.5+37+2016-01-31 03:50:00	severe
1636-69-035+2.5+37+2016-01-31 04:30:00	severe
1636-69-035+2.5+37+2016-01-31 05:05:00	severe
1636-69-035+2.5+37+2016-01-31 05:45:00	moderate
1636-69-035+2.5+37+2016-01-31 06:20:00	moderate
1636-69-035+2.5+37+2016-01-31 06:55:00	moderate
1636-69-035+2.5+37+2016-01-31 07:35:00	severe
1636-69-035+2.5+37+2016-01-31 16:10:00	moderate
1636-69-035+2.5+37+2016-01-31 16:50:00	moderate
1636-69-035+2.5+37+2016-01-31 17:25:00	moderate
1636-69-035+2.5+37+2016-01-31 18:05:00	moderate
1636-69-035+2.5+37+2016-01-31 18:40:00	moderate
1636-69-035+2.5+37+2016-01-31 19:15:00	moderate
1636-69-035+2.5+37+2016-01-31 19:55:00	moderate
1636-69-035+2.5+37+2016-01-31 20:30:00	severe
1636-69-035+2.5+37+2016-01-31 21:10:00	severe
1636-69-035+2.5+37+2016-01-31 21:45:00	severe
1636-69-035+2.5+37+2016-01-31 22:20:00	severe
1636-69-035+2.5+37+2016-01-31 23:00:00	severe
1636-69-035+2.5+37+2016-01-31 23:35:00	severe
1636-69-035+2.5+37+2016-02-01 00:15:00	severe
1636-69-035+2.5+37+2016-02-01 00:50:00	severe
1636-69-035+2.5+37+2016-02-01 01:25:00	severe
1636-69-035+2.5+37+2016-02-01 02:05:00	moderate
1636-69-035+2.5+37+2016-02-01 02:40:00	moderate
1636-69-035+2.5+37+2016-02-01 03:20:00	moderate
1636-69-035+2.5+37+2016-02-01 14:25:00	moderate
1636-69-035+2.5+37+2016-02-01 15:00:00	moderate
1636-69-035+2.5+37+2016-02-01 15:40:00	moderate
1636-69-035+2.5+37+2016-02-01 16:15:00	moderate
1636-69-035+2.5+37+2016-02-01 19:55:00	severe
1636-69-035+2.5+37+2016-02-01 20:35:00	severe
1636-69-035+2.5+37+2016-02-01 21:10:00	severe
1636-69-035+2.5+37+2016-02-01 21:50:00	severe
1636-69-035+2.5+37+2016-02-01 22:25:00	severe
1636-69-035+2.5+37+2016-02-01 23:00:00	severe
1636-69-035+2.5+37+2016-02-01 23:40:00	severe
1636-69-035+2.5+37+2016-02-02 00:15:00	severe
1636-69-035+2.5+37+2016-02-02 00:55:00	severe
1636-69-035+2.5+37+2016-02-02 01:30:00	severe
1636-69-035+2.5+37+2016-02-02 02:05:00	severe
1636-69-035+2.5+37+2016-02-02 02:45:00	severe
1636-69-035+2.5+37+2016-02-02 03:20:00	severe
1636-69-035+2.5+37+2016-02-02 04:00:00	severe
1636-69-035+2.5+37+2016-02-02 04:35:00	severe
1636-69-035+2.5+37+2016-02-02 05:10:00	severe
1636-69-035+2.5+37+2016-02-02 05:50:00	severe
1636-69-035+2.5+37+2016-02-02 12:35:00	severe
1636-69-035+2.5+37+2016-02-02 13:15:00	severe
1636-69-035+2.5+37+2016-02-02 13:50:00	severe
1636-69-035+2.5+37+2016-02-02 14:25:00	severe
1636-69-035+2.5+37+2016-02-02 15:05:00	moderate
1636-69-035+2.5+37+2016-02-02 15:40:00	moderate
1636-69-035+2.5+37+2016-02-02 16:20:00	moderate
1636-69-035+2.5+37+2016-02-02 16:55:00	moderate
1636-69-035+2.5+37+2016-02-02 17:30:00	moderate
1636-69-035+2.5+37+2016-02-02 18:10:00	moderate
1636-69-035+2.5+37+2016-02-02 18:45:00	severe
1636-69-035+2.5+37+2016-02-02 19:25:00	severe
1636-69-035+2.5+37+2016-02-02 20:00:00	severe
1636-69-035+2.5+37+2016-02-02 20:35:00	severe
1636-69-035+2.5+37+2016-02-02 21:15:00	severe
1636-69-035+2.5+37+2016-02-02 21:50:00	severe
1636-69-035+2.5+37+2016-02-02 22:30:00	severe
1636-69-035+2.5+37+2016-02-02 23:05:00	severe
1636-69-035+2.5+37+2016-02-02 23:40:00	severe
1636-69-035+2.5+37+2016-02-03 00:20:00	severe
1636-69-035+2.5+37+2016-02-03 00:55:00	severe
1636-69-035+2.5+37+2016-02-03 01:35:00	severe
1636-69-035+2.5+37+2016-02-03 02:10:00	severe
1636-69-035+2.5+37+2016-02-03 02:45:00	severe
1636-69-035+2.5+37+2016-02-03 03:25:00	severe
1636-69-035+2.5+37+2016-02-03 07:05:00	moderate
1636-69-035+2.5+37+2016-02-03 07:45:00	severe
1636-69-035+2.5+37+2016-02-03 08:20:00	severe
1636-69-035+2.5+37+2016-02-03 08:55:00	severe
1636-69-035+2.5+37+2016-02-03 09:35:00	severe
1636-69-035+2.5+37+2016-02-03 14:30:00	severe
1636-69-035+2.5+37+2016-02-03 15:05:00	moderate
1636-69-035+2.5+37+2016-02-04 05:55:00	moderate
1636-69-035+2.5+37+2016-02-04 06:30:00	moderate
1636-69-035+2.5+37+2016-02-04 07:10:00	severe
1636-69-035+2.5+37+2016-02-04 10:50:00	low
1636-69-035+2.5+37+2016-02-04 11:30:00	moderate
1636-69-035+2.5+37+2016-02-04 12:05:00	severe
1636-69-035+2.5+37+2016-02-04 12:40:00	severe
1636-69-035+2.5+37+2016-02-04 13:20:00	severe
1636-69-035+2.5+37+2016-02-04 13:55:00	severe
1636-69-035+2.5+37+2016-02-04 14:35:00	severe
1636-69-035+2.5+37+2016-02-04 15:10:00	severe
1636-69-035+2.5+37+2016-02-04 15:45:00	moderate
1636-69-035+2.5+37+2016-02-04 16:25:00	low
1636-69-035+2.5+37+2016-02-04 17:00:00	low
1636-69-035+2.5+37+2016-02-04 17:40:00	low
1636-69-035+2.5+37+2016-02-05 07:50:00	moderate
1636-69-035+2.5+37+2016-02-05 08:25:00	severe
1636-69-035+2.5+37+2016-02-05 09:05:00	severe
1636-69-035+2.5+37+2016-02-05 09:40:00	severe
1636-69-035+2.5+37+2016-02-05 14:35:00	moderate
1636-69-035+2.5+37+2016-02-05 15:15:00	moderate
1636-69-035+2.5+37+2016-02-05 15:50:00	moderate
1636-69-035+2.5+37+2016-02-05 16:25:00	moderate
1636-69-035+2.5+37+2016-02-05 17:05:00	severe
1636-69-035+2.5+37+2016-02-05 17:40:00	severe
1636-69-035+2.5+37+2016-02-05 21:25:00	severe
1636-69-035+2.5+37+2016-02-05 22:00:00	severe
1636-69-035+2.5+37+2016-02-05 22:35:00	severe
1636-69-035+2.5+37+2016-02-05 23:15:00	severe
1636-69-035+2.5+37+2016-02-05 23:50:00	severe
1636-69-035+2.5+37+2016-02-06 00:30:00	severe
1636-69-035+2.5+37+2016-02-06 01:05:00	moderate
1636-69-035+2.5+37+2016-02-06 01:40:00	moderate
1636-69-035+2.5+37+2016-02-06 02:20:00	moderate
1636-69-035+2.5+37+2016-02-06 02:55:00	moderate
1636-69-035+2.5+37+2016-02-06 08:30:00	moderate
1636-69-035+2.5+37+2016-02-06 09:05:00	moderate
1636-69-035+2.5+37+2016-02-06 09:45:00	low
1636-69-035+2.5+37+2016-02-06 10:20:00	low
1636-69-035+2.5+37+2016-02-06 10:55:00	low
1636-69-035+2.5+37+2016-02-06 11:35:00	moderate
1636-69-035+2.5+37+2016-02-06 12:10:00	moderate
1636-69-035+2.5+37+2016-02-06 12:50:00	moderate
1636-69-035+2.5+37+2016-02-06 17:45:00	moderate
1636-69-035+2.5+37+2016-02-06 18:20:00	moderate
1636-69-035+2.5+37+2016-02-06 19:00:00	moderate
1636-69-035+2.5+37+2016-02-06 19:35:00	moderate
1636-69-035+2.5+37+2016-02-06 20:10:00	moderate
1636-69-035+2.5+37+2016-02-06 20:50:00	moderate
1636-69-035+2.5+37+2016-02-06 21:25:00	severe
1636-69-035+2.5+37+2016-02-06 22:05:00	severe
1636-69-035+2.5+37+2016-02-06 22:40:00	severe
1636-69-048+2.5+37+2015-11-26 00:35:00	low
1636-69-048+2.5+37+2015-11-26 01:10:00	low
1636-69-048+2.5+37+2015-11-26 01:50:00	low
1636-69-048+2.5+37+2015-11-26 02:25:00	low
1636-69-048+2.5+37+2015-11-26 03:05:00	low
1636-69-048+2.5+37+2015-11-26 03:40:00	low
1636-69-048+2.5+37+2015-11-26 04:15:00	low
1636-69-048+2.5+37+2015-11-26 04:55:00	low
1636-69-048+2.5+37+2015-11-26 05:30:00	low
1636-69-048+2.5+37+2015-11-26 06:10:00	moderate
1636-69-048+2.5+37+2015-11-26 06:45:00	moderate
1636-69-048+2.5+37+2015-11-26 07:20:00	moderate
1636-69-048+2.5+37+2015-11-26 08:00:00	moderate
1636-69-048+2.5+37+2015-11-26 08:35:00	moderate
1636-69-048+2.5+37+2015-11-26 09:15:00	moderate
1636-69-048+2.5+37+2015-11-26 09:50:00	moderate
1636-69-048+2.5+37+2015-11-26 10:25:00	moderate
1636-69-048+2.5+37+2015-11-26 11:05:00	severe
1636-69-048+2.5+37+2015-11-26 11:40:00	severe
1636-69-048+2.5+37+2015-11-26 12:20:00	severe
1636-69-048+2.5+37+2015-11-26 12:55:00	severe
1636-69-048+2.5+37+2015-11-26 13:30:00	severe
1636-69-048+2.5+37+2015-11-26 14:10:00	moderate
1636-69-048+2.5+37+2015-11-26 14:45:00	moderate
1636-69-048+2.5+37+2015-11-26 15:25:00	moderate
1636-69-048+2.5+37+2015-11-26 16:00:00	moderate
1636-69-048+2.5+37+2015-11-26 16:35:00	moderate
1636-69-048+2.5+37+2015-11-26 17:15:00	severe
1636-69-048+2.5+37+2015-11-26 17:50:00	severe
1636-69-048+2.5+37+2015-11-26 18:30:00	severe
1636-69-048+2.5+37+2015-11-26 19:05:00	severe
1636-69-048+2.5+37+2015-11-26 19:40:00	severe
1636-69-048+2.5+37+2015-11-26 20:20:00	moderate
1636-69-048+2.5+37+2015-11-26 20:55:00	moderate
1636-69-048+2.5+37+2015-11-26 21:35:00	moderate
1636-69-048+2.5+37+2015-11-26 22:10:00	moderate
1636-69-048+2.5+37+2015-11-26 22:45:00	moderate
1636-69-048+2.5+37+2015-11-26 23:25:00	moderate
1636-69-048+2.5+37+2015-11-27 00:00:00	moderate
1636-69-048+2.5+37+2015-11-27 00:40:00	moderate
1636-69-048+2.5+37+2015-11-27 01:15:00	moderate
1636-69-048+2.5+37+2015-11-27 01:50:00	moderate
1636-69-048+2.5+37+2015-11-27 02:30:00	moderate
1636-69-048+2.5+37+2015-11-27 03:05:00	moderate
1636-69-048+2.5+37+2015-11-27 03:45:00	moderate
1636-69-048+2.5+37+2015-11-27 04:20:00	moderate
1636-69-048+2.5+37+2015-11-27 04:55:00	moderate
1636-69-048+2.5+37+2015-11-27 05:35:00	moderate
1636-69-048+2.5+37+2015-11-27 06:10:00	moderate
1636-69-048+2.5+37+2015-11-27 06:50:00	moderate
1636-69-048+2.5+37+2015-11-27 07:25:00	moderate
1636-69-048+2.5+37+2015-11-27 08:00:00	moderate
1636-69-048+2.5+37+2015-11-27 08:40:00	moderate
1636-69-048+2.5+37+2015-11-27 09:15:00	low
1636-69-048+2.5+37+2015-11-27 09:55:00	low
1636-69-048+2.5+37+2015-11-27 10:30:00	low
1636-69-048+2.5+37+2015-11-27 11:05:00	low
1636-69-048+2.5+37+2015-11-27 11:45:00	low
1636-69-048+2.5+37+2015-11-27 12:20:00	low
1636-69-048+2.5+37+2015-11-27 13:00:00	moderate
1636-69-048+2.5+37+2015-11-27 13:35:00	moderate
1636-69-048+2.5+37+2015-11-27 14:10:00	moderate
1636-69-048+2.5+37+2015-11-27 14:50:00	moderate
1636-69-048+2.5+37+2015-11-27 15:25:00	moderate
1636-69-048+2.5+37+2015-11-27 16:05:00	moderate
1636-69-048+2.5+37+2015-11-27 16:40:00	moderate
1636-69-048+2.5+37+2015-11-27 17:15:00	moderate
1636-69-048+2.5+37+2015-11-27 17:55:00	moderate
1636-69-048+2.5+37+2015-11-27 18:30:00	severe
1636-69-048+2.5+37+2015-11-27 19:10:00	severe
1636-69-048+2.5+37+2015-11-27 19:45:00	severe
1636-69-048+2.5+37+2015-11-27 20:20:00	moderate
1636-69-048+2.5+37+2015-11-27 21:00:00	moderate
1636-69-048+2.5+37+2015-11-27 21:35:00	moderate
1636-69-048+2.5+37+2015-11-27 22:15:00	moderate
1636-69-048+2.5+37+2015-11-27 22:50:00	moderate
1636-69-048+2.5+37+2015-11-27 23:25:00	moderate
1636-69-048+2.5+37+2015-11-28 00:05:00	moderate
1636-69-048+2.5+37+2015-11-28 00:40:00	moderate
1636-69-048+2.5+37+2015-11-28 01:20:00	moderate
1636-69-048+2.5+37+2015-11-28 01:55:00	moderate
1636-69-048+2.5+37+2015-11-28 02:30:00	moderate
1636-69-048+2.5+37+2015-11-28 03:10:00	moderate
1636-69-048+2.5+37+2015-11-28 03:45:00	moderate
1636-69-048+2.5+37+2015-11-28 04:25:00	moderate
1636-69-048+2.5+37+2015-11-28 05:00:00	moderate
1636-69-048+2.5+37+2015-11-28 05:35:00	moderate
1636-69-048+2.5+37+2015-11-28 06:15:00	severe
1636-69-048+2.5+37+2015-11-28 06:50:00	severe
1636-69-048+2.5+37+2015-11-28 07:30:00	moderate
1636-69-048+2.5+37+2015-11-28 08:05:00	low
1636-69-048+2.5+37+2015-11-28 08:40:00	low
1636-69-048+2.5+37+2015-11-28 09:20:00	low
1636-69-048+2.5+37+2015-11-28 09:55:00	moderate
1636-69-048+2.5+37+2015-11-28 10:35:00	moderate
1636-69-048+2.5+37+2015-11-28 11:10:00	moderate
1636-69-048+2.5+37+2015-11-28 11:45:00	moderate
1636-69-048+2.5+37+2015-11-28 12:25:00	moderate
1636-69-048+2.5+37+2015-11-28 13:00:00	moderate
1636-69-048+2.5+37+2015-11-28 13:40:00	moderate
1636-69-048+2.5+37+2015-11-28 14:15:00	moderate
1636-69-048+2.5+37+2015-11-28 14:50:00	severe
1636-69-048+2.5+37+2015-11-28 15:30:00	severe
1636-69-048+2.5+37+2015-11-28 16:05:00	severe
1636-69-048+2.5+37+2015-11-28 16:45:00	severe
1636-69-048+2.5+37+2015-11-28 17:20:00	severe
1636-69-048+2.5+37+2015-11-28 17:55:00	severe
1636-69-048+2.5+37+2015-11-28 18:35:00	severe
1636-69-048+2.5+37+2015-11-28 19:10:00	severe
1636-69-048+2.5+37+2015-11-28 19:50:00	moderate
1636-69-048+2.5+37+2015-11-28 20:25:00	moderate
1636-69-048+2.5+37+2015-11-28 21:00:00	severe
1636-69-048+2.5+37+2015-11-28 21:40:00	severe
1636-69-048+2.5+37+2015-11-28 22:15:00	severe
1636-69-048+2.5+37+2015-11-28 22:55:00	severe
1636-69-048+2.5+37+2015-11-28 23:30:00	severe
1636-69-048+2.5+37+2015-11-29 00:05:00	moderate
1636-69-048+2.5+37+2015-11-29 00:45:00	moderate
1636-69-048+2.5+37+2015-11-29 01:20:00	moderate
1636-69-048+2.5+37+2015-11-29 02:00:00	moderate
1636-69-048+2.5+37+2015-11-29 02:35:00	moderate
1636-69-048+2.5+37+2015-11-29 03:10:00	moderate
1636-69-048+2.5+37+2015-11-29 03:50:00	moderate
1636-69-048+2.5+37+2015-11-29 04:25:00	moderate
1636-69-048+2.5+37+2015-11-29 05:05:00	moderate
1636-69-048+2.5+37+2015-11-29 05:40:00	moderate
1636-69-048+2.5+37+2015-11-29 06:15:00	moderate
1636-69-048+2.5+37+2015-11-29 06:55:00	moderate
1636-69-048+2.5+37+2015-11-29 07:30:00	moderate
1636-69-048+2.5+37+2015-11-29 08:10:00	moderate
1636-69-048+2.5+37+2015-11-29 08:45:00	moderate
1636-69-048+2.5+37+2015-11-29 09:20:00	moderate
1636-69-048+2.5+37+2015-11-29 10:00:00	moderate
1636-69-048+2.5+37+2015-11-29 10:35:00	moderate
1636-69-048+2.5+37+2015-11-29 11:15:00	moderate
1636-69-048+2.5+37+2015-11-29 11:50:00	severe
1636-69-048+2.5+37+2015-11-29 12:25:00	severe
1636-69-048+2.5+37+2015-11-29 13:05:00	severe
1636-69-048+2.5+37+2015-11-29 13:40:00	severe
1636-69-048+2.5+37+2015-11-29 14:20:00	moderate
1636-69-048+2.5+37+2015-11-29 14:55:00	moderate
1636-69-048+2.5+37+2015-11-29 15:30:00	moderate
1636-69-048+2.5+37+2015-11-29 16:10:00	moderate
1636-69-048+2.5+37+2015-11-29 16:45:00	moderate
1636-69-048+2.5+37+2015-11-29 17:25:00	moderate
1636-69-048+2.5+37+2015-11-29 18:00:00	moderate
1636-69-048+2.5+37+2015-11-29 18:35:00	moderate
1636-69-048+2.5+37+2015-11-29 19:15:00	moderate
1636-69-048+2.5+37+2015-11-29 19:50:00	moderate
1636-69-048+2.5+37+2015-11-29 20:30:00	moderate
1636-69-048+2.5+37+2015-11-29 21:05:00	severe
1636-69-048+2.5+37+2015-11-29 21:40:00	severe
1636-69-048+2.5+37+2015-11-29 22:20:00	severe
1636-69-048+2.5+37+2015-11-29 22:55:00	severe
1636-69-048+2.5+37+2015-11-29 23:35:00	moderate
1636-69-048+2.5+37+2015-11-30 00:10:00	moderate
1636-69-048+2.5+37+2015-11-30 00:45:00	moderate
1636-69-048+2.5+37+2015-11-30 01:25:00	moderate
1636-69-048+2.5+37+2015-11-30 02:00:00	moderate
1636-69-048+2.5+37+2015-11-30 02:40:00	moderate
1636-69-048+2.5+37+2015-11-30 03:15:00	moderate
1636-69-048+2.5+37+2015-11-30 03:50:00	moderate
1636-69-048+2.5+37+2015-11-30 04:30:00	moderate
1636-69-048+2.5+37+2015-11-30 05:05:00	moderate
1636-69-048+2.5+37+2015-11-30 05:45:00	moderate
1636-69-048+2.5+37+2015-11-30 06:20:00	moderate
1636-69-048+2.5+37+2015-11-30 06:55:00	moderate
1636-69-048+2.5+37+2015-11-30 07:35:00	moderate
1636-69-048+2.5+37+2015-11-30 08:10:00	moderate
1636-69-048+2.5+37+2015-11-30 08:50:00	moderate
1636-69-048+2.5+37+2015-11-30 09:25:00	moderate
1636-69-048+2.5+37+2015-11-30 10:00:00	moderate
1636-69-048+2.5+37+2015-11-30 10:40:00	moderate
1636-69-048+2.5+37+2015-11-30 11:15:00	low
1636-69-048+2.5+37+2015-11-30 11:55:00	moderate
1636-69-048+2.5+37+2015-11-30 12:30:00	moderate
1636-69-048+2.5+37+2015-11-30 13:05:00	moderate
1636-69-048+2.5+37+2015-11-30 13:45:00	moderate
1636-69-048+2.5+37+2015-11-30 14:20:00	moderate
1636-69-048+2.5+37+2015-11-30 15:00:00	moderate
1636-69-048+2.5+37+2015-11-30 15:35:00	moderate
1636-69-048+2.5+37+2015-11-30 16:10:00	moderate
1636-69-048+2.5+37+2015-11-30 16:50:00	moderate
1636-69-048+2.5+37+2015-11-30 17:25:00	severe
1636-69-048+2.5+37+2015-11-30 18:05:00	severe
1636-69-048+2.5+37+2015-11-30 18:40:00	severe
1636-69-048+2.5+37+2015-11-30 19:15:00	moderate
1636-69-048+2.5+37+2015-11-30 19:55:00	moderate
1636-69-048+2.5+37+2015-11-30 20:30:00	moderate
1636-69-048+2.5+37+2015-11-30 21:10:00	moderate
1636-69-048+2.5+37+2015-11-30 21:45:00	moderate
1636-69-048+2.5+37+2015-11-30 22:20:00	moderate
1636-69-048+2.5+37+2015-11-30 23:00:00	moderate
1636-69-048+2.5+37+2015-11-30 23:35:00	moderate
1636-69-048+2.5+37+2015-12-01 00:15:00	moderate
1636-69-048+2.5+37+2015-12-01 00:50:00	moderate
1636-69-048+2.5+37+2015-12-01 01:25:00	moderate
1636-69-048+2.5+37+2015-12-01 02:05:00	moderate
1636-69-048+2.5+37+2015-12-01 02:40:00	moderate
1636-69-048+2.5+37+2015-12-01 03:20:00	moderate
1636-69-048+2.5+37+2015-12-01 03:55:00	moderate
1636-69-048+2.5+37+2015-12-01 04:30:00	moderate
1636-69-048+2.5+37+2015-12-01 05:10:00	moderate
1636-69-048+2.5+37+2015-12-01 05:45:00	moderate
1636-69-048+2.5+37+2015-12-01 06:25:00	moderate
1636-69-048+2.5+37+2015-12-01 07:00:00	moderate
1636-69-048+2.5+37+2015-12-01 07:35:00	moderate
1636-69-048+2.5+37+2015-12-01 08:15:00	low
1636-69-048+2.5+37+2015-12-01 08:50:00	low
1636-69-048+2.5+37+2015-12-01 09:30:00	moderate
1636-69-048+2.5+37+2015-12-01 10:05:00	moderate
1636-69-048+2.5+37+2015-12-01 10:40:00	moderate
1636-69-048+2.5+37+2015-12-01 11:20:00	low
1636-69-048+2.5+37+2015-12-01 11:55:00	low
1636-69-048+2.5+37+2015-12-01 12:35:00	low
1636-69-048+2.5+37+2015-12-01 13:10:00	low
1636-69-048+2.5+37+2015-12-01 13:45:00	low
1636-69-048+2.5+37+2015-12-01 14:25:00	low
1636-69-048+2.5+37+2015-12-01 15:00:00	low
1636-69-048+2.5+37+2015-12-01 15:40:00	low
1636-69-048+2.5+37+2015-12-01 16:15:00	moderate
1636-69-048+2.5+37+2015-12-01 16:50:00	moderate
1636-69-048+2.5+37+2015-12-01 17:30:00	moderate
1636-69-048+2.5+37+2015-12-01 18:05:00	moderate
1636-69-048+2.5+37+2015-12-01 18:45:00	severe
1636-69-048+2.5+37+2015-12-01 19:20:00	severe
1636-69-048+2.5+37+2015-12-01 19:55:00	severe
1636-69-048+2.5+37+2015-12-01 20:35:00	severe
1636-69-048+2.5+37+2015-12-01 21:10:00	severe
1636-69-048+2.5+37+2015-12-01 21:50:00	moderate
1636-69-048+2.5+37+2015-12-01 22:25:00	moderate
1636-69-048+2.5+37+2015-12-01 23:00:00	moderate
1636-69-048+2.5+37+2015-12-01 23:40:00	moderate
1636-69-048+2.5+37+2015-12-02 00:15:00	moderate
1636-69-048+2.5+37+2015-12-02 00:55:00	moderate
1636-69-048+2.5+37+2015-12-02 01:30:00	moderate
1636-69-048+2.5+37+2015-12-02 02:05:00	moderate
1636-69-048+2.5+37+2015-12-02 02:45:00	moderate
1636-69-053+2.5+37+2015-05-07 18:30:00	severe
1636-69-053+2.5+37+2015-05-07 19:05:00	severe
1636-69-053+2.5+37+2015-05-07 19:40:00	severe
1636-69-053+2.5+37+2015-05-07 20:20:00	severe
1636-69-053+2.5+37+2015-05-08 00:40:00	severe
1636-69-053+2.5+37+2015-05-08 01:15:00	severe
1636-69-053+2.5+37+2015-05-08 01:50:00	severe
1636-69-053+2.5+37+2015-05-08 02:30:00	moderate
1636-69-053+2.5+37+2015-05-08 03:05:00	moderate
1636-69-053+2.5+37+2015-05-08 03:45:00	moderate
1636-69-053+2.5+37+2015-05-08 04:20:00	moderate
1636-69-053+2.5+37+2015-05-08 04:55:00	moderate
1636-69-053+2.5+37+2015-05-08 05:35:00	moderate
1636-69-053+2.5+37+2015-05-08 06:10:00	low
1636-69-053+2.5+37+2015-05-08 06:50:00	low
1636-69-053+2.5+37+2015-05-08 07:25:00	low
1636-69-053+2.5+37+2015-05-08 08:00:00	low
1636-69-053+2.5+37+2015-05-08 08:40:00	low
1636-69-053+2.5+37+2015-05-08 09:15:00	moderate
1636-69-053+2.5+37+2015-05-08 09:55:00	moderate
1636-69-053+2.5+37+2015-05-08 10:30:00	moderate
1636-69-053+2.5+37+2015-05-08 11:05:00	moderate
1636-69-053+2.5+37+2015-05-08 11:45:00	moderate
1636-69-053+2.5+37+2015-05-08 12:20:00	moderate
1636-69-053+2.5+37+2015-05-08 13:00:00	severe
1636-69-053+2.5+37+2015-05-08 13:35:00	severe
1636-69-053+2.5+37+2015-05-08 14:10:00	severe
1636-69-053+2.5+37+2015-05-08 14:50:00	severe
1636-69-053+2.5+37+2015-05-08 15:25:00	severe
1636-69-053+2.5+37+2015-05-08 16:05:00	severe
1636-69-053+2.5+37+2015-05-08 16:40:00	moderate
1636-69-053+2.5+37+2015-05-08 17:15:00	moderate
1636-69-053+2.5+37+2015-05-08 17:55:00	moderate
1636-69-053+2.5+37+2015-05-08 18:30:00	moderate
1636-69-053+2.5+37+2015-05-08 19:10:00	moderate
1636-69-053+2.5+37+2015-05-08 19:45:00	moderate
1636-69-053+2.5+37+2015-05-08 20:20:00	moderate
1636-69-053+2.5+37+2015-05-08 21:00:00	moderate
1636-69-053+2.5+37+2015-05-08 21:35:00	moderate
1636-69-053+2.5+37+2015-05-08 22:15:00	moderate
1636-69-053+2.5+37+2015-05-08 22:50:00	moderate
1636-69-053+2.5+37+2015-05-08 23:25:00	moderate
1636-69-053+2.5+37+2015-05-09 00:05:00	moderate
1636-69-053+2.5+37+2015-05-09 00:40:00	moderate
1636-69-053+2.5+37+2015-05-09 01:20:00	moderate
1636-69-053+2.5+37+2015-05-09 01:55:00	moderate
1636-69-053+2.5+37+2015-05-09 02:30:00	moderate
1636-69-053+2.5+37+2015-05-09 03:10:00	moderate
1636-69-053+2.5+37+2015-05-09 03:45:00	moderate
1636-69-053+2.5+37+2015-05-09 04:25:00	moderate
1636-69-053+2.5+37+2015-05-09 05:00:00	moderate
1636-69-053+2.5+37+2015-05-09 05:35:00	moderate
1636-69-053+2.5+37+2015-05-09 06:15:00	moderate
1636-69-053+2.5+37+2015-05-09 06:50:00	moderate
1636-69-053+2.5+37+2015-05-09 07:30:00	low
1636-69-053+2.5+37+2015-05-09 08:05:00	low
1636-69-053+2.5+37+2015-05-09 08:40:00	moderate
1636-69-053+2.5+37+2015-05-09 09:20:00	moderate
1636-69-053+2.5+37+2015-05-09 09:55:00	moderate
1636-69-053+2.5+37+2015-05-09 10:35:00	moderate
1636-69-053+2.5+37+2015-05-09 11:10:00	moderate
1636-69-053+2.5+37+2015-05-09 11:45:00	moderate
1636-69-053+2.5+37+2015-05-09 12:25:00	moderate
1636-69-053+2.5+37+2015-05-09 13:00:00	moderate
1636-69-053+2.5+37+2015-05-09 13:40:00	low
1636-69-053+2.5+37+2015-05-09 14:15:00	low
1636-69-053+2.5+37+2015-05-09 14:50:00	low
1636-69-053+2.5+37+2015-05-09 15:30:00	moderate
1636-69-053+2.5+37+2015-05-09 16:05:00	severe
1636-69-053+2.5+37+2015-05-09 16:45:00	severe
1636-69-053+2.5+37+2015-05-09 17:20:00	severe
1636-69-053+2.5+37+2015-05-09 17:55:00	severe
1636-69-053+2.5+37+2015-05-09 18:35:00	severe
1636-69-053+2.5+37+2015-05-09 19:10:00	moderate
1636-69-053+2.5+37+2015-05-09 19:50:00	moderate
1636-69-053+2.5+37+2015-05-09 20:25:00	moderate
1636-69-053+2.5+37+2015-05-09 21:00:00	moderate
1636-69-053+2.5+37+2015-05-09 21:40:00	moderate
1636-69-053+2.5+37+2015-05-09 22:15:00	moderate
1636-69-053+2.5+37+2015-05-09 22:55:00	moderate
1636-69-053+2.5+37+2015-05-09 23:30:00	moderate
1636-69-053+2.5+37+2015-05-10 00:05:00	moderate
1636-69-053+2.5+37+2015-05-10 00:45:00	moderate
1636-69-053+2.5+37+2015-05-10 01:20:00	moderate
1636-69-053+2.5+37+2015-05-10 02:00:00	moderate
1636-69-053+2.5+37+2015-05-10 02:35:00	moderate
1636-69-053+2.5+37+2015-05-10 03:10:00	moderate
1636-69-053+2.5+37+2015-05-10 03:50:00	moderate
1636-69-053+2.5+37+2015-05-10 04:25:00	moderate
1636-69-053+2.5+37+2015-05-10 05:05:00	moderate
1636-69-053+2.5+37+2015-05-10 05:40:00	moderate
1636-69-053+2.5+37+2015-05-10 06:15:00	moderate
1636-69-053+2.5+37+2015-05-10 06:55:00	moderate
1636-69-053+2.5+37+2015-05-10 07:30:00	moderate
1636-69-053+2.5+37+2015-05-10 08:10:00	moderate
1636-69-053+2.5+37+2015-05-10 08:45:00	moderate
1636-69-053+2.5+37+2015-05-10 09:20:00	moderate
1636-69-053+2.5+37+2015-05-10 10:00:00	moderate
1636-69-053+2.5+37+2015-05-10 10:35:00	moderate
1636-69-053+2.5+37+2015-05-10 11:15:00	moderate
1636-69-053+2.5+37+2015-05-10 11:50:00	moderate
1636-69-053+2.5+37+2015-05-10 12:25:00	severe
1636-69-053+2.5+37+2015-05-10 13:05:00	severe
1636-69-053+2.5+37+2015-05-10 13:40:00	severe
1636-69-053+2.5+37+2015-05-10 14:20:00	severe
1636-69-053+2.5+37+2015-05-10 14:55:00	severe
1636-69-053+2.5+37+2015-05-10 15:30:00	severe
1636-69-053+2.5+37+2015-05-10 16:10:00	severe
1636-69-053+2.5+37+2015-05-10 16:45:00	severe
1636-69-053+2.5+37+2015-05-10 17:25:00	moderate
1636-69-053+2.5+37+2015-05-10 18:00:00	moderate
1636-69-053+2.5+37+2015-05-10 18:35:00	moderate
1636-69-053+2.5+37+2015-05-10 19:15:00	moderate
1636-69-053+2.5+37+2015-05-10 19:50:00	moderate
1636-69-053+2.5+37+2015-05-10 20:30:00	moderate
1636-69-053+2.5+37+2015-05-10 21:05:00	moderate
1636-69-053+2.5+37+2015-05-10 21:40:00	moderate
1636-69-053+2.5+37+2015-05-10 22:20:00	moderate
1636-69-053+2.5+37+2015-05-10 22:55:00	moderate
1636-69-053+2.5+37+2015-05-10 23:35:00	severe
1636-69-053+2.5+37+2015-05-11 00:10:00	severe
1636-69-053+2.5+37+2015-05-11 00:45:00	severe
1636-69-053+2.5+37+2015-05-11 01:25:00	severe
1636-69-053+2.5+37+2015-05-11 02:00:00	moderate
1636-69-053+2.5+37+2015-05-11 02:40:00	moderate
1636-69-053+2.5+37+2015-05-11 03:15:00	moderate
1636-69-053+2.5+37+2015-05-11 03:50:00	moderate
1636-69-053+2.5+37+2015-05-11 04:30:00	moderate
1636-69-053+2.5+37+2015-05-11 05:05:00	moderate
1636-69-053+2.5+37+2015-05-11 05:45:00	moderate
1636-69-053+2.5+37+2015-05-11 06:20:00	moderate
1636-69-053+2.5+37+2015-05-11 06:55:00	moderate
1636-69-053+2.5+37+2015-05-11 07:35:00	moderate
1636-69-053+2.5+37+2015-05-11 08:10:00	moderate
1636-69-053+2.5+37+2015-05-11 08:50:00	moderate
1636-69-053+2.5+37+2015-05-11 09:25:00	moderate
1636-69-053+2.5+37+2015-05-11 10:00:00	moderate
1636-69-053+2.5+37+2015-05-11 10:40:00	moderate
1636-69-053+2.5+37+2015-05-11 11:15:00	moderate
1636-69-053+2.5+37+2015-05-11 11:55:00	moderate
1636-69-053+2.5+37+2015-05-11 12:30:00	moderate
1636-69-053+2.5+37+2015-05-11 13:05:00	moderate
1636-69-053+2.5+37+2015-05-11 13:45:00	moderate
1636-69-053+2.5+37+2015-05-11 14:20:00	moderate
1636-69-053+2.5+37+2015-05-11 15:00:00	moderate
1636-69-053+2.5+37+2015-05-11 15:35:00	moderate
1636-69-053+2.5+37+2015-05-11 16:10:00	moderate
1636-69-053+2.5+37+2015-05-11 16:50:00	severe
1636-69-053+2.5+37+2015-05-11 17:25:00	severe
1636-69-053+2.5+37+2015-05-11 18:05:00	severe
1636-69-053+2.5+37+2015-05-11 18:40:00	severe
1636-69-053+2.5+37+2015-05-11 19:15:00	moderate
1636-69-053+2.5+37+2015-05-11 19:55:00	moderate
1636-69-053+2.5+37+2015-05-11 20:30:00	moderate
1636-69-053+2.5+37+2015-05-11 21:10:00	moderate
1636-69-053+2.5+37+2015-05-11 21:45:00	moderate
1636-69-053+2.5+37+2015-05-11 22:20:00	moderate
1636-69-053+2.5+37+2015-05-11 23:00:00	moderate
1636-69-053+2.5+37+2015-05-11 23:35:00	moderate
1636-69-053+2.5+37+2015-05-12 00:15:00	moderate
1636-69-053+2.5+37+2015-05-12 00:50:00	moderate
1636-69-053+2.5+37+2015-05-12 01:25:00	moderate
1636-69-053+2.5+37+2015-05-12 02:05:00	moderate
1636-69-053+2.5+37+2015-05-12 02:40:00	moderate
1636-69-053+2.5+37+2015-05-12 03:20:00	moderate
1636-69-053+2.5+37+2015-05-12 03:55:00	moderate
1636-69-053+2.5+37+2015-05-12 04:30:00	moderate
1636-69-053+2.5+37+2015-05-12 05:10:00	moderate
1636-69-053+2.5+37+2015-05-12 05:45:00	moderate
1636-69-053+2.5+37+2015-05-12 06:25:00	moderate
1636-69-053+2.5+37+2015-05-12 07:00:00	moderate
1636-69-053+2.5+37+2015-05-12 07:35:00	moderate
1636-69-053+2.5+37+2015-05-12 08:15:00	moderate
1636-69-053+2.5+37+2015-05-12 08:50:00	moderate
1636-69-053+2.5+37+2015-05-12 09:30:00	moderate
1636-69-053+2.5+37+2015-05-12 10:05:00	low
1636-69-053+2.5+37+2015-05-12 10:40:00	low
1636-69-053+2.5+37+2015-05-12 11:20:00	low
1636-69-053+2.5+37+2015-05-12 11:55:00	moderate
1636-69-053+2.5+37+2015-05-12 12:35:00	moderate
1636-69-053+2.5+37+2015-05-12 13:10:00	moderate
1636-69-053+2.5+37+2015-05-12 13:45:00	moderate
1636-69-053+2.5+37+2015-05-12 14:25:00	severe
1636-69-053+2.5+37+2015-05-12 15:00:00	severe
1636-69-053+2.5+37+2015-05-12 15:40:00	severe
1636-69-053+2.5+37+2015-05-12 16:15:00	severe
1636-69-053+2.5+37+2015-05-12 16:50:00	severe
1636-69-053+2.5+37+2015-05-12 17:30:00	severe
1636-69-053+2.5+37+2015-05-12 18:05:00	severe
1636-69-053+2.5+37+2015-05-12 18:45:00	severe
1636-69-053+2.5+37+2015-05-12 19:20:00	moderate
1636-69-053+2.5+37+2015-05-12 19:55:00	moderate
1636-69-053+2.5+37+2015-05-12 20:35:00	moderate
1636-69-053+2.5+37+2015-05-12 21:10:00	moderate
1636-69-053+2.5+37+2015-05-12 21:50:00	moderate
1636-69-053+2.5+37+2015-05-12 22:25:00	moderate
1636-69-053+2.5+37+2015-05-12 23:00:00	moderate
1636-69-053+2.5+37+2015-05-12 23:40:00	severe
1636-69-053+2.5+37+2015-05-13 00:15:00	severe
1636-69-053+2.5+37+2015-05-13 00:55:00	moderate
1636-69-053+2.5+37+2015-05-13 01:30:00	moderate
1636-69-053+2.5+37+2015-05-13 02:05:00	moderate
1636-69-053+2.5+37+2015-05-13 02:45:00	moderate
1636-69-053+2.5+37+2015-05-13 03:20:00	moderate
1636-69-053+2.5+37+2015-05-13 04:00:00	moderate
1636-69-053+2.5+37+2015-05-13 04:35:00	moderate
1636-69-053+2.5+37+2015-05-13 05:10:00	moderate
1636-69-053+2.5+37+2015-05-13 05:50:00	moderate
1636-69-053+2.5+37+2015-05-13 06:25:00	moderate
1636-69-053+2.5+37+2015-05-13 07:05:00	moderate
1636-69-053+2.5+37+2015-05-13 07:40:00	moderate
1636-69-053+2.5+37+2015-05-13 08:15:00	severe
1636-69-053+2.5+37+2015-05-13 08:55:00	severe
1636-69-053+2.5+37+2015-05-13 09:30:00	severe
1636-69-053+2.5+37+2015-05-13 10:10:00	severe
1636-69-053+2.5+37+2015-05-13 10:45:00	moderate
1636-69-053+2.5+37+2015-05-13 14:25:00	moderate
1636-69-053+2.5+37+2015-05-13 15:05:00	moderate
1636-69-053+2.5+37+2015-05-13 15:40:00	moderate
1636-69-053+2.5+37+2015-05-13 16:20:00	moderate
1636-69-053+2.5+37+2015-05-13 16:55:00	moderate
1636-69-053+2.5+37+2015-05-13 17:30:00	severe
1636-69-053+2.5+37+2015-05-13 23:40:00	severe
1636-69-053+2.5+37+2015-05-14 00:20:00	severe
1636-69-053+2.5+37+2015-05-14 00:55:00	severe
1636-69-053+2.5+37+2015-05-14 01:35:00	severe
1636-69-053+2.5+37+2015-05-14 05:50:00	severe
1636-69-053+2.5+37+2015-05-14 06:30:00	moderate
1636-69-053+2.5+37+2015-05-14 07:05:00	moderate
1636-69-053+2.5+37+2015-05-14 07:45:00	moderate
1636-69-053+2.5+37+2015-05-14 08:20:00	moderate
1636-69-053+2.5+37+2015-05-14 08:55:00	severe
1636-69-053+2.5+37+2016-03-01 14:35:00	moderate
1636-69-053+2.5+37+2016-03-01 15:10:00	moderate
1636-69-053+2.5+37+2016-03-01 15:45:00	moderate
1636-69-053+2.5+37+2016-03-01 16:25:00	moderate
1636-69-053+2.5+37+2016-03-01 17:00:00	moderate
1636-69-053+2.5+37+2016-03-01 17:40:00	moderate
1636-69-060+2.5+37+2015-11-17 15:25:00	severe
1636-69-060+2.5+37+2015-11-17 16:00:00	severe
1636-69-060+2.5+37+2015-11-17 16:35:00	severe
1636-69-060+2.5+37+2015-11-17 17:15:00	severe
1636-69-060+2.5+37+2015-11-17 17:50:00	severe
1636-69-060+2.5+37+2015-11-17 18:30:00	severe
1636-69-060+2.5+37+2015-11-17 19:05:00	severe
1636-69-060+2.5+37+2015-11-17 19:40:00	severe
1636-69-060+2.5+37+2015-11-17 20:20:00	severe
1636-69-060+2.5+37+2015-11-17 20:55:00	severe
1636-69-060+2.5+37+2015-11-17 21:35:00	severe
1636-69-060+2.5+37+2015-11-17 22:10:00	severe
1636-69-060+2.5+37+2015-11-17 22:45:00	severe
1636-69-060+2.5+37+2015-11-17 23:25:00	severe
1636-69-060+2.5+37+2015-11-18 00:00:00	severe
1636-69-060+2.5+37+2015-11-18 00:40:00	severe
1636-69-060+2.5+37+2015-11-18 01:15:00	severe
1636-69-060+2.5+37+2015-11-18 01:50:00	severe
1636-69-060+2.5+37+2015-11-18 02:30:00	severe
1636-69-060+2.5+37+2015-11-18 03:05:00	severe
1636-69-060+2.5+37+2015-11-18 03:45:00	severe
1636-69-060+2.5+37+2015-11-18 04:20:00	severe
1636-69-060+2.5+37+2015-11-18 04:55:00	severe
1636-69-060+2.5+37+2015-11-18 05:35:00	severe
1636-69-060+2.5+37+2015-11-18 06:10:00	severe
1636-69-060+2.5+37+2015-11-18 06:50:00	severe
1636-69-060+2.5+37+2015-11-18 07:25:00	severe
1636-69-060+2.5+37+2015-11-18 08:00:00	severe
1636-69-060+2.5+37+2015-11-18 08:40:00	severe
1636-69-060+2.5+37+2015-11-18 09:15:00	severe
1636-69-060+2.5+37+2015-11-18 09:55:00	severe
1636-69-060+2.5+37+2015-11-18 10:30:00	severe
1636-69-060+2.5+37+2015-11-18 11:05:00	severe
1636-69-060+2.5+37+2015-11-18 11:45:00	severe
1636-69-060+2.5+37+2015-11-18 12:20:00	severe
1636-69-060+2.5+37+2015-11-18 13:00:00	severe
1636-69-060+2.5+37+2015-11-18 13:35:00	severe
1636-69-060+2.5+37+2015-11-18 14:10:00	severe
1636-69-060+2.5+37+2015-11-18 14:50:00	severe
1636-69-060+2.5+37+2015-11-18 15:25:00	severe
1636-69-060+2.5+37+2015-11-18 16:05:00	severe
1636-69-060+2.5+37+2015-11-18 16:40:00	severe
1636-69-060+2.5+37+2015-11-18 17:15:00	severe
1636-69-060+2.5+37+2015-11-18 17:55:00	severe
1636-69-060+2.5+37+2015-11-18 18:30:00	severe
1636-69-060+2.5+37+2015-11-18 19:10:00	severe
1636-69-060+2.5+37+2015-11-18 19:45:00	severe
1636-69-060+2.5+37+2015-11-18 20:20:00	severe
1636-69-060+2.5+37+2015-11-18 21:00:00	severe
1636-69-060+2.5+37+2015-11-18 21:35:00	severe
1636-69-060+2.5+37+2015-11-18 22:15:00	severe
1636-69-060+2.5+37+2015-11-18 22:50:00	severe
1636-69-060+2.5+37+2015-11-18 23:25:00	severe
1636-69-060+2.5+37+2015-11-19 00:05:00	severe
1636-69-060+2.5+37+2015-11-19 00:40:00	severe
1636-69-060+2.5+37+2015-11-19 01:20:00	severe
1636-69-060+2.5+37+2015-11-19 01:55:00	severe
1636-69-060+2.5+37+2015-11-19 02:30:00	severe
1636-69-060+2.5+37+2015-11-19 03:10:00	severe
1636-69-060+2.5+37+2015-11-19 03:45:00	severe
1636-69-060+2.5+37+2015-11-19 04:25:00	severe
1636-69-060+2.5+37+2015-11-19 05:00:00	severe
1636-69-060+2.5+37+2015-11-19 05:35:00	severe
1636-69-060+2.5+37+2015-11-19 06:15:00	severe
1636-69-060+2.5+37+2015-11-19 06:50:00	severe
1636-69-060+2.5+37+2015-11-19 07:30:00	severe
1636-69-060+2.5+37+2015-11-19 08:05:00	severe
1636-69-060+2.5+37+2015-11-19 08:40:00	severe
1636-69-060+2.5+37+2015-11-19 09:20:00	severe
1636-69-060+2.5+37+2015-11-19 09:55:00	severe
1636-69-060+2.5+37+2015-11-19 10:35:00	severe
1636-69-060+2.5+37+2015-11-19 11:10:00	severe
1636-69-060+2.5+37+2015-11-19 11:45:00	severe
1636-69-060+2.5+37+2015-11-19 12:25:00	severe
1636-69-060+2.5+37+2015-11-19 13:00:00	severe
1636-69-060+2.5+37+2015-11-19 13:40:00	severe
1636-69-060+2.5+37+2015-11-19 14:15:00	severe
1636-69-060+2.5+37+2015-11-19 14:50:00	severe
1636-69-060+2.5+37+2015-11-19 15:30:00	severe
1636-69-060+2.5+37+2015-11-19 16:05:00	severe
1636-69-060+2.5+37+2015-11-19 16:45:00	severe
1636-69-060+2.5+37+2015-11-19 17:20:00	severe
1636-69-060+2.5+37+2015-11-19 17:55:00	severe
1636-69-060+2.5+37+2015-11-19 18:35:00	severe
1636-69-060+2.5+37+2015-11-19 19:10:00	severe
1636-69-060+2.5+37+2015-11-19 19:50:00	severe
1636-69-060+2.5+37+2015-11-19 20:25:00	severe
1636-69-060+2.5+37+2015-11-19 21:00:00	moderate
1636-69-060+2.5+37+2015-11-19 21:40:00	moderate
1636-69-060+2.5+37+2015-11-19 22:15:00	moderate
1636-69-060+2.5+37+2015-11-19 22:55:00	severe
1636-69-060+2.5+37+2015-11-19 23:30:00	severe
1636-69-060+2.5+37+2015-11-20 00:05:00	severe
1636-69-060+2.5+37+2015-11-20 00:45:00	severe
1636-69-060+2.5+37+2015-11-20 01:20:00	severe
1636-69-060+2.5+37+2015-11-20 02:00:00	severe
1636-69-060+2.5+37+2015-11-20 02:35:00	severe
1636-69-060+2.5+37+2015-11-20 03:10:00	severe
1636-69-060+2.5+37+2015-11-20 03:50:00	severe
1636-69-060+2.5+37+2015-11-20 04:25:00	severe
1636-69-060+2.5+37+2015-11-20 05:05:00	severe
1636-69-060+2.5+37+2015-11-20 05:40:00	severe
1636-69-060+2.5+37+2015-11-20 06:15:00	severe
1636-69-060+2.5+37+2015-11-20 06:55:00	severe
1636-69-060+2.5+37+2015-11-20 07:30:00	severe
1636-69-060+2.5+37+2015-11-20 08:10:00	severe
1636-69-060+2.5+37+2015-11-20 08:45:00	moderate
1636-69-060+2.5+37+2015-11-20 09:20:00	moderate
1636-69-060+2.5+37+2015-11-20 10:00:00	moderate
1636-69-060+2.5+37+2015-11-20 10:35:00	moderate
1636-69-060+2.5+37+2015-11-20 11:15:00	moderate
1636-69-060+2.5+37+2015-11-20 11:50:00	severe
1636-69-060+2.5+37+2015-11-20 12:25:00	severe
1636-69-060+2.5+37+2015-11-20 13:05:00	severe
1636-69-060+2.5+37+2015-11-20 13:40:00	severe
1636-69-060+2.5+37+2015-11-20 14:20:00	severe
1636-69-060+2.5+37+2015-11-20 14:55:00	severe
1636-69-060+2.5+37+2015-11-20 15:30:00	severe
1636-69-060+2.5+37+2015-11-20 16:10:00	severe
1636-69-060+2.5+37+2015-11-20 16:45:00	severe
1636-69-060+2.5+37+2015-11-20 17:25:00	severe
1636-69-060+2.5+37+2015-11-20 21:05:00	severe
1636-69-060+2.5+37+2015-11-20 21:40:00	severe
1636-69-060+2.5+37+2015-11-20 22:20:00	severe
1636-69-060+2.5+37+2015-11-20 22:55:00	severe
1636-69-060+2.5+37+2015-11-20 23:35:00	severe
1636-69-060+2.5+37+2015-11-21 00:10:00	severe
1636-69-060+2.5+37+2015-11-21 00:45:00	severe
1636-69-060+2.5+37+2015-11-21 01:25:00	severe
1636-69-060+2.5+37+2015-11-21 02:00:00	severe
1636-69-060+2.5+37+2015-11-21 02:40:00	severe
1636-69-060+2.5+37+2015-11-21 03:15:00	severe
1636-69-060+2.5+37+2015-11-21 03:50:00	severe
1636-69-060+2.5+37+2015-11-21 04:30:00	severe
1636-69-060+2.5+37+2015-11-21 05:05:00	moderate
1636-69-060+2.5+37+2015-11-21 05:45:00	moderate
1636-69-060+2.5+37+2015-11-21 06:20:00	moderate
1636-69-060+2.5+37+2015-11-21 06:55:00	moderate
1636-69-060+2.5+37+2015-11-21 07:35:00	moderate
1636-69-060+2.5+37+2015-11-21 08:10:00	moderate
1636-69-060+2.5+37+2015-11-21 08:50:00	moderate
1636-69-060+2.5+37+2015-11-21 09:25:00	moderate
1636-69-060+2.5+37+2015-11-21 10:00:00	moderate
1636-69-060+2.5+37+2015-11-21 10:40:00	moderate
1636-69-060+2.5+37+2015-11-21 11:15:00	moderate
1636-69-060+2.5+37+2015-11-21 11:55:00	moderate
1636-69-060+2.5+37+2015-11-21 12:30:00	moderate
1636-69-060+2.5+37+2015-11-21 13:05:00	severe
1636-69-060+2.5+37+2015-11-21 13:45:00	severe
1636-69-060+2.5+37+2015-11-21 14:20:00	severe
1636-69-060+2.5+37+2015-11-21 15:00:00	moderate
1636-69-060+2.5+37+2015-11-21 15:35:00	moderate
1636-69-060+2.5+37+2015-11-21 16:10:00	moderate
1636-69-060+2.5+37+2015-11-21 16:50:00	moderate
1636-69-060+2.5+37+2015-11-21 17:25:00	moderate
1636-69-060+2.5+37+2015-11-21 18:05:00	moderate
1636-69-060+2.5+37+2015-11-21 18:40:00	moderate
1636-69-060+2.5+37+2015-11-21 19:15:00	moderate
1636-69-060+2.5+37+2015-11-21 19:55:00	severe
1636-69-060+2.5+37+2015-11-21 20:30:00	severe
1636-69-060+2.5+37+2015-11-21 21:10:00	severe
1636-69-060+2.5+37+2015-11-21 21:45:00	severe
1636-69-060+2.5+37+2015-11-21 22:20:00	severe
1636-69-060+2.5+37+2015-11-21 23:00:00	severe
1636-69-060+2.5+37+2015-11-21 23:35:00	severe
1636-69-060+2.5+37+2015-11-22 00:15:00	severe
1636-69-060+2.5+37+2015-11-22 00:50:00	severe
1636-69-060+2.5+37+2015-11-22 01:25:00	severe
1636-69-060+2.5+37+2015-11-22 02:05:00	severe
1636-69-060+2.5+37+2015-11-22 02:40:00	severe
1636-69-060+2.5+37+2015-11-22 03:20:00	severe
1636-69-060+2.5+37+2015-11-22 03:55:00	severe
1636-69-060+2.5+37+2015-11-22 08:50:00	severe
1636-69-060+2.5+37+2015-11-22 09:30:00	severe
1636-69-060+2.5+37+2015-11-22 10:05:00	severe
1636-69-060+2.5+37+2015-11-22 10:40:00	severe
1636-69-060+2.5+37+2015-11-22 11:20:00	severe
1636-69-060+2.5+37+2015-11-22 11:55:00	severe
1636-69-060+2.5+37+2015-11-22 12:35:00	severe
1636-69-060+2.5+37+2015-11-22 16:15:00	severe
1636-69-060+2.5+37+2015-11-22 16:50:00	severe
1636-69-060+2.5+37+2015-11-22 17:30:00	severe
1636-69-060+2.5+37+2015-11-22 18:05:00	severe
1636-69-060+2.5+37+2015-11-22 18:45:00	severe
1636-69-060+2.5+37+2015-11-22 19:20:00	severe
1636-69-060+2.5+37+2015-11-22 19:55:00	severe
1636-69-060+2.5+37+2015-11-22 20:35:00	severe
1636-69-060+2.5+37+2015-11-22 21:10:00	severe
1636-69-060+2.5+37+2015-11-22 21:50:00	severe
1636-69-060+2.5+37+2015-11-22 22:25:00	severe
1636-69-060+2.5+37+2015-11-22 23:00:00	severe
1636-69-060+2.5+37+2015-11-22 23:40:00	severe
1636-69-060+2.5+37+2015-11-23 00:15:00	severe
1636-69-060+2.5+37+2015-11-23 00:55:00	severe
1636-69-060+2.5+37+2015-11-23 01:30:00	severe
1636-69-060+2.5+37+2015-11-23 02:05:00	severe
1636-69-060+2.5+37+2015-11-23 02:45:00	severe
1636-69-060+2.5+37+2015-11-23 03:20:00	severe
1636-69-060+2.5+37+2015-11-23 04:00:00	severe
1636-69-060+2.5+37+2015-11-23 04:35:00	severe
1636-69-060+2.5+37+2015-11-23 05:10:00	severe
1636-69-060+2.5+37+2015-11-23 05:50:00	severe
1636-69-060+2.5+37+2015-11-23 06:25:00	severe
1636-69-060+2.5+37+2015-11-23 07:05:00	severe
1636-69-060+2.5+37+2015-11-23 07:40:00	severe
1636-69-060+2.5+37+2015-11-23 08:15:00	severe
1636-69-060+2.5+37+2015-11-23 08:55:00	severe
1636-69-060+2.5+37+2015-11-23 09:30:00	severe
1636-69-060+2.5+37+2015-11-23 10:10:00	severe
1636-69-060+2.5+37+2015-11-23 10:45:00	severe
1636-69-060+2.5+37+2015-11-23 11:20:00	severe
1636-69-060+2.5+37+2015-11-23 12:00:00	severe
1636-69-060+2.5+37+2015-11-23 12:35:00	severe
1636-69-060+2.5+37+2015-11-23 13:15:00	severe
1636-69-060+2.5+37+2015-11-23 13:50:00	severe
1636-69-060+2.5+37+2015-11-23 14:25:00	severe
1636-69-060+2.5+37+2015-11-23 15:05:00	severe
1636-69-060+2.5+37+2015-11-23 15:40:00	severe
1636-69-060+2.5+37+2015-11-23 16:20:00	severe
1636-69-060+2.5+37+2015-11-23 16:55:00	severe
1636-69-060+2.5+37+2015-11-23 17:30:00	severe
1636-69-060+2.5+37+2015-11-23 18:10:00	severe
1636-69-060+2.5+37+2015-11-23 18:45:00	severe
1636-69-060+2.5+37+2015-11-23 19:25:00	severe
1636-69-060+2.5+37+2015-11-23 20:00:00	severe
1636-69-060+2.5+37+2015-11-23 20:35:00	severe
1636-69-060+2.5+37+2015-11-23 21:15:00	severe
1636-69-060+2.5+37+2015-11-23 21:50:00	severe
1636-69-060+2.5+37+2015-11-23 22:30:00	severe
1636-69-060+2.5+37+2015-11-23 23:05:00	severe
1636-69-060+2.5+37+2015-11-23 23:40:00	severe
1636-69-060+2.5+37+2015-11-24 00:20:00	severe
1636-69-060+2.5+37+2015-11-24 00:55:00	severe
1636-69-060+2.5+37+2015-11-24 01:35:00	severe
1636-69-060+2.5+37+2015-11-24 02:10:00	severe
1636-69-060+2.5+37+2015-11-24 02:45:00	severe
1636-69-060+2.5+37+2015-11-24 03:25:00	severe
1636-69-060+2.5+37+2015-11-24 04:00:00	severe
1636-69-064+2.5+37+2015-03-26 14:45:00	severe
1636-69-064+2.5+37+2015-03-26 15:25:00	severe
1636-69-064+2.5+37+2015-03-26 16:00:00	severe
1636-69-064+2.5+37+2015-03-26 16:35:00	severe
1636-69-064+2.5+37+2015-03-26 17:15:00	severe
1636-69-064+2.5+37+2015-03-26 17:50:00	severe
1636-69-064+2.5+37+2015-03-26 18:30:00	severe
1636-69-064+2.5+37+2015-03-26 19:05:00	severe
1636-69-064+2.5+37+2015-03-26 19:40:00	severe
1636-69-064+2.5+37+2015-03-26 20:20:00	severe
1636-69-064+2.5+37+2015-03-26 20:55:00	severe
1636-69-064+2.5+37+2015-03-26 21:35:00	severe
1636-69-064+2.5+37+2015-03-26 22:10:00	severe
1636-69-064+2.5+37+2015-03-26 22:45:00	severe
1636-69-064+2.5+37+2015-03-26 23:25:00	severe
1636-69-064+2.5+37+2015-03-27 00:00:00	severe
1636-69-064+2.5+37+2015-03-27 00:40:00	severe
1636-69-064+2.5+37+2015-03-27 01:15:00	severe
1636-69-064+2.5+37+2015-03-27 01:50:00	severe
1636-69-064+2.5+37+2015-03-27 02:30:00	severe
1636-69-064+2.5+37+2015-03-27 03:05:00	severe
1636-69-064+2.5+37+2015-03-27 03:45:00	severe
1636-69-064+2.5+37+2015-03-27 04:20:00	severe
1636-69-064+2.5+37+2015-03-27 04:55:00	severe
1636-69-064+2.5+37+2015-03-27 05:35:00	severe
1636-69-064+2.5+37+2015-03-27 06:10:00	severe
1636-69-064+2.5+37+2015-03-27 06:50:00	severe
1636-69-064+2.5+37+2015-03-27 07:25:00	severe
1636-69-064+2.5+37+2015-03-27 08:00:00	severe
1636-69-064+2.5+37+2015-03-27 08:40:00	severe
1636-69-064+2.5+37+2015-03-27 09:15:00	severe
1636-69-064+2.5+37+2015-03-27 09:55:00	severe
1636-69-064+2.5+37+2015-03-27 10:30:00	severe
1636-69-064+2.5+37+2015-03-27 11:05:00	severe
1636-69-064+2.5+37+2015-03-27 11:45:00	severe
1636-69-064+2.5+37+2015-03-27 12:20:00	severe
1636-69-064+2.5+37+2015-03-27 13:00:00	severe
1636-69-064+2.5+37+2015-03-27 13:35:00	moderate
1636-69-064+2.5+37+2015-03-27 14:10:00	moderate
1636-69-064+2.5+37+2015-03-27 14:50:00	moderate
1636-69-064+2.5+37+2015-03-27 15:25:00	moderate
1636-69-064+2.5+37+2015-03-27 16:05:00	severe
1636-69-064+2.5+37+2015-03-27 16:40:00	severe
1636-69-064+2.5+37+2015-03-27 17:15:00	severe
1636-69-064+2.5+37+2015-03-27 17:55:00	severe
1636-69-064+2.5+37+2015-03-27 18:30:00	severe
1636-69-064+2.5+37+2015-03-27 19:10:00	severe
1636-69-064+2.5+37+2015-03-27 19:45:00	moderate
1636-69-064+2.5+37+2015-03-27 20:20:00	moderate
1636-69-064+2.5+37+2015-03-27 21:00:00	severe
1636-69-064+2.5+37+2015-03-27 21:35:00	severe
1636-69-064+2.5+37+2015-03-27 22:15:00	severe
1636-69-064+2.5+37+2015-03-27 22:50:00	severe
1636-69-064+2.5+37+2015-03-27 23:25:00	severe
1636-69-064+2.5+37+2015-03-28 00:05:00	severe
1636-69-064+2.5+37+2015-03-28 00:40:00	severe
1636-69-064+2.5+37+2015-03-28 01:20:00	severe
1636-69-064+2.5+37+2015-03-28 01:55:00	severe
1636-69-064+2.5+37+2015-03-28 02:30:00	severe
1636-69-064+2.5+37+2015-03-28 03:10:00	severe
1636-69-064+2.5+37+2015-03-28 03:45:00	severe
1636-69-064+2.5+37+2015-03-28 04:25:00	severe
1636-69-064+2.5+37+2015-03-28 05:00:00	severe
1636-69-064+2.5+37+2015-03-28 05:35:00	severe
1636-69-064+2.5+37+2015-03-28 06:15:00	severe
1636-69-064+2.5+37+2015-03-28 06:50:00	severe
1636-69-064+2.5+37+2015-03-28 07:30:00	moderate
1636-69-064+2.5+37+2015-03-28 08:05:00	moderate
1636-69-064+2.5+37+2015-03-28 08:40:00	severe
1636-69-064+2.5+37+2015-03-28 09:20:00	severe
1636-69-064+2.5+37+2015-03-28 09:55:00	severe
1636-69-064+2.5+37+2015-03-28 10:35:00	severe
1636-69-064+2.5+37+2015-03-28 11:10:00	severe
1636-69-064+2.5+37+2015-03-28 11:45:00	severe
1636-69-064+2.5+37+2015-03-28 12:25:00	severe
1636-69-064+2.5+37+2015-03-28 13:00:00	severe
1636-69-064+2.5+37+2015-03-28 13:40:00	severe
1636-69-064+2.5+37+2015-03-28 14:15:00	severe
1636-69-064+2.5+37+2015-03-28 14:50:00	moderate
1636-69-064+2.5+37+2015-03-28 15:30:00	severe
1636-69-064+2.5+37+2015-03-28 16:05:00	severe
1636-69-064+2.5+37+2015-03-28 16:45:00	moderate
1636-69-064+2.5+37+2015-03-28 17:20:00	moderate
1636-69-064+2.5+37+2015-03-28 17:55:00	moderate
1636-69-064+2.5+37+2015-03-28 18:35:00	moderate
1636-69-064+2.5+37+2015-03-28 19:10:00	moderate
1636-69-064+2.5+37+2015-03-28 19:50:00	moderate
1636-69-064+2.5+37+2015-03-28 20:25:00	moderate
1636-69-064+2.5+37+2015-03-28 21:00:00	moderate
1636-69-064+2.5+37+2015-03-28 21:40:00	moderate
1636-69-064+2.5+37+2015-03-28 22:15:00	moderate
1636-69-064+2.5+37+2015-03-28 22:55:00	severe
1636-69-064+2.5+37+2015-03-28 23:30:00	severe
1636-69-064+2.5+37+2015-03-29 00:05:00	severe
1636-69-064+2.5+37+2015-03-29 00:45:00	severe
[truncated: 11,567 more rows]
