# Supplementary material for: Glucotypes reveal new patterns of glucose dysregulation
Source: PLoS Biol. 2018 Jul 24;16(7):e2005143. doi: 10.1371/journal.pbio.2005143 (PMC6057684; doi:10.1371/journal.pbio.2005143)
Supplement: S4 Data — Silhouette values for all windows after spectral clustering. Columns are window id, silhouette. (TSV) [file pbio.2005143.s013.tsv]

windowID	sil_width
1636-69-001+2.5+37+2014-02-03 03:40:00	0.690694495080758
1636-69-001+2.5+37+2014-02-03 04:15:00	0.680102597617324
1636-69-001+2.5+37+2014-02-03 04:55:00	0.66269258740508
1636-69-001+2.5+37+2014-02-03 05:30:00	0.672162501932014
1636-69-001+2.5+37+2014-02-03 06:10:00	0.352942516509281
1636-69-001+2.5+37+2014-02-03 06:45:00	0.0823526445255993
1636-69-001+2.5+37+2014-02-03 07:20:00	0.398688076964925
1636-69-001+2.5+37+2014-02-03 08:00:00	0.488299504485732
1636-69-001+2.5+37+2014-02-03 08:35:00	-0.0137677986705679
1636-69-001+2.5+37+2014-02-03 09:15:00	0.562466874228728
1636-69-001+2.5+37+2014-02-03 09:50:00	0.518662672246972
1636-69-001+2.5+37+2014-02-03 10:25:00	0.292588060694089
1636-69-001+2.5+37+2014-02-03 11:05:00	0.16740338841318
1636-69-001+2.5+37+2014-02-03 11:40:00	0.265247175702716
1636-69-001+2.5+37+2014-02-03 12:20:00	-0.0655601747840192
1636-69-001+2.5+37+2014-02-03 12:55:00	-0.00687095242068964
1636-69-001+2.5+37+2014-02-03 13:30:00	0.0580973044205616
1636-69-001+2.5+37+2014-02-03 14:10:00	-0.129501299919188
1636-69-001+2.5+37+2014-02-03 14:45:00	0.303385663331007
1636-69-001+2.5+37+2014-02-03 15:25:00	0.289072850184638
1636-69-001+2.5+37+2014-02-03 16:00:00	0.339008337994772
1636-69-001+2.5+37+2014-02-03 16:35:00	0.475746314222342
1636-69-001+2.5+37+2014-02-03 17:15:00	0.600258652105689
1636-69-001+2.5+37+2014-02-03 17:50:00	0.663752235671622
1636-69-001+2.5+37+2014-02-03 18:30:00	0.684075426985522
1636-69-001+2.5+37+2014-02-03 19:05:00	0.619910988951421
1636-69-001+2.5+37+2014-02-03 19:40:00	0.467729482963163
1636-69-001+2.5+37+2014-02-03 20:20:00	0.0390025587065963
1636-69-001+2.5+37+2014-02-03 20:55:00	0.325618441134266
1636-69-001+2.5+37+2014-02-03 21:35:00	0.263977167015676
1636-69-001+2.5+37+2014-02-03 22:10:00	0.257773459065178
1636-69-001+2.5+37+2014-02-03 22:45:00	0.180489616638637
1636-69-001+2.5+37+2014-02-03 23:25:00	0.223243629598156
1636-69-001+2.5+37+2014-02-04 00:00:00	0.215713888461873
1636-69-001+2.5+37+2014-02-04 00:40:00	0.247743850502555
1636-69-001+2.5+37+2014-02-04 01:15:00	-0.0541102850705227
1636-69-001+2.5+37+2014-02-04 01:50:00	0.0150201950077522
1636-69-001+2.5+37+2014-02-04 02:30:00	-0.0510882270084948
1636-69-001+2.5+37+2014-02-04 03:05:00	0.191263946964086
1636-69-001+2.5+37+2014-02-04 03:45:00	0.375226299722132
1636-69-001+2.5+37+2014-02-04 04:20:00	0.183637296423677
1636-69-001+2.5+37+2014-02-04 04:55:00	0.246505614487559
1636-69-001+2.5+37+2014-02-04 05:35:00	-0.226428903634632
1636-69-001+2.5+37+2014-02-04 06:10:00	0.355690387127559
1636-69-001+2.5+37+2014-02-04 06:50:00	0.501177608163339
1636-69-001+2.5+37+2014-02-04 07:25:00	0.47450781800069
1636-69-001+2.5+37+2014-02-04 08:00:00	0.296166940323192
1636-69-001+2.5+37+2014-02-04 08:40:00	0.527141179563045
1636-69-001+2.5+37+2014-02-04 09:15:00	0.632449246631241
1636-69-001+2.5+37+2014-02-04 09:55:00	-0.288579894931207
1636-69-001+2.5+37+2014-02-04 10:30:00	0.186308548607699
1636-69-001+2.5+37+2014-02-04 11:05:00	0.470260241075144
1636-69-001+2.5+37+2014-02-04 11:45:00	0.555154576022319
1636-69-001+2.5+37+2014-02-04 12:20:00	0.224582812550927
1636-69-001+2.5+37+2014-02-04 13:00:00	-0.209780595600874
1636-69-001+2.5+37+2014-02-04 13:35:00	0.494351870226372
1636-69-001+2.5+37+2014-02-04 14:10:00	0.531333117656923
1636-69-001+2.5+37+2014-02-04 14:50:00	0.420651870107993
1636-69-001+2.5+37+2014-02-04 15:25:00	0.365223913428029
1636-69-001+2.5+37+2014-02-04 16:05:00	0.264024795815933
1636-69-001+2.5+37+2014-02-04 16:40:00	0.421839541392264
1636-69-001+2.5+37+2014-02-04 17:15:00	0.498915146982945
1636-69-001+2.5+37+2014-02-04 17:55:00	0.486203741825647
1636-69-001+2.5+37+2014-02-04 18:30:00	0.427692845506729
1636-69-001+2.5+37+2014-02-04 19:10:00	0.132901737109137
1636-69-001+2.5+37+2014-02-04 19:45:00	0.279635495272462
1636-69-001+2.5+37+2014-02-04 20:20:00	0.246719591632408
1636-69-001+2.5+37+2014-02-04 21:00:00	0.417705492249891
1636-69-001+2.5+37+2014-02-04 21:35:00	0.205063426339847
1636-69-001+2.5+37+2014-02-04 22:15:00	0.325110834100606
1636-69-001+2.5+37+2014-02-04 22:50:00	0.617266804083805
1636-69-001+2.5+37+2014-02-04 23:25:00	0.523600606338121
1636-69-001+2.5+37+2014-02-05 00:05:00	0.544917629002774
1636-69-001+2.5+37+2014-02-05 00:40:00	0.597734052952876
1636-69-001+2.5+37+2014-02-05 01:20:00	0.485324778335985
1636-69-001+2.5+37+2014-02-05 01:55:00	0.53415384265897
1636-69-001+2.5+37+2014-02-05 02:30:00	0.614947114463538
1636-69-001+2.5+37+2014-02-05 03:10:00	0.584439571754361
1636-69-001+2.5+37+2014-02-05 03:45:00	0.629344800788874
1636-69-001+2.5+37+2014-02-05 04:25:00	0.606808818317387
1636-69-001+2.5+37+2014-02-05 05:00:00	0.579045356016576
1636-69-001+2.5+37+2014-02-05 05:35:00	-0.491579351146964
1636-69-001+2.5+37+2014-02-05 06:15:00	-0.0503623876552646
1636-69-001+2.5+37+2014-02-05 06:50:00	0.474096822178642
1636-69-001+2.5+37+2014-02-05 07:30:00	0.517915103815581
1636-69-001+2.5+37+2014-02-05 08:05:00	0.575706830790616
1636-69-001+2.5+37+2014-02-05 08:40:00	0.529377892840526
1636-69-001+2.5+37+2014-02-05 09:20:00	0.367376874207574
1636-69-001+2.5+37+2014-02-05 09:55:00	-0.147275389805554
1636-69-001+2.5+37+2014-02-05 10:35:00	0.70569508798024
1636-69-001+2.5+37+2014-02-05 11:10:00	-0.320215531635196
1636-69-001+2.5+37+2014-02-05 11:45:00	0.169758850992477
1636-69-001+2.5+37+2014-02-05 12:25:00	0.475101588690365
1636-69-001+2.5+37+2014-02-05 13:00:00	0.335298710950828
1636-69-001+2.5+37+2014-02-05 13:40:00	-0.17466242933892
1636-69-001+2.5+37+2014-02-05 14:15:00	0.592379201711833
1636-69-001+2.5+37+2014-02-05 14:50:00	0.43065862821045
1636-69-001+2.5+37+2014-02-05 15:30:00	0.520437267250972
1636-69-001+2.5+37+2014-02-05 16:05:00	0.541618486714019
1636-69-001+2.5+37+2015-03-29 11:50:00	0.600302804394996
1636-69-001+2.5+37+2015-03-29 12:25:00	0.649033189397739
1636-69-001+2.5+37+2015-03-29 13:05:00	0.539915382269909
1636-69-001+2.5+37+2015-03-29 13:40:00	0.496990378086785
1636-69-001+2.5+37+2015-03-29 14:20:00	0.49767092834228
1636-69-001+2.5+37+2015-03-29 14:55:00	0.462062483232189
1636-69-001+2.5+37+2015-03-29 15:30:00	0.418709583753474
1636-69-001+2.5+37+2015-03-29 16:10:00	0.248102895112747
1636-69-001+2.5+37+2015-03-29 22:55:00	0.0655284287210792
1636-69-001+2.5+37+2015-03-29 23:35:00	0.0684975699231735
1636-69-001+2.5+37+2015-03-30 00:10:00	0.18576571919768
1636-69-001+2.5+37+2015-03-30 00:45:00	0.463570268584379
1636-69-001+2.5+37+2015-03-30 01:25:00	0.503692856256691
1636-69-001+2.5+37+2015-03-30 02:00:00	-0.117894254168583
1636-69-001+2.5+37+2015-03-30 02:40:00	0.41474442102202
1636-69-001+2.5+37+2015-03-30 03:15:00	0.601228329277454
1636-69-001+2.5+37+2015-03-30 03:50:00	0.504976096484503
1636-69-001+2.5+37+2015-03-30 04:30:00	0.517497216155112
1636-69-001+2.5+37+2015-03-30 05:05:00	0.518825392066316
1636-69-001+2.5+37+2015-03-30 05:45:00	0.418688766266774
1636-69-001+2.5+37+2015-03-30 06:20:00	0.16786140271238
1636-69-001+2.5+37+2015-03-30 06:55:00	-0.380949487510683
1636-69-001+2.5+37+2015-03-30 07:35:00	-0.400292718584325
1636-69-001+2.5+37+2015-03-30 08:10:00	-0.366420914565846
1636-69-001+2.5+37+2015-03-30 08:50:00	0.444900594997646
1636-69-001+2.5+37+2015-03-30 09:25:00	0.508796874717087
1636-69-001+2.5+37+2015-03-30 10:00:00	0.581652724540156
1636-69-001+2.5+37+2015-03-30 10:40:00	0.612175451971528
1636-69-001+2.5+37+2015-03-30 11:15:00	0.576002354003577
1636-69-001+2.5+37+2015-03-30 11:55:00	0.579889484182642
1636-69-001+2.5+37+2015-03-30 12:30:00	0.428303454532419
1636-69-001+2.5+37+2015-03-30 13:05:00	0.403453554687737
1636-69-001+2.5+37+2015-03-30 13:45:00	0.119875557286497
1636-69-001+2.5+37+2015-03-30 14:20:00	0.398697145995263
1636-69-001+2.5+37+2015-03-30 15:00:00	0.121387344178613
1636-69-001+2.5+37+2015-03-30 15:35:00	0.21270576339905
1636-69-001+2.5+37+2015-03-30 16:10:00	0.379683703851559
1636-69-001+2.5+37+2015-03-30 16:50:00	0.341720508358378
1636-69-001+2.5+37+2015-03-30 17:25:00	0.425427764833635
1636-69-001+2.5+37+2015-03-30 18:05:00	0.406777180857345
1636-69-001+2.5+37+2015-03-30 18:40:00	0.457528265507274
1636-69-001+2.5+37+2015-03-31 00:50:00	0.435662473896229
1636-69-001+2.5+37+2015-03-31 01:25:00	0.125198531768059
1636-69-001+2.5+37+2015-03-31 02:05:00	0.494827463375417
1636-69-001+2.5+37+2015-03-31 02:40:00	0.614990877098876
1636-69-001+2.5+37+2015-03-31 03:20:00	0.611697960849842
1636-69-001+2.5+37+2015-03-31 03:55:00	0.625613710152935
1636-69-001+2.5+37+2015-03-31 04:30:00	0.656396771682379
1636-69-001+2.5+37+2015-03-31 05:10:00	0.603401867964279
1636-69-001+2.5+37+2015-03-31 05:45:00	0.519497244788625
1636-69-001+2.5+37+2015-03-31 06:25:00	0.496770828082342
1636-69-001+2.5+37+2015-03-31 07:00:00	0.190759399332275
1636-69-001+2.5+37+2015-03-31 07:35:00	0.409760271495099
1636-69-001+2.5+37+2015-03-31 08:15:00	0.52006906177303
1636-69-001+2.5+37+2015-03-31 08:50:00	0.574248877135363
1636-69-001+2.5+37+2015-03-31 09:30:00	0.441080699365954
1636-69-001+2.5+37+2015-03-31 10:05:00	0.370415176892151
1636-69-001+2.5+37+2015-03-31 10:40:00	0.152302348899452
1636-69-001+2.5+37+2015-03-31 11:20:00	-0.202782962856741
1636-69-001+2.5+37+2015-03-31 11:55:00	0.167479970509579
1636-69-001+2.5+37+2015-03-31 12:35:00	0.422901178367614
1636-69-001+2.5+37+2015-03-31 13:10:00	0.53329752169259
1636-69-001+2.5+37+2015-03-31 13:45:00	0.583847537230317
1636-69-001+2.5+37+2015-03-31 14:25:00	0.431270772381854
1636-69-001+2.5+37+2015-03-31 15:00:00	0.277769309516035
1636-69-001+2.5+37+2015-03-31 15:40:00	0.0483816220728499
1636-69-001+2.5+37+2015-03-31 16:15:00	-0.265499755378813
1636-69-001+2.5+37+2015-03-31 16:50:00	-0.416198427971161
1636-69-001+2.5+37+2015-03-31 17:30:00	0.320945420453946
1636-69-001+2.5+37+2015-03-31 18:05:00	0.452886344263375
1636-69-001+2.5+37+2015-03-31 18:45:00	0.561614578676848
1636-69-001+2.5+37+2015-03-31 19:20:00	0.616151273422464
1636-69-001+2.5+37+2015-03-31 19:55:00	0.491218760432977
1636-69-001+2.5+37+2015-03-31 20:35:00	0.419730463475933
1636-69-001+2.5+37+2015-03-31 21:10:00	0.443413017213236
1636-69-001+2.5+37+2015-03-31 21:50:00	0.489282353059229
1636-69-001+2.5+37+2015-03-31 22:25:00	0.575921910674817
1636-69-001+2.5+37+2015-03-31 23:00:00	0.545750011984134
1636-69-001+2.5+37+2015-03-31 23:40:00	0.370042990674838
1636-69-001+2.5+37+2015-04-01 00:15:00	0.128318658385963
1636-69-001+2.5+37+2015-04-01 00:55:00	-0.305127070400292
1636-69-001+2.5+37+2015-04-01 01:30:00	-0.510555940132611
1636-69-001+2.5+37+2015-04-01 02:05:00	0.588154792834705
1636-69-001+2.5+37+2015-04-01 02:45:00	0.622693263826517
1636-69-001+2.5+37+2015-04-01 03:20:00	0.636284263946231
1636-69-001+2.5+37+2015-04-01 04:00:00	0.681372841297476
1636-69-001+2.5+37+2015-04-01 04:35:00	0.717290965906056
1636-69-001+2.5+37+2015-04-01 05:10:00	0.6549858562117
1636-69-001+2.5+37+2015-04-01 05:50:00	0.673624887609699
1636-69-001+2.5+37+2015-04-01 06:25:00	0.633452850479552
1636-69-001+2.5+37+2015-04-01 07:05:00	-0.0472424760977643
1636-69-001+2.5+37+2015-04-01 07:40:00	0.301964436937542
1636-69-001+2.5+37+2015-04-01 08:15:00	0.30646593073406
1636-69-001+2.5+37+2015-04-01 08:55:00	-0.100325123686313
1636-69-001+2.5+37+2015-04-01 09:30:00	0.59452231220504
1636-69-001+2.5+37+2015-04-01 10:10:00	0.582252412321055
1636-69-001+2.5+37+2015-04-01 10:45:00	-0.168008205805336
1636-69-001+2.5+37+2015-04-01 11:20:00	0.0144453705474066
1636-69-001+2.5+37+2015-04-01 12:00:00	-0.0445605555807398
1636-69-001+2.5+37+2015-04-01 12:35:00	0.467012570921373
1636-69-001+2.5+37+2015-04-01 13:15:00	0.595582869032183
1636-69-001+2.5+37+2015-04-01 13:50:00	0.496032416890943
1636-69-001+2.5+37+2015-04-01 14:25:00	0.65206900133081
1636-69-001+2.5+37+2015-04-01 15:05:00	0.00232536702870779
1636-69-001+2.5+37+2015-04-01 15:40:00	0.386818195437824
1636-69-001+2.5+37+2015-04-01 16:20:00	0.573768590281792
1636-69-001+2.5+37+2015-04-01 16:55:00	0.541801433062229
1636-69-001+2.5+37+2015-04-01 17:30:00	0.283129354751954
1636-69-001+2.5+37+2015-04-01 18:10:00	0.244174660188219
1636-69-001+2.5+37+2015-04-01 18:45:00	0.143907564317314
1636-69-001+2.5+37+2015-04-01 19:25:00	0.139164633661628
1636-69-001+2.5+37+2015-04-01 20:00:00	0.514565751108402
1636-69-001+2.5+37+2015-04-01 20:35:00	0.525713863245832
1636-69-001+2.5+37+2015-04-01 21:15:00	-0.421134928666838
1636-69-001+2.5+37+2015-04-01 21:50:00	-0.423752716075911
1636-69-001+2.5+37+2015-04-01 22:30:00	0.559288727087224
1636-69-001+2.5+37+2015-04-01 23:05:00	0.578501277808066
1636-69-001+2.5+37+2015-04-01 23:40:00	0.554259134682802
1636-69-001+2.5+37+2015-04-02 00:20:00	0.0813442808083457
1636-69-001+2.5+37+2015-04-02 00:55:00	0.315410372609826
1636-69-001+2.5+37+2015-04-02 01:35:00	0.49364971123402
1636-69-001+2.5+37+2015-04-02 02:10:00	0.547289745804822
1636-69-001+2.5+37+2015-04-02 02:45:00	0.422693602199858
1636-69-001+2.5+37+2015-04-02 03:25:00	0.171969799046851
1636-69-001+2.5+37+2015-04-02 04:00:00	0.176350013870317
1636-69-001+2.5+37+2015-04-02 04:40:00	0.404151566282415
1636-69-001+2.5+37+2015-04-02 05:15:00	0.5755592562809
1636-69-001+2.5+37+2015-04-02 05:50:00	0.664619337462088
1636-69-001+2.5+37+2015-04-02 06:30:00	0.669109678723978
1636-69-001+2.5+37+2015-04-02 07:05:00	0.616886776709982
1636-69-001+2.5+37+2015-04-02 07:45:00	-0.023994282943263
1636-69-001+2.5+37+2015-04-02 08:20:00	0.396211607550115
1636-69-001+2.5+37+2015-04-02 08:55:00	0.403103905259592
1636-69-001+2.5+37+2015-04-02 09:35:00	0.355645314202935
1636-69-001+2.5+37+2015-04-02 10:10:00	-0.0652196639239886
1636-69-001+2.5+37+2015-04-02 10:50:00	0.546611836966474
1636-69-001+2.5+37+2015-04-02 11:25:00	0.489073724249404
1636-69-001+2.5+37+2015-04-02 12:00:00	0.199108180510078
1636-69-001+2.5+37+2015-04-02 12:40:00	0.366595152295157
1636-69-026+2.5+37+2015-11-24 00:35:00	0.647428781258292
1636-69-026+2.5+37+2015-11-24 01:10:00	0.674601478115034
1636-69-026+2.5+37+2015-11-24 01:50:00	0.623088216746389
1636-69-026+2.5+37+2015-11-24 02:25:00	-0.287626946609675
1636-69-026+2.5+37+2015-11-24 03:05:00	0.263014602188437
1636-69-026+2.5+37+2015-11-24 03:40:00	0.497885006596624
1636-69-026+2.5+37+2015-11-24 04:15:00	0.548782587679777
1636-69-026+2.5+37+2015-11-24 04:55:00	0.220370411088738
1636-69-026+2.5+37+2015-11-24 05:30:00	0.0141706635976549
1636-69-026+2.5+37+2015-11-24 06:10:00	-0.477082618247976
1636-69-026+2.5+37+2015-11-24 06:45:00	0.561954386511158
1636-69-026+2.5+37+2015-11-24 07:20:00	0.570602571144562
1636-69-026+2.5+37+2015-11-24 08:00:00	-0.184575487537264
1636-69-026+2.5+37+2015-11-24 08:35:00	0.289939619883732
1636-69-026+2.5+37+2015-11-24 09:15:00	0.539039044697547
1636-69-026+2.5+37+2015-11-24 09:50:00	0.581861703543854
1636-69-026+2.5+37+2015-11-24 10:25:00	0.459773492415106
1636-69-026+2.5+37+2015-11-24 11:05:00	0.202923517947757
1636-69-026+2.5+37+2015-11-24 11:40:00	0.356004387765628
1636-69-026+2.5+37+2015-11-24 12:20:00	0.161741291686057
1636-69-026+2.5+37+2015-11-24 12:55:00	0.437475999516681
1636-69-026+2.5+37+2015-11-24 13:30:00	0.532549068017031
1636-69-026+2.5+37+2015-11-24 14:10:00	0.584861739134604
1636-69-026+2.5+37+2015-11-24 14:45:00	0.476896115914484
1636-69-026+2.5+37+2015-11-24 15:25:00	0.19986931147429
1636-69-026+2.5+37+2015-11-24 16:00:00	0.453527825935029
1636-69-026+2.5+37+2015-11-24 16:35:00	0.647321511269332
1636-69-026+2.5+37+2015-11-24 17:15:00	0.620235770822672
1636-69-026+2.5+37+2015-11-24 17:50:00	0.410092531954766
1636-69-026+2.5+37+2015-11-24 18:30:00	-0.221312900350873
1636-69-026+2.5+37+2015-11-24 19:05:00	-0.384665736263945
1636-69-026+2.5+37+2015-11-24 19:40:00	0.437536952934327
1636-69-026+2.5+37+2015-11-24 20:20:00	0.339980832079091
1636-69-026+2.5+37+2015-11-24 20:55:00	0.469952704224855
1636-69-026+2.5+37+2015-11-24 21:35:00	0.305425796212743
1636-69-026+2.5+37+2015-11-24 22:10:00	0.446192365210168
1636-69-026+2.5+37+2015-11-24 22:45:00	0.537997972684416
1636-69-026+2.5+37+2015-11-24 23:25:00	0.574524853400606
1636-69-026+2.5+37+2015-11-25 00:00:00	0.408238819284713
1636-69-026+2.5+37+2015-11-25 00:40:00	0.229857618383172
1636-69-026+2.5+37+2015-11-25 01:15:00	0.409580494306474
1636-69-026+2.5+37+2015-11-25 01:50:00	0.634847315577478
1636-69-026+2.5+37+2015-11-25 02:30:00	0.627412122719989
1636-69-026+2.5+37+2015-11-25 03:05:00	0.593388482998471
1636-69-026+2.5+37+2015-11-25 03:45:00	0.561781247419281
1636-69-026+2.5+37+2015-11-25 04:20:00	-0.0992116243818975
1636-69-026+2.5+37+2015-11-25 04:55:00	0.329686452238429
1636-69-026+2.5+37+2015-11-25 05:35:00	0.54359893145592
1636-69-026+2.5+37+2015-11-25 06:10:00	0.442476163860786
1636-69-026+2.5+37+2015-11-25 06:50:00	0.492742250569117
1636-69-026+2.5+37+2015-11-25 07:25:00	0.516245576705204
1636-69-026+2.5+37+2015-11-25 08:00:00	0.505740926231586
1636-69-026+2.5+37+2015-11-25 08:40:00	0.377282820276889
1636-69-026+2.5+37+2015-11-25 09:15:00	-0.105278334519281
1636-69-026+2.5+37+2015-11-25 09:55:00	0.676841411934695
1636-69-026+2.5+37+2015-11-25 10:30:00	0.596234343263135
1636-69-026+2.5+37+2015-11-25 21:35:00	0.229396611665488
1636-69-026+2.5+37+2015-11-25 22:15:00	0.315411670718433
1636-69-026+2.5+37+2015-11-25 22:50:00	0.431736492362788
1636-69-026+2.5+37+2015-11-25 23:25:00	0.315871047442356
1636-69-026+2.5+37+2015-11-26 00:05:00	0.0151864280246677
1636-69-026+2.5+37+2015-11-26 00:40:00	0.125002556598128
1636-69-026+2.5+37+2015-11-26 01:20:00	0.155845771051754
1636-69-026+2.5+37+2015-11-26 01:55:00	0.20318006549581
1636-69-026+2.5+37+2015-11-26 02:30:00	0.343096257164864
1636-69-026+2.5+37+2015-11-26 03:10:00	-0.0207973564241126
1636-69-026+2.5+37+2015-11-26 03:45:00	-0.199011366633852
1636-69-026+2.5+37+2015-11-26 04:25:00	0.193078556185373
1636-69-026+2.5+37+2015-11-26 05:00:00	0.436331384503661
1636-69-026+2.5+37+2015-11-26 05:35:00	0.622860879985589
1636-69-026+2.5+37+2015-11-26 06:15:00	0.555121398818378
1636-69-026+2.5+37+2015-11-26 06:50:00	0.247198910909518
1636-69-026+2.5+37+2015-11-26 07:30:00	-0.211481431940627
1636-69-026+2.5+37+2015-11-26 08:05:00	0.568499882989424
1636-69-026+2.5+37+2015-11-26 08:40:00	0.562721204055545
1636-69-026+2.5+37+2015-11-26 09:20:00	0.560848951327836
1636-69-026+2.5+37+2015-11-26 09:55:00	0.552936368115555
1636-69-026+2.5+37+2015-11-26 10:35:00	0.560656191215663
1636-69-026+2.5+37+2015-11-26 11:10:00	0.617603355871266
1636-69-026+2.5+37+2015-11-26 11:45:00	0.530914746768743
1636-69-026+2.5+37+2015-11-26 12:25:00	-0.276504907467727
1636-69-026+2.5+37+2015-11-26 13:00:00	-0.301581252644559
1636-69-026+2.5+37+2015-11-26 13:40:00	0.405197691449765
1636-69-026+2.5+37+2015-11-26 14:15:00	0.481940889860103
1636-69-026+2.5+37+2015-11-26 14:50:00	-0.19650293100284
1636-69-026+2.5+37+2015-11-26 15:30:00	0.321905651820984
1636-69-026+2.5+37+2015-11-26 16:05:00	0.462680405953529
1636-69-026+2.5+37+2015-11-26 16:45:00	0.429152998628261
1636-69-026+2.5+37+2015-11-26 17:20:00	0.339300662916041
1636-69-026+2.5+37+2015-11-26 17:55:00	0.198307843998732
1636-69-026+2.5+37+2015-11-26 18:35:00	0.0995750230557037
1636-69-026+2.5+37+2015-11-26 19:10:00	0.201992193657991
1636-69-026+2.5+37+2015-11-26 19:50:00	0.420220313359977
1636-69-026+2.5+37+2015-11-26 20:25:00	0.323886618184441
1636-69-026+2.5+37+2015-11-26 21:00:00	0.141497624610323
1636-69-026+2.5+37+2015-11-26 21:40:00	0.4156769175002
1636-69-026+2.5+37+2015-11-26 22:15:00	0.569486340178194
1636-69-026+2.5+37+2015-11-26 22:55:00	0.426043220478501
1636-69-026+2.5+37+2015-11-26 23:30:00	0.197765297161409
1636-69-026+2.5+37+2015-11-27 00:05:00	-0.191059250778338
1636-69-026+2.5+37+2015-11-27 00:45:00	0.533082892003641
1636-69-026+2.5+37+2015-11-27 01:20:00	0.553011137308647
1636-69-026+2.5+37+2015-11-27 02:00:00	0.554101581111529
1636-69-026+2.5+37+2015-11-27 02:35:00	0.60334269073056
1636-69-026+2.5+37+2015-11-27 03:10:00	0.587597925448853
1636-69-026+2.5+37+2015-11-27 03:50:00	0.636125857091013
1636-69-026+2.5+37+2015-11-27 04:25:00	0.563931136301519
1636-69-026+2.5+37+2015-11-27 05:05:00	0.572244645192588
1636-69-026+2.5+37+2015-11-27 05:40:00	0.692795202673995
1636-69-026+2.5+37+2015-11-27 06:15:00	-0.286944637484655
1636-69-026+2.5+37+2015-11-27 06:55:00	0.269059111572197
1636-69-026+2.5+37+2015-11-27 07:30:00	0.497122447494298
1636-69-026+2.5+37+2015-11-27 08:10:00	0.565820010499728
1636-69-026+2.5+37+2015-11-27 08:45:00	0.371491532354117
1636-69-026+2.5+37+2015-11-27 09:20:00	0.432115679689621
1636-69-026+2.5+37+2015-11-27 10:00:00	-0.00296992494807839
1636-69-026+2.5+37+2015-11-27 10:35:00	0.279665857046374
1636-69-026+2.5+37+2015-11-27 11:15:00	0.443615475747699
1636-69-026+2.5+37+2015-11-27 11:50:00	0.543345735375694
1636-69-026+2.5+37+2015-11-27 12:25:00	0.597768716086142
1636-69-026+2.5+37+2015-11-27 13:05:00	0.399513904955333
1636-69-026+2.5+37+2015-11-27 13:40:00	-0.215849586218642
1636-69-026+2.5+37+2015-11-27 14:20:00	0.615332488007941
1636-69-026+2.5+37+2015-11-27 14:55:00	0.573859070645215
1636-69-026+2.5+37+2015-11-27 15:30:00	0.589674431893828
1636-69-026+2.5+37+2015-11-27 16:10:00	0.587289214285208
1636-69-026+2.5+37+2015-11-27 16:45:00	0.688362470354818
1636-69-026+2.5+37+2015-11-27 17:25:00	0.356310949692181
1636-69-026+2.5+37+2015-11-27 18:00:00	0.0580309440800201
1636-69-026+2.5+37+2015-11-27 18:35:00	0.346746210757016
1636-69-026+2.5+37+2015-11-27 19:15:00	0.546906010230158
1636-69-026+2.5+37+2015-11-27 19:50:00	0.374933079673998
1636-69-026+2.5+37+2015-11-27 20:30:00	0.437872338515776
1636-69-026+2.5+37+2015-11-27 21:05:00	0.566412688304607
1636-69-026+2.5+37+2015-11-27 21:40:00	0.424903670966014
1636-69-026+2.5+37+2015-11-27 22:20:00	0.53252307465505
1636-69-026+2.5+37+2015-11-27 22:55:00	0.538210338145192
1636-69-026+2.5+37+2015-11-27 23:35:00	0.521480246876746
1636-69-026+2.5+37+2015-11-28 00:10:00	0.499918333435702
1636-69-026+2.5+37+2015-11-28 00:45:00	0.262306076445048
1636-69-026+2.5+37+2015-11-28 01:25:00	-0.230856661297283
1636-69-026+2.5+37+2015-11-28 02:00:00	-0.524301779801119
1636-69-026+2.5+37+2015-11-28 02:40:00	0.576162877142698
1636-69-026+2.5+37+2015-11-28 03:15:00	-0.19591199746706
1636-69-026+2.5+37+2015-11-28 03:50:00	0.0454175517016314
1636-69-026+2.5+37+2015-11-28 04:30:00	0.408681864872843
1636-69-026+2.5+37+2015-11-28 05:05:00	0.536985225886938
1636-69-026+2.5+37+2015-11-28 05:45:00	0.274443004291392
1636-69-026+2.5+37+2015-11-28 06:20:00	0.0331384584672919
1636-69-026+2.5+37+2015-11-28 06:55:00	-0.423692401793388
1636-69-026+2.5+37+2015-11-28 07:35:00	0.570706287053567
1636-69-026+2.5+37+2015-11-28 08:10:00	0.585700779107108
1636-69-026+2.5+37+2015-11-28 08:50:00	0.560311287434508
1636-69-026+2.5+37+2015-11-28 09:25:00	0.539319131369053
1636-69-026+2.5+37+2015-11-28 10:00:00	-0.458598994305472
1636-69-026+2.5+37+2015-11-28 10:40:00	0.388513793649729
1636-69-026+2.5+37+2015-11-28 11:15:00	0.494149553271097
1636-69-026+2.5+37+2015-11-28 11:55:00	0.567195143389539
1636-69-026+2.5+37+2015-11-28 12:30:00	0.583637875714675
1636-69-026+2.5+37+2015-11-28 13:05:00	0.511933704050998
1636-69-026+2.5+37+2015-11-28 13:45:00	0.191647446528536
1636-69-026+2.5+37+2015-11-28 14:20:00	0.421594203543364
1636-69-026+2.5+37+2015-11-28 15:00:00	0.333338568669368
1636-69-026+2.5+37+2015-11-28 15:35:00	0.113225867632735
1636-69-026+2.5+37+2015-11-28 16:10:00	0.481128997889111
1636-69-026+2.5+37+2015-11-28 16:50:00	0.471478204816932
1636-69-026+2.5+37+2015-11-28 17:25:00	-0.307210565090071
1636-69-026+2.5+37+2015-11-28 18:05:00	0.161923427751463
1636-69-026+2.5+37+2015-11-28 18:40:00	0.0992179813411256
1636-69-026+2.5+37+2015-11-28 19:15:00	0.213550869950064
1636-69-026+2.5+37+2015-11-28 19:55:00	0.469440726444704
1636-69-026+2.5+37+2015-11-28 20:30:00	0.576967333032836
1636-69-026+2.5+37+2015-11-28 21:10:00	0.429528050909435
1636-69-026+2.5+37+2015-11-28 21:45:00	0.539764929796376
1636-69-026+2.5+37+2015-11-28 22:20:00	0.495241887463366
1636-69-026+2.5+37+2015-11-28 23:00:00	0.310870511528895
1636-69-026+2.5+37+2015-11-28 23:35:00	0.0703739425432665
1636-69-026+2.5+37+2015-11-29 00:15:00	-0.0483772594409756
1636-69-026+2.5+37+2015-11-29 00:50:00	0.300849914576007
1636-69-026+2.5+37+2015-11-29 01:25:00	0.40252798129902
1636-69-026+2.5+37+2015-11-29 02:05:00	0.512444783515953
1636-69-026+2.5+37+2015-11-29 02:40:00	0.54588006356473
1636-69-026+2.5+37+2015-11-29 03:20:00	0.372563986858849
1636-69-026+2.5+37+2015-11-29 03:55:00	0.246571173664881
1636-69-026+2.5+37+2015-11-29 04:30:00	0.298780483124193
1636-69-026+2.5+37+2015-11-29 05:10:00	0.333885138157862
1636-69-026+2.5+37+2015-11-29 05:45:00	0.494666334220733
1636-69-026+2.5+37+2015-11-29 06:25:00	0.560805857368985
1636-69-026+2.5+37+2015-11-29 07:00:00	0.434622006338337
1636-69-026+2.5+37+2015-11-29 07:35:00	0.153067656235809
1636-69-026+2.5+37+2015-11-29 08:15:00	-0.463638011935716
1636-69-026+2.5+37+2015-11-29 08:50:00	0.544130384106722
1636-69-026+2.5+37+2015-11-29 09:30:00	0.573531557063557
1636-69-026+2.5+37+2015-11-29 10:05:00	0.225356067975235
1636-69-026+2.5+37+2015-11-29 10:40:00	0.321569743845159
1636-69-026+2.5+37+2015-11-29 11:20:00	0.506650060746401
1636-69-026+2.5+37+2015-11-29 11:55:00	0.545271387170806
1636-69-026+2.5+37+2015-11-29 12:35:00	0.382421390742189
1636-69-026+2.5+37+2015-11-29 13:10:00	0.0676322708219723
1636-69-026+2.5+37+2015-11-29 13:45:00	-0.0306842371128771
1636-69-026+2.5+37+2015-11-29 14:25:00	-0.0121416858903361
1636-69-026+2.5+37+2015-11-29 15:00:00	-0.023955960571873
1636-69-026+2.5+37+2015-11-29 15:40:00	0.258744198375021
1636-69-026+2.5+37+2015-11-29 16:15:00	0.269464724549327
1636-69-026+2.5+37+2015-11-29 16:50:00	0.147300559319898
1636-69-026+2.5+37+2015-11-29 17:30:00	0.0908044731591389
1636-69-026+2.5+37+2015-11-29 18:05:00	0.4217188541383
1636-69-026+2.5+37+2015-11-29 18:45:00	0.10487735587042
1636-69-026+2.5+37+2015-11-29 19:20:00	0.470666307437955
1636-69-026+2.5+37+2015-11-29 19:55:00	0.601916930365612
1636-69-026+2.5+37+2015-11-29 20:35:00	0.435376475511587
1636-69-026+2.5+37+2015-11-29 21:10:00	0.414735673131622
1636-69-026+2.5+37+2015-11-29 21:50:00	0.296715163568216
1636-69-026+2.5+37+2015-11-29 22:25:00	0.238180645073668
1636-69-026+2.5+37+2015-11-29 23:00:00	-0.250548295200609
1636-69-026+2.5+37+2015-11-29 23:40:00	0.528492753118429
1636-69-026+2.5+37+2015-11-30 00:15:00	0.605087342068373
1636-69-026+2.5+37+2015-11-30 00:55:00	0.34680873868916
1636-69-026+2.5+37+2015-11-30 01:30:00	0.22946069147953
1636-69-026+2.5+37+2015-11-30 02:05:00	0.427631707212164
1636-69-026+2.5+37+2015-11-30 02:45:00	0.571788871394707
1636-69-026+2.5+37+2015-11-30 03:20:00	0.561834527845907
1636-69-026+2.5+37+2015-11-30 04:00:00	0.523713634334852
1636-69-026+2.5+37+2015-11-30 04:35:00	0.579842054446008
1636-69-026+2.5+37+2015-11-30 05:10:00	0.55347973965981
1636-69-026+2.5+37+2015-11-30 05:50:00	0.575342940025383
1636-69-026+2.5+37+2015-11-30 06:25:00	0.540036390145721
1636-69-026+2.5+37+2015-11-30 07:05:00	0.153252410133877
1636-69-026+2.5+37+2015-11-30 07:40:00	-0.199604699952242
1636-69-026+2.5+37+2015-11-30 08:15:00	0.54137873056669
1636-69-026+2.5+37+2015-11-30 08:55:00	-0.474336910986724
1636-69-026+2.5+37+2015-11-30 09:30:00	-0.382112058248741
1636-69-026+2.5+37+2015-11-30 10:10:00	0.512445308655844
1636-69-026+2.5+37+2015-11-30 21:15:00	0.478515150715767
1636-69-026+2.5+37+2015-11-30 21:50:00	0.170913659596674
1636-69-026+2.5+37+2015-11-30 22:30:00	-0.254005395187407
1636-69-026+2.5+37+2015-11-30 23:05:00	0.531900030310236
1636-69-026+2.5+37+2015-11-30 23:40:00	0.440465376688452
1636-69-028+2.5+37+2015-04-02 13:30:00	0.474580081950796
1636-69-028+2.5+37+2015-04-02 14:10:00	0.331163862755982
1636-69-028+2.5+37+2015-04-02 14:45:00	0.265240469115005
1636-69-028+2.5+37+2015-04-02 15:25:00	0.281153482667734
1636-69-028+2.5+37+2015-04-02 16:00:00	0.330860156890746
1636-69-028+2.5+37+2015-04-02 16:35:00	0.358368920507713
1636-69-028+2.5+37+2015-04-02 17:15:00	0.498054674155729
1636-69-028+2.5+37+2015-04-02 17:50:00	0.395555201466359
1636-69-028+2.5+37+2015-04-02 18:30:00	0.560421825162476
1636-69-028+2.5+37+2015-04-02 19:05:00	0.572669899237403
1636-69-028+2.5+37+2015-04-02 19:40:00	0.616306136655256
1636-69-028+2.5+37+2015-04-02 20:20:00	0.664716423852235
1636-69-028+2.5+37+2015-04-02 20:55:00	0.608774688030838
1636-69-028+2.5+37+2015-04-02 21:35:00	0.57093800158768
1636-69-028+2.5+37+2015-04-02 22:10:00	0.587451016083415
1636-69-028+2.5+37+2015-04-02 22:45:00	0.513452228367709
1636-69-028+2.5+37+2015-04-02 23:25:00	0.532752040932382
1636-69-028+2.5+37+2015-04-03 00:00:00	0.286881297959813
1636-69-028+2.5+37+2015-04-03 00:40:00	-0.323681391499174
1636-69-028+2.5+37+2015-04-03 01:15:00	0.566597397452463
1636-69-028+2.5+37+2015-04-03 01:50:00	0.588685749201502
1636-69-028+2.5+37+2015-04-03 02:30:00	-0.467301364868148
1636-69-028+2.5+37+2015-04-03 03:05:00	-0.188438744917679
1636-69-028+2.5+37+2015-04-03 03:45:00	-0.0382942527025372
1636-69-028+2.5+37+2015-04-03 04:20:00	0.669758578263721
1636-69-028+2.5+37+2015-04-03 04:55:00	0.629005344042621
1636-69-028+2.5+37+2015-04-03 05:35:00	0.628592099454977
1636-69-028+2.5+37+2015-04-03 06:10:00	0.664118777174732
1636-69-028+2.5+37+2015-04-03 06:50:00	0.545210362999616
1636-69-028+2.5+37+2015-04-03 07:25:00	0.506763108928854
1636-69-028+2.5+37+2015-04-03 08:00:00	0.528980224873859
1636-69-028+2.5+37+2015-04-03 08:40:00	0.501610286376454
1636-69-028+2.5+37+2015-04-03 09:15:00	0.586931935325995
1636-69-028+2.5+37+2015-04-03 09:55:00	0.653199317643654
1636-69-028+2.5+37+2015-04-03 10:30:00	0.643157638380562
1636-69-028+2.5+37+2015-04-03 11:05:00	0.643761957570953
1636-69-028+2.5+37+2015-04-03 11:45:00	0.588412251929177
1636-69-028+2.5+37+2015-04-03 12:20:00	0.616065483759857
1636-69-028+2.5+37+2015-04-03 13:00:00	0.593940693402571
1636-69-028+2.5+37+2015-04-03 13:35:00	0.532995425403032
1636-69-028+2.5+37+2015-04-03 14:10:00	0.579031303372919
1636-69-028+2.5+37+2015-04-03 14:50:00	0.593485069244883
1636-69-028+2.5+37+2015-04-03 15:25:00	0.519641127800674
1636-69-028+2.5+37+2015-04-03 16:05:00	0.520169242318755
1636-69-028+2.5+37+2015-04-03 16:40:00	0.519277977590388
1636-69-028+2.5+37+2015-04-03 17:15:00	0.541219726451124
1636-69-028+2.5+37+2015-04-03 17:55:00	0.539217316602058
1636-69-028+2.5+37+2015-04-03 18:30:00	0.558024675219256
1636-69-028+2.5+37+2015-04-03 19:10:00	0.435104426820071
1636-69-028+2.5+37+2015-04-03 19:45:00	0.578302280984658
1636-69-028+2.5+37+2015-04-03 20:20:00	0.565743871757803
1636-69-028+2.5+37+2015-04-03 21:00:00	0.614731395954658
1636-69-028+2.5+37+2015-04-03 21:35:00	0.628859976221524
1636-69-028+2.5+37+2015-04-03 22:15:00	0.591852656278592
1636-69-028+2.5+37+2015-04-03 22:50:00	0.524105676050091
1636-69-028+2.5+37+2015-04-03 23:25:00	0.555457760398773
1636-69-028+2.5+37+2015-04-04 00:05:00	0.289377694654058
1636-69-028+2.5+37+2015-04-04 00:40:00	0.277251975898678
1636-69-028+2.5+37+2015-04-04 01:20:00	0.11337087934642
1636-69-028+2.5+37+2015-04-04 01:55:00	0.0670511379986475
1636-69-028+2.5+37+2015-04-04 02:30:00	0.324795977570177
1636-69-028+2.5+37+2015-04-04 03:10:00	-0.242540817042569
1636-69-028+2.5+37+2015-04-04 03:45:00	-0.471559007590921
1636-69-028+2.5+37+2015-04-04 04:25:00	-0.431130156477046
1636-69-028+2.5+37+2015-04-04 05:00:00	-0.436620262345415
1636-69-028+2.5+37+2015-04-04 05:35:00	-0.417656993494553
1636-69-028+2.5+37+2015-04-04 06:15:00	-0.172943934118253
1636-69-028+2.5+37+2015-04-04 06:50:00	-0.171890443656817
1636-69-028+2.5+37+2015-04-04 07:30:00	0.552319336360318
1636-69-028+2.5+37+2015-04-04 08:05:00	0.624547007149676
1636-69-028+2.5+37+2015-04-04 08:40:00	0.647488276305584
1636-69-028+2.5+37+2015-04-04 09:20:00	0.517818258627147
1636-69-028+2.5+37+2015-04-04 09:55:00	0.585401584899924
1636-69-028+2.5+37+2015-04-04 10:35:00	0.432280355722367
1636-69-028+2.5+37+2015-04-04 11:10:00	0.384578385962172
1636-69-028+2.5+37+2015-04-04 11:45:00	0.202833150038093
1636-69-028+2.5+37+2015-04-04 12:25:00	0.340406951071906
1636-69-028+2.5+37+2015-04-04 13:00:00	0.499252459951745
1636-69-028+2.5+37+2015-04-04 13:40:00	0.617550282721635
1636-69-028+2.5+37+2015-04-04 14:15:00	0.636469312241889
1636-69-028+2.5+37+2015-04-04 14:50:00	0.685372962347969
1636-69-028+2.5+37+2015-04-04 15:30:00	0.721160638522543
1636-69-028+2.5+37+2015-04-04 16:05:00	0.688567087487929
1636-69-028+2.5+37+2015-04-04 16:45:00	0.687364292858965
1636-69-028+2.5+37+2015-04-04 17:20:00	0.626667164458423
1636-69-028+2.5+37+2015-04-04 17:55:00	0.621722304593364
1636-69-028+2.5+37+2015-04-04 18:35:00	0.648576118098369
1636-69-028+2.5+37+2015-04-04 19:10:00	0.660313455329847
1636-69-028+2.5+37+2015-04-04 19:50:00	0.592304027008942
1636-69-028+2.5+37+2015-04-04 20:25:00	0.0968417795018598
1636-69-028+2.5+37+2015-04-04 21:00:00	0.431637830216738
1636-69-028+2.5+37+2015-04-04 21:40:00	0.590773638455467
1636-69-028+2.5+37+2015-04-04 22:15:00	0.633015738993558
1636-69-028+2.5+37+2015-04-04 22:55:00	0.588063331977194
1636-69-028+2.5+37+2015-04-04 23:30:00	0.435230950082138
1636-69-028+2.5+37+2015-04-05 00:05:00	-0.0417957485596172
1636-69-028+2.5+37+2015-04-05 00:45:00	0.601933363689002
1636-69-028+2.5+37+2015-04-05 01:20:00	0.697474955851768
1636-69-028+2.5+37+2015-04-05 02:00:00	0.695589198046232
1636-69-028+2.5+37+2015-04-05 02:35:00	0.648694026549314
1636-69-028+2.5+37+2015-04-05 03:10:00	0.631023212694104
1636-69-028+2.5+37+2015-04-05 03:50:00	0.530989374059124
1636-69-028+2.5+37+2015-04-05 04:25:00	0.589440668630763
1636-69-028+2.5+37+2015-04-05 05:05:00	0.514422580208749
1636-69-028+2.5+37+2015-04-05 05:40:00	0.625725741353499
1636-69-028+2.5+37+2015-04-05 06:15:00	0.426044495780135
1636-69-028+2.5+37+2015-04-05 06:55:00	0.539655192421593
1636-69-028+2.5+37+2015-04-05 07:30:00	0.54331544496926
1636-69-028+2.5+37+2015-04-05 08:10:00	0.486328257172791
1636-69-028+2.5+37+2015-04-05 08:45:00	0.564283946945374
1636-69-028+2.5+37+2015-04-05 09:20:00	0.219738354362487
1636-69-028+2.5+37+2015-04-05 10:00:00	0.189632874758488
1636-69-028+2.5+37+2015-04-05 10:35:00	0.368334623916329
1636-69-028+2.5+37+2015-04-05 11:15:00	0.549320568005207
1636-69-028+2.5+37+2015-04-05 11:50:00	0.70679367504925
1636-69-028+2.5+37+2015-04-05 12:25:00	0.70312988495178
1636-69-028+2.5+37+2015-04-05 13:05:00	0.659684351866261
1636-69-028+2.5+37+2015-04-05 13:40:00	0.652231221269704
1636-69-028+2.5+37+2015-04-05 14:20:00	0.649597984245755
1636-69-028+2.5+37+2015-04-05 14:55:00	0.698057776573314
1636-69-028+2.5+37+2015-04-05 15:30:00	0.658019672919429
1636-69-028+2.5+37+2015-04-05 16:10:00	0.642777130459619
1636-69-028+2.5+37+2015-04-05 16:45:00	0.614716111390639
1636-69-028+2.5+37+2015-04-05 17:25:00	0.53195898826437
1636-69-028+2.5+37+2015-04-05 18:00:00	0.537387074445517
1636-69-028+2.5+37+2015-04-05 18:35:00	0.307437761712166
1636-69-028+2.5+37+2015-04-05 19:15:00	0.298616417934471
1636-69-028+2.5+37+2015-04-05 19:50:00	0.131113700871836
1636-69-028+2.5+37+2015-04-05 20:30:00	0.0666857794074976
1636-69-028+2.5+37+2015-04-05 21:05:00	0.224032655447079
1636-69-028+2.5+37+2015-04-05 21:40:00	0.382560285026376
1636-69-028+2.5+37+2015-04-05 22:20:00	0.0878648238937781
1636-69-028+2.5+37+2015-04-05 22:55:00	0.43259842317877
1636-69-028+2.5+37+2015-04-05 23:35:00	0.628407587327897
1636-69-028+2.5+37+2015-04-06 00:10:00	0.448857366965698
1636-69-028+2.5+37+2015-04-06 00:45:00	0.0208641650121808
1636-69-028+2.5+37+2015-04-06 01:25:00	-0.152153071322948
1636-69-028+2.5+37+2015-04-06 02:00:00	-0.344059281699763
1636-69-028+2.5+37+2015-04-06 02:40:00	-0.43739962135443
1636-69-028+2.5+37+2015-04-06 03:15:00	0.446079108285328
1636-69-028+2.5+37+2015-04-06 03:50:00	0.525849284965331
1636-69-028+2.5+37+2015-04-06 04:30:00	0.388739440331645
1636-69-028+2.5+37+2015-04-06 05:05:00	0.249106762164998
1636-69-028+2.5+37+2015-04-06 12:30:00	0.705171449129242
1636-69-028+2.5+37+2015-04-06 13:05:00	0.617061119680655
1636-69-028+2.5+37+2015-04-06 13:45:00	0.523125084041879
1636-69-028+2.5+37+2015-04-06 14:20:00	0.568960012468442
1636-69-028+2.5+37+2015-04-06 15:00:00	0.517362879292976
1636-69-028+2.5+37+2015-04-06 15:35:00	0.488920132174871
1636-69-028+2.5+37+2015-04-06 16:10:00	-0.310641369768468
1636-69-028+2.5+37+2015-04-06 16:50:00	-0.152905338912399
1636-69-028+2.5+37+2015-04-06 17:25:00	-0.307015787625944
1636-69-028+2.5+37+2015-04-06 18:05:00	-0.325320680415334
1636-69-028+2.5+37+2015-04-06 18:40:00	-0.329691077519356
1636-69-028+2.5+37+2015-04-06 19:15:00	-0.441577758084364
1636-69-028+2.5+37+2015-04-06 19:55:00	-0.445663858698267
1636-69-028+2.5+37+2015-04-06 20:30:00	-0.382372335567251
1636-69-028+2.5+37+2015-04-06 21:10:00	-0.30204862234785
1636-69-028+2.5+37+2015-04-06 21:45:00	-0.230187004977674
1636-69-028+2.5+37+2015-04-06 22:20:00	-0.186223819844499
1636-69-028+2.5+37+2015-04-06 23:00:00	-0.200187719720743
1636-69-028+2.5+37+2015-04-06 23:35:00	-0.262052810127375
1636-69-028+2.5+37+2015-04-07 00:15:00	-0.323431362006802
1636-69-028+2.5+37+2015-04-07 00:50:00	-0.341408576400039
1636-69-028+2.5+37+2015-04-07 01:25:00	-0.339594758918064
1636-69-028+2.5+37+2015-04-07 02:05:00	-0.363322720692454
1636-69-028+2.5+37+2015-04-07 02:40:00	-0.402006607190521
1636-69-028+2.5+37+2015-04-07 03:20:00	-0.443543717291543
1636-69-028+2.5+37+2015-04-07 03:55:00	-0.452347713984758
1636-69-028+2.5+37+2015-04-07 04:30:00	-0.393797443102699
1636-69-028+2.5+37+2015-04-07 05:10:00	-0.306723703965498
1636-69-028+2.5+37+2015-04-07 05:45:00	-0.283184058506089
1636-69-028+2.5+37+2015-04-07 06:25:00	-0.299952499765754
1636-69-028+2.5+37+2015-04-07 07:00:00	0.0359276467757004
1636-69-028+2.5+37+2015-04-07 07:35:00	-0.444768512377664
1636-69-028+2.5+37+2015-04-07 08:15:00	0.523804928338283
1636-69-028+2.5+37+2015-04-07 08:50:00	0.538106542414812
1636-69-028+2.5+37+2015-04-07 09:30:00	0.336697369770598
1636-69-028+2.5+37+2015-04-07 10:05:00	0.533320956812532
1636-69-028+2.5+37+2015-04-07 10:40:00	0.608519055069296
1636-69-028+2.5+37+2015-04-07 11:20:00	0.621570588229826
1636-69-028+2.5+37+2015-04-07 11:55:00	0.614753931293885
1636-69-028+2.5+37+2015-04-07 12:35:00	0.6485590755023
1636-69-028+2.5+37+2015-04-07 13:10:00	0.68833846344159
1636-69-028+2.5+37+2015-04-07 13:45:00	0.661796687113776
1636-69-028+2.5+37+2015-04-07 14:25:00	0.627232021636876
1636-69-028+2.5+37+2015-04-07 15:00:00	0.549641898666194
1636-69-028+2.5+37+2015-04-07 15:40:00	0.558030580750066
1636-69-028+2.5+37+2015-04-07 16:15:00	0.590644327057945
1636-69-028+2.5+37+2015-04-07 16:50:00	0.584611560181277
1636-69-028+2.5+37+2015-04-07 17:30:00	0.487343802834158
1636-69-028+2.5+37+2015-04-07 18:05:00	0.450627881387839
1636-69-028+2.5+37+2015-04-07 18:45:00	0.435768642547702
1636-69-028+2.5+37+2015-04-07 19:20:00	0.562906768564884
1636-69-028+2.5+37+2015-04-07 19:55:00	0.463354591575239
1636-69-028+2.5+37+2015-04-08 02:45:00	0.60111942783535
1636-69-028+2.5+37+2015-04-08 03:20:00	0.579644883330439
1636-69-028+2.5+37+2015-04-08 04:00:00	0.57653069447343
1636-69-028+2.5+37+2015-04-08 04:35:00	0.557114120980672
1636-69-028+2.5+37+2015-04-08 05:10:00	0.552089025861873
1636-69-028+2.5+37+2015-04-08 05:50:00	0.53239515444289
1636-69-028+2.5+37+2015-04-08 06:25:00	0.561132791741503
1636-69-028+2.5+37+2015-04-08 07:05:00	0.520432468550677
1636-69-028+2.5+37+2015-06-15 21:55:00	0.551566928265736
1636-69-028+2.5+37+2015-06-15 22:30:00	0.444089183543277
1636-69-028+2.5+37+2015-06-15 23:10:00	0.537093232051528
1636-69-028+2.5+37+2015-06-15 23:45:00	0.334175447514738
1636-69-028+2.5+37+2015-06-16 00:20:00	0.451782295996744
1636-69-028+2.5+37+2015-06-16 01:00:00	0.392400097335503
1636-69-028+2.5+37+2015-06-16 01:35:00	0.52643188643452
1636-69-028+2.5+37+2015-06-16 02:15:00	0.561655083970735
1636-69-028+2.5+37+2015-06-16 02:50:00	0.549052401878737
1636-69-028+2.5+37+2015-06-16 03:25:00	0.537100967650489
1636-69-028+2.5+37+2015-06-16 04:05:00	0.536458012374018
1636-69-028+2.5+37+2015-06-16 04:40:00	0.422882356102986
1636-69-028+2.5+37+2015-06-16 05:20:00	0.53285962058441
1636-69-028+2.5+37+2015-06-16 05:55:00	0.454954644915013
1636-69-028+2.5+37+2015-06-16 06:30:00	0.487103718615603
1636-69-028+2.5+37+2015-06-16 07:10:00	0.60046927255585
1636-69-028+2.5+37+2015-06-16 07:45:00	0.564806728866076
1636-69-028+2.5+37+2015-06-16 08:25:00	0.58938064613165
1636-69-028+2.5+37+2015-06-16 09:00:00	0.571470907583281
1636-69-028+2.5+37+2015-06-16 09:35:00	0.546687659606777
1636-69-028+2.5+37+2015-06-16 10:15:00	0.488301482154225
1636-69-028+2.5+37+2015-06-16 10:50:00	0.443081960293775
1636-69-028+2.5+37+2015-06-16 11:30:00	0.439393970035974
1636-69-028+2.5+37+2015-06-16 12:05:00	0.392878007394739
1636-69-028+2.5+37+2015-06-16 12:40:00	0.529087922933929
1636-69-028+2.5+37+2015-06-16 13:20:00	0.528156075710673
1636-69-028+2.5+37+2015-06-16 13:55:00	0.410511622806658
1636-69-028+2.5+37+2015-06-16 14:35:00	0.0294405977786379
1636-69-028+2.5+37+2015-06-16 15:10:00	0.35607795141719
1636-69-028+2.5+37+2015-06-16 15:45:00	0.333177361884492
1636-69-028+2.5+37+2015-06-16 16:25:00	0.431386576194812
1636-69-028+2.5+37+2015-06-16 17:00:00	0.542419591287968
1636-69-028+2.5+37+2015-06-16 17:40:00	0.232722454652545
1636-69-028+2.5+37+2015-06-16 18:15:00	0.214284402361722
1636-69-028+2.5+37+2015-06-16 18:50:00	0.361665578332481
1636-69-032+2.5+37+2016-01-13 12:55:00	0.308466233983498
1636-69-032+2.5+37+2016-01-13 13:30:00	0.257908093770271
1636-69-032+2.5+37+2016-01-13 14:10:00	0.168048635336837
1636-69-032+2.5+37+2016-01-13 14:45:00	0.232530268577845
1636-69-032+2.5+37+2016-01-13 15:25:00	0.398396635983911
1636-69-032+2.5+37+2016-01-13 16:00:00	0.615949627896081
1636-69-032+2.5+37+2016-01-13 16:35:00	0.628523478806364
1636-69-032+2.5+37+2016-01-13 17:15:00	0.630130683534342
1636-69-032+2.5+37+2016-01-13 17:50:00	0.646575180895093
1636-69-032+2.5+37+2016-01-13 18:30:00	0.622961038104561
1636-69-032+2.5+37+2016-01-13 19:05:00	0.58008177110232
1636-69-032+2.5+37+2016-01-13 19:40:00	0.593980483867649
1636-69-032+2.5+37+2016-01-13 20:20:00	0.584138001428578
1636-69-032+2.5+37+2016-01-13 20:55:00	0.579799054938862
1636-69-032+2.5+37+2016-01-13 21:35:00	0.574311789711329
1636-69-032+2.5+37+2016-01-13 22:10:00	0.374299359636172
1636-69-032+2.5+37+2016-01-13 22:45:00	0.447771322985001
1636-69-032+2.5+37+2016-01-13 23:25:00	0.360271711354673
1636-69-032+2.5+37+2016-01-14 00:00:00	0.15725123083867
1636-69-032+2.5+37+2016-01-14 00:40:00	0.0814253996239934
1636-69-032+2.5+37+2016-01-14 01:15:00	-0.0295554349027392
1636-69-032+2.5+37+2016-01-14 01:50:00	-0.196310958515794
1636-69-032+2.5+37+2016-01-14 02:30:00	-0.404176656683083
1636-69-032+2.5+37+2016-01-14 03:05:00	0.574180893571691
1636-69-032+2.5+37+2016-01-14 03:45:00	0.617526389578551
1636-69-032+2.5+37+2016-01-14 04:20:00	0.662916977830866
1636-69-032+2.5+37+2016-01-14 04:55:00	0.693077270339649
1636-69-032+2.5+37+2016-01-14 05:35:00	0.5341564953964
1636-69-032+2.5+37+2016-01-14 06:10:00	0.551787431544537
1636-69-032+2.5+37+2016-01-14 06:50:00	0.49256703144617
1636-69-032+2.5+37+2016-01-14 07:25:00	-0.145112952327303
1636-69-032+2.5+37+2016-01-14 08:00:00	-0.11959759297471
1636-69-032+2.5+37+2016-01-14 08:40:00	0.145693388078226
1636-69-032+2.5+37+2016-01-14 09:15:00	0.438684394311023
1636-69-032+2.5+37+2016-01-14 09:55:00	0.453407505712814
1636-69-032+2.5+37+2016-01-14 10:30:00	0.600349264449005
1636-69-032+2.5+37+2016-01-14 11:05:00	0.482433911968938
1636-69-032+2.5+37+2016-01-14 11:45:00	0.471857569094309
1636-69-032+2.5+37+2016-01-14 12:20:00	0.412636805809142
1636-69-032+2.5+37+2016-01-14 13:00:00	-0.236183532706698
1636-69-032+2.5+37+2016-01-14 13:35:00	-0.361119652590649
1636-69-032+2.5+37+2016-01-14 14:10:00	-0.31469506239244
1636-69-032+2.5+37+2016-01-14 14:50:00	0.436777044912652
1636-69-032+2.5+37+2016-01-14 15:25:00	0.610430069889805
1636-69-032+2.5+37+2016-01-14 16:05:00	0.695202875808361
1636-69-032+2.5+37+2016-01-14 16:40:00	0.68860853973825
1636-69-032+2.5+37+2016-01-14 17:15:00	0.616244630373163
1636-69-032+2.5+37+2016-01-14 17:55:00	0.404705578678371
1636-69-032+2.5+37+2016-01-14 18:30:00	-0.223412765547259
1636-69-032+2.5+37+2016-01-14 19:10:00	0.128964325211038
1636-69-032+2.5+37+2016-01-14 19:45:00	-0.216735281194005
1636-69-032+2.5+37+2016-01-14 20:20:00	-0.182101274422501
1636-69-032+2.5+37+2016-01-14 21:00:00	-0.45026630179421
1636-69-032+2.5+37+2016-01-14 21:35:00	0.483186493850032
1636-69-032+2.5+37+2016-01-14 22:15:00	0.473546656706455
1636-69-032+2.5+37+2016-01-14 22:50:00	0.54071923208999
1636-69-032+2.5+37+2016-01-14 23:25:00	-0.520003466386917
1636-69-032+2.5+37+2016-01-15 00:05:00	0.556488510541224
1636-69-032+2.5+37+2016-01-15 00:40:00	0.586999163543343
1636-69-032+2.5+37+2016-01-15 01:20:00	0.570357841772957
1636-69-032+2.5+37+2016-01-15 01:55:00	0.655883884180401
1636-69-032+2.5+37+2016-01-15 02:30:00	0.553681025204072
1636-69-032+2.5+37+2016-01-15 03:10:00	0.41022069860069
1636-69-032+2.5+37+2016-01-15 03:45:00	0.495898817520452
1636-69-032+2.5+37+2016-01-15 04:25:00	0.394465332884516
1636-69-032+2.5+37+2016-01-15 05:00:00	0.464944885216209
1636-69-032+2.5+37+2016-01-15 05:35:00	0.636020737447121
1636-69-032+2.5+37+2016-01-15 06:15:00	0.593386567998628
1636-69-032+2.5+37+2016-01-15 06:50:00	0.459103745876255
1636-69-032+2.5+37+2016-01-15 07:30:00	0.390184019454825
1636-69-032+2.5+37+2016-01-15 08:05:00	-0.310768105515569
1636-69-032+2.5+37+2016-01-15 08:40:00	-0.331208334167962
1636-69-032+2.5+37+2016-01-15 09:20:00	-0.32153358118869
1636-69-032+2.5+37+2016-01-15 09:55:00	-0.0181775627344106
1636-69-032+2.5+37+2016-01-15 10:35:00	0.151255367960493
1636-69-032+2.5+37+2016-01-15 11:10:00	0.582753976323168
1636-69-032+2.5+37+2016-01-15 11:45:00	0.290178065268175
1636-69-032+2.5+37+2016-01-15 12:25:00	0.198616558436578
1636-69-032+2.5+37+2016-01-15 13:00:00	0.0222785601924471
1636-69-032+2.5+37+2016-01-15 13:40:00	0.556962063192526
1636-69-032+2.5+37+2016-01-15 14:15:00	0.518311552897616
1636-69-032+2.5+37+2016-01-15 14:50:00	0.603345330726101
1636-69-032+2.5+37+2016-01-15 15:30:00	0.612923744036852
1636-69-032+2.5+37+2016-01-15 16:05:00	0.482899430099807
1636-69-032+2.5+37+2016-01-15 16:45:00	0.420476621871862
1636-69-032+2.5+37+2016-01-15 17:20:00	0.0446744302209749
1636-69-032+2.5+37+2016-01-15 17:55:00	0.130736644456991
1636-69-032+2.5+37+2016-01-15 18:35:00	0.220612077490707
1636-69-032+2.5+37+2016-01-15 19:10:00	0.357196548924343
1636-69-032+2.5+37+2016-01-15 19:50:00	0.618432069884218
1636-69-032+2.5+37+2016-01-15 20:25:00	0.680207360328713
1636-69-032+2.5+37+2016-01-15 21:00:00	0.584616917402959
1636-69-032+2.5+37+2016-01-15 21:40:00	0.520855802504073
1636-69-032+2.5+37+2016-01-15 22:15:00	0.420270553592558
1636-69-032+2.5+37+2016-01-15 22:55:00	0.410859098836565
1636-69-032+2.5+37+2016-01-15 23:30:00	0.373554456545533
1636-69-032+2.5+37+2016-01-16 00:05:00	0.249823318671648
1636-69-032+2.5+37+2016-01-16 00:45:00	0.0421994668437225
1636-69-032+2.5+37+2016-01-16 01:20:00	0.13396325435418
1636-69-032+2.5+37+2016-01-16 02:00:00	0.458164034800509
1636-69-032+2.5+37+2016-01-16 02:35:00	0.441518632671807
1636-69-032+2.5+37+2016-01-16 03:10:00	0.275598526772934
1636-69-032+2.5+37+2016-01-16 03:50:00	0.239710049191167
1636-69-032+2.5+37+2016-01-16 04:25:00	0.52888140497598
1636-69-032+2.5+37+2016-01-16 05:05:00	0.598767698936316
1636-69-032+2.5+37+2016-01-16 05:40:00	0.421059549109766
1636-69-032+2.5+37+2016-01-16 06:15:00	0.327214117602932
1636-69-032+2.5+37+2016-01-16 06:55:00	0.251494833630239
1636-69-032+2.5+37+2016-01-16 07:30:00	0.190334329461498
1636-69-032+2.5+37+2016-01-16 08:10:00	0.441274560077257
1636-69-032+2.5+37+2016-01-16 08:45:00	0.554992332260954
1636-69-032+2.5+37+2016-01-16 09:20:00	0.628159481030941
1636-69-032+2.5+37+2016-01-16 10:00:00	0.665271803902356
1636-69-032+2.5+37+2016-01-16 10:35:00	0.581411735865997
1636-69-032+2.5+37+2016-01-16 11:15:00	0.530546141861445
1636-69-032+2.5+37+2016-01-16 11:50:00	-0.0997581148279933
1636-69-032+2.5+37+2016-01-16 12:25:00	0.408626881386856
1636-69-032+2.5+37+2016-01-16 13:05:00	0.359842347792885
1636-69-032+2.5+37+2016-01-16 13:40:00	0.401094828638582
1636-69-032+2.5+37+2016-01-16 14:20:00	0.536533102270073
1636-69-032+2.5+37+2016-01-16 14:55:00	0.572810881956404
1636-69-032+2.5+37+2016-01-16 15:30:00	0.495003541852442
1636-69-032+2.5+37+2016-01-16 16:10:00	0.628565746939288
1636-69-032+2.5+37+2016-01-16 16:45:00	0.561825741998416
1636-69-032+2.5+37+2016-01-16 17:25:00	0.535574626519491
1636-69-032+2.5+37+2016-01-16 18:00:00	0.410631754800505
1636-69-032+2.5+37+2016-01-16 18:35:00	0.127755730037601
1636-69-032+2.5+37+2016-01-16 19:15:00	0.407168062803998
1636-69-032+2.5+37+2016-01-16 19:50:00	0.329877362380836
1636-69-032+2.5+37+2016-01-16 20:30:00	0.443867890434048
1636-69-032+2.5+37+2016-01-16 21:05:00	0.249811128223758
1636-69-032+2.5+37+2016-01-16 21:40:00	-0.0708956385438249
1636-69-032+2.5+37+2016-01-16 22:20:00	0.250704774685334
1636-69-032+2.5+37+2016-01-16 22:55:00	0.123323906845544
1636-69-032+2.5+37+2016-01-16 23:35:00	0.346758170645453
1636-69-032+2.5+37+2016-01-17 00:10:00	0.422030128693657
1636-69-032+2.5+37+2016-01-17 00:45:00	0.11450045448351
1636-69-032+2.5+37+2016-01-17 01:25:00	0.363351458377817
1636-69-032+2.5+37+2016-01-17 02:00:00	-0.278663737441088
1636-69-032+2.5+37+2016-01-17 02:40:00	0.57231184128451
1636-69-032+2.5+37+2016-01-17 03:15:00	0.6334601923387
1636-69-032+2.5+37+2016-01-17 03:50:00	0.577219125261246
1636-69-032+2.5+37+2016-01-17 04:30:00	-0.328032400225714
1636-69-032+2.5+37+2016-01-17 05:05:00	0.119355185785593
1636-69-032+2.5+37+2016-01-17 05:45:00	0.259478306811087
1636-69-032+2.5+37+2016-01-17 06:20:00	0.0318146874842216
1636-69-032+2.5+37+2016-01-17 06:55:00	-0.413142921852856
1636-69-032+2.5+37+2016-01-17 07:35:00	-0.251258221660595
1636-69-032+2.5+37+2016-01-17 08:10:00	0.129394419529387
1636-69-032+2.5+37+2016-01-17 08:50:00	-0.0309755254614686
1636-69-032+2.5+37+2016-01-17 09:25:00	-0.168713953785435
1636-69-032+2.5+37+2016-01-17 10:00:00	0.477653037972249
1636-69-032+2.5+37+2016-01-17 10:40:00	0.521274275655706
1636-69-032+2.5+37+2016-01-17 11:15:00	-0.055917215870596
1636-69-032+2.5+37+2016-01-17 11:55:00	0.111320623756187
1636-69-032+2.5+37+2016-01-17 12:30:00	0.235892331800709
1636-69-032+2.5+37+2016-01-17 13:05:00	0.312818879270755
1636-69-032+2.5+37+2016-01-17 13:45:00	-0.259022456768641
1636-69-032+2.5+37+2016-01-17 14:20:00	-0.462928004646648
1636-69-032+2.5+37+2016-01-17 15:00:00	0.524009270937039
1636-69-032+2.5+37+2016-01-17 15:35:00	0.529418760290669
1636-69-032+2.5+37+2016-01-17 16:10:00	-0.312805276537629
1636-69-032+2.5+37+2016-01-17 16:50:00	0.000950382747657758
1636-69-032+2.5+37+2016-01-17 17:25:00	-0.287147800757467
1636-69-032+2.5+37+2016-01-17 18:05:00	-0.0456695535129671
1636-69-032+2.5+37+2016-01-17 18:40:00	-0.013605336282378
1636-69-032+2.5+37+2016-01-17 19:15:00	0.296565957726494
1636-69-032+2.5+37+2016-01-17 19:55:00	0.222909767385522
1636-69-032+2.5+37+2016-01-17 20:30:00	0.278113194221296
1636-69-032+2.5+37+2016-01-17 21:10:00	-0.150766346161161
1636-69-032+2.5+37+2016-01-17 21:45:00	0.463474647218684
1636-69-032+2.5+37+2016-01-17 22:20:00	0.286258972805777
1636-69-032+2.5+37+2016-01-17 23:00:00	0.51301764218438
1636-69-032+2.5+37+2016-01-17 23:35:00	0.573724539482459
1636-69-032+2.5+37+2016-01-18 00:15:00	0.410567797602669
1636-69-032+2.5+37+2016-01-18 00:50:00	0.490050778806891
1636-69-032+2.5+37+2016-01-18 01:25:00	0.566589847429626
1636-69-032+2.5+37+2016-01-18 02:05:00	0.60414494453452
1636-69-032+2.5+37+2016-01-18 02:40:00	0.602306566555166
1636-69-032+2.5+37+2016-01-18 03:20:00	0.538779395136015
1636-69-032+2.5+37+2016-01-18 03:55:00	0.371441359276121
1636-69-032+2.5+37+2016-01-18 04:30:00	0.589132265846039
1636-69-032+2.5+37+2016-01-18 05:10:00	0.55803866164461
1636-69-032+2.5+37+2016-01-18 05:45:00	0.564319002448336
1636-69-032+2.5+37+2016-01-18 06:25:00	0.602181492838531
1636-69-032+2.5+37+2016-01-18 07:00:00	0.682045152071348
1636-69-032+2.5+37+2016-01-18 07:35:00	0.573443038063596
1636-69-032+2.5+37+2016-01-18 08:15:00	0.319663022439288
1636-69-032+2.5+37+2016-01-18 08:50:00	0.331566861926966
1636-69-032+2.5+37+2016-01-18 09:30:00	0.446028448859105
1636-69-032+2.5+37+2016-01-18 10:05:00	0.635606595419775
1636-69-032+2.5+37+2016-01-18 10:40:00	0.597980974580727
1636-69-032+2.5+37+2016-01-18 11:20:00	0.66512197924012
1636-69-032+2.5+37+2016-01-18 11:55:00	0.636274424604173
1636-69-032+2.5+37+2016-01-18 12:35:00	0.467106130734974
1636-69-032+2.5+37+2016-01-18 13:10:00	-0.366866417247311
1636-69-032+2.5+37+2016-01-18 13:45:00	-0.324883312011696
1636-69-032+2.5+37+2016-01-18 14:25:00	0.478505743576773
1636-69-032+2.5+37+2016-01-18 15:00:00	0.605707394876856
1636-69-032+2.5+37+2016-01-18 15:40:00	0.651884201159275
1636-69-032+2.5+37+2016-01-18 16:15:00	0.654678918570296
1636-69-032+2.5+37+2016-01-18 16:50:00	0.633811522986939
1636-69-032+2.5+37+2016-01-18 17:30:00	0.307348123079954
1636-69-032+2.5+37+2016-01-18 18:05:00	0.238409614306923
1636-69-032+2.5+37+2016-01-18 18:45:00	0.469020982049587
1636-69-032+2.5+37+2016-01-18 19:20:00	0.553076197814519
1636-69-032+2.5+37+2016-01-18 19:55:00	0.650565642003176
1636-69-032+2.5+37+2016-01-18 20:35:00	0.492236360395164
1636-69-032+2.5+37+2016-01-18 21:10:00	0.495766726071097
1636-69-032+2.5+37+2016-01-18 21:50:00	0.484595862016628
1636-69-032+2.5+37+2016-01-18 22:25:00	0.244789933060724
1636-69-032+2.5+37+2016-01-18 23:00:00	0.257933993439826
1636-69-032+2.5+37+2016-01-18 23:40:00	0.160332300822911
1636-69-032+2.5+37+2016-01-19 00:15:00	-0.2706811340134
1636-69-032+2.5+37+2016-01-19 00:55:00	-0.216169107923026
1636-69-032+2.5+37+2016-01-19 01:30:00	-0.322923435793682
1636-69-032+2.5+37+2016-01-19 02:05:00	0.558720286042918
1636-69-032+2.5+37+2016-01-19 02:45:00	0.564933275992895
1636-69-032+2.5+37+2016-01-19 03:20:00	0.426851542674673
1636-69-032+2.5+37+2016-01-19 04:00:00	0.453823415072296
1636-69-032+2.5+37+2016-01-19 04:35:00	0.615491883820533
1636-69-032+2.5+37+2016-01-19 05:10:00	0.632305674155271
1636-69-032+2.5+37+2016-01-19 05:50:00	0.598321244556202
1636-69-032+2.5+37+2016-01-19 06:25:00	-0.135986156724889
1636-69-032+2.5+37+2016-01-19 07:05:00	0.486162224071587
1636-69-032+2.5+37+2016-01-19 07:40:00	0.481759131814193
1636-69-032+2.5+37+2016-01-19 08:15:00	0.488135695008592
1636-69-032+2.5+37+2016-01-19 08:55:00	0.57274480513207
1636-69-032+2.5+37+2016-01-19 09:30:00	0.416165321046031
1636-69-032+2.5+37+2016-01-19 10:10:00	0.468687194017389
1636-69-032+2.5+37+2016-01-19 10:45:00	-0.0620650458278715
1636-69-032+2.5+37+2016-01-19 11:20:00	0.0799085660996371
1636-69-032+2.5+37+2016-01-19 12:00:00	0.219790087899987
1636-69-032+2.5+37+2016-01-19 12:35:00	0.332442840993761
1636-69-032+2.5+37+2016-01-19 13:15:00	0.265559898965234
1636-69-032+2.5+37+2016-01-19 13:50:00	-0.336893757162729
1636-69-032+2.5+37+2016-01-19 14:25:00	0.366647875687052
1636-69-032+2.5+37+2016-01-19 15:05:00	0.629300255135078
1636-69-035+2.5+37+2016-01-27 00:00:00	0.547975039905406
1636-69-035+2.5+37+2016-01-27 00:35:00	0.639279565669795
1636-69-035+2.5+37+2016-01-27 01:10:00	0.663746579192611
1636-69-035+2.5+37+2016-01-27 01:50:00	0.687378612230256
1636-69-035+2.5+37+2016-01-27 02:25:00	0.687079952067634
1636-69-035+2.5+37+2016-01-27 03:05:00	0.648089906749515
1636-69-035+2.5+37+2016-01-27 09:50:00	0.517922374546217
1636-69-035+2.5+37+2016-01-27 10:25:00	0.646259386080017
1636-69-035+2.5+37+2016-01-27 11:05:00	0.632064081979611
1636-69-035+2.5+37+2016-01-27 11:40:00	-0.0732234583388944
1636-69-035+2.5+37+2016-01-27 12:20:00	0.354049748575417
1636-69-035+2.5+37+2016-01-27 12:55:00	0.432052890099319
1636-69-035+2.5+37+2016-01-27 13:30:00	0.475490072115269
1636-69-035+2.5+37+2016-01-27 14:10:00	0.466333943524899
1636-69-035+2.5+37+2016-01-27 14:45:00	0.413444551131653
1636-69-035+2.5+37+2016-01-27 15:25:00	0.172753301518075
1636-69-035+2.5+37+2016-01-27 16:00:00	0.474057717751388
1636-69-035+2.5+37+2016-01-27 16:35:00	0.663060329130337
1636-69-035+2.5+37+2016-01-27 17:15:00	0.522576583968109
1636-69-035+2.5+37+2016-01-27 17:50:00	-0.211976266337221
1636-69-035+2.5+37+2016-01-27 18:30:00	0.0313289609797477
1636-69-035+2.5+37+2016-01-27 19:05:00	0.516626426951514
1636-69-035+2.5+37+2016-01-27 19:40:00	0.499896719570109
1636-69-035+2.5+37+2016-01-27 20:20:00	0.485599969961469
1636-69-035+2.5+37+2016-01-27 20:55:00	0.451208675001756
1636-69-035+2.5+37+2016-01-27 21:35:00	0.367568131833841
1636-69-035+2.5+37+2016-01-27 22:10:00	0.414816905236267
1636-69-035+2.5+37+2016-01-27 22:45:00	0.286464068042306
1636-69-035+2.5+37+2016-01-27 23:25:00	0.397911935469356
1636-69-035+2.5+37+2016-01-28 00:00:00	0.345009346802378
1636-69-035+2.5+37+2016-01-28 00:40:00	0.272732536243461
1636-69-035+2.5+37+2016-01-28 01:15:00	0.285282799184116
1636-69-035+2.5+37+2016-01-28 01:50:00	0.204026485410786
1636-69-035+2.5+37+2016-01-28 02:30:00	0.22086969720364
1636-69-035+2.5+37+2016-01-28 03:05:00	0.654155212999853
1636-69-035+2.5+37+2016-01-28 03:45:00	0.42317008823165
1636-69-035+2.5+37+2016-01-28 04:20:00	0.111568448546764
1636-69-035+2.5+37+2016-01-28 04:55:00	0.382954710070101
1636-69-035+2.5+37+2016-01-28 05:35:00	0.571179589583373
1636-69-035+2.5+37+2016-01-28 06:10:00	0.55420521189341
1636-69-035+2.5+37+2016-01-28 09:15:00	0.441310766541723
1636-69-035+2.5+37+2016-01-28 09:55:00	-0.0448205583732773
1636-69-035+2.5+37+2016-01-28 14:50:00	0.505984501764359
1636-69-035+2.5+37+2016-01-28 15:25:00	0.475700894862109
1636-69-035+2.5+37+2016-01-28 16:05:00	0.42013199606865
1636-69-035+2.5+37+2016-01-28 16:40:00	0.332792680052114
1636-69-035+2.5+37+2016-01-28 17:15:00	-0.0904805233793192
1636-69-035+2.5+37+2016-01-28 22:15:00	0.380114250646233
1636-69-035+2.5+37+2016-01-28 22:50:00	0.337907730537627
1636-69-035+2.5+37+2016-01-28 23:25:00	0.288728435887699
1636-69-035+2.5+37+2016-01-29 00:05:00	0.187473563645132
1636-69-035+2.5+37+2016-01-29 00:40:00	-0.0750692496544727
1636-69-035+2.5+37+2016-01-29 01:20:00	-0.215100110657225
1636-69-035+2.5+37+2016-01-29 01:55:00	-0.219292787632867
1636-69-035+2.5+37+2016-01-29 02:30:00	-0.273531433170897
1636-69-035+2.5+37+2016-01-29 03:10:00	-0.294198659939924
1636-69-035+2.5+37+2016-01-29 07:30:00	0.368318996231553
1636-69-035+2.5+37+2016-01-29 08:05:00	0.563803265006566
1636-69-035+2.5+37+2016-01-29 08:40:00	0.657672183092251
1636-69-035+2.5+37+2016-01-29 09:20:00	0.642300687534475
1636-69-035+2.5+37+2016-01-29 09:55:00	0.685677719908043
1636-69-035+2.5+37+2016-01-29 10:35:00	0.395523289102266
1636-69-035+2.5+37+2016-01-29 11:10:00	0.0710659515611386
1636-69-035+2.5+37+2016-01-29 11:45:00	0.392670559970246
1636-69-035+2.5+37+2016-01-29 12:25:00	0.34714717522276
1636-69-035+2.5+37+2016-01-29 13:00:00	-0.114169637320713
1636-69-035+2.5+37+2016-01-29 13:40:00	0.570408637734974
1636-69-035+2.5+37+2016-01-29 14:15:00	0.58978606736319
1636-69-035+2.5+37+2016-01-29 14:50:00	0.592911310375072
1636-69-035+2.5+37+2016-01-29 15:30:00	0.581412981276157
1636-69-035+2.5+37+2016-01-29 16:05:00	0.571088617244991
1636-69-035+2.5+37+2016-01-29 16:45:00	0.552430458475569
1636-69-035+2.5+37+2016-01-29 17:20:00	0.564420989913001
1636-69-035+2.5+37+2016-01-29 17:55:00	0.481173798349255
1636-69-035+2.5+37+2016-01-29 18:35:00	0.00853252904184882
1636-69-035+2.5+37+2016-01-29 19:10:00	0.37737225595677
1636-69-035+2.5+37+2016-01-29 19:50:00	0.519496046622791
1636-69-035+2.5+37+2016-01-29 20:25:00	0.475256158827806
1636-69-035+2.5+37+2016-01-29 21:00:00	0.476543158445529
1636-69-035+2.5+37+2016-01-29 21:40:00	0.427663603083796
1636-69-035+2.5+37+2016-01-29 22:15:00	0.416684761923991
1636-69-035+2.5+37+2016-01-29 22:55:00	0.393873135178725
1636-69-035+2.5+37+2016-01-29 23:30:00	0.0517070112822556
1636-69-035+2.5+37+2016-01-30 00:05:00	-0.226477946909796
1636-69-035+2.5+37+2016-01-30 00:45:00	-0.429101200725577
1636-69-035+2.5+37+2016-01-30 01:20:00	-0.439067298400297
1636-69-035+2.5+37+2016-01-30 02:00:00	-0.414687438927493
1636-69-035+2.5+37+2016-01-30 02:35:00	-0.431926535868753
1636-69-035+2.5+37+2016-01-30 03:10:00	-0.492295329530106
1636-69-035+2.5+37+2016-01-30 12:25:00	0.499906140025096
1636-69-035+2.5+37+2016-01-30 17:25:00	0.377901661345747
1636-69-035+2.5+37+2016-01-30 18:00:00	-0.136452738761021
1636-69-035+2.5+37+2016-01-30 18:35:00	-0.247855331897058
1636-69-035+2.5+37+2016-01-30 19:15:00	0.160789320269145
1636-69-035+2.5+37+2016-01-30 19:50:00	0.340093314051581
1636-69-035+2.5+37+2016-01-30 20:30:00	0.449568113517661
1636-69-035+2.5+37+2016-01-30 21:05:00	0.453642284042271
1636-69-035+2.5+37+2016-01-30 21:40:00	0.347427586955208
1636-69-035+2.5+37+2016-01-30 22:20:00	0.206403220675158
1636-69-035+2.5+37+2016-01-30 22:55:00	0.123216057569459
1636-69-035+2.5+37+2016-01-30 23:35:00	0.213840463062451
1636-69-035+2.5+37+2016-01-31 00:10:00	0.235601099834906
1636-69-035+2.5+37+2016-01-31 00:45:00	0.275631602899961
1636-69-035+2.5+37+2016-01-31 01:25:00	0.309456583371102
1636-69-035+2.5+37+2016-01-31 02:00:00	0.225828307317055
1636-69-035+2.5+37+2016-01-31 02:40:00	0.097594722438999
1636-69-035+2.5+37+2016-01-31 03:15:00	0.508653800582567
1636-69-035+2.5+37+2016-01-31 03:50:00	0.0875062596027462
1636-69-035+2.5+37+2016-01-31 04:30:00	-0.085651979813135
1636-69-035+2.5+37+2016-01-31 05:05:00	-0.258925842500078
1636-69-035+2.5+37+2016-01-31 05:45:00	0.528393783709275
1636-69-035+2.5+37+2016-01-31 06:20:00	0.574344552134291
1636-69-035+2.5+37+2016-01-31 06:55:00	0.620103142437313
1636-69-035+2.5+37+2016-01-31 07:35:00	-0.205343796420274
1636-69-035+2.5+37+2016-01-31 16:10:00	0.290614350334348
1636-69-035+2.5+37+2016-01-31 16:50:00	0.430338575510199
1636-69-035+2.5+37+2016-01-31 17:25:00	0.441091602427609
1636-69-035+2.5+37+2016-01-31 18:05:00	0.471880057987326
1636-69-035+2.5+37+2016-01-31 18:40:00	0.654994299652332
1636-69-035+2.5+37+2016-01-31 19:15:00	0.619319741013863
1636-69-035+2.5+37+2016-01-31 19:55:00	0.490019354330709
1636-69-035+2.5+37+2016-01-31 20:30:00	-0.233075009556528
1636-69-035+2.5+37+2016-01-31 21:10:00	0.122753831703405
1636-69-035+2.5+37+2016-01-31 21:45:00	0.038345333701561
1636-69-035+2.5+37+2016-01-31 22:20:00	-0.00836720708608437
1636-69-035+2.5+37+2016-01-31 23:00:00	-0.101608048836498
1636-69-035+2.5+37+2016-01-31 23:35:00	-0.185351203872428
1636-69-035+2.5+37+2016-02-01 00:15:00	-0.304004150385036
1636-69-035+2.5+37+2016-02-01 00:50:00	-0.403082091491484
1636-69-035+2.5+37+2016-02-01 01:25:00	-0.492918080381336
1636-69-035+2.5+37+2016-02-01 02:05:00	0.548907132189642
1636-69-035+2.5+37+2016-02-01 02:40:00	0.564450634666895
1636-69-035+2.5+37+2016-02-01 03:20:00	0.646981327546658
1636-69-035+2.5+37+2016-02-01 14:25:00	0.427642882202856
1636-69-035+2.5+37+2016-02-01 15:00:00	0.0104065155831501
1636-69-035+2.5+37+2016-02-01 15:40:00	0.106465976776393
1636-69-035+2.5+37+2016-02-01 16:15:00	0.402047649471438
1636-69-035+2.5+37+2016-02-01 19:55:00	0.507943431304399
1636-69-035+2.5+37+2016-02-01 20:35:00	0.460623466897532
1636-69-035+2.5+37+2016-02-01 21:10:00	0.401451401523189
1636-69-035+2.5+37+2016-02-01 21:50:00	0.348974268686775
1636-69-035+2.5+37+2016-02-01 22:25:00	0.17611454705977
1636-69-035+2.5+37+2016-02-01 23:00:00	0.141492331966976
1636-69-035+2.5+37+2016-02-01 23:40:00	0.253066189188813
1636-69-035+2.5+37+2016-02-02 00:15:00	0.253936253947041
1636-69-035+2.5+37+2016-02-02 00:55:00	0.296101320757288
1636-69-035+2.5+37+2016-02-02 01:30:00	0.382997576091299
1636-69-035+2.5+37+2016-02-02 02:05:00	0.332227770396074
1636-69-035+2.5+37+2016-02-02 02:45:00	0.36262381698593
1636-69-035+2.5+37+2016-02-02 03:20:00	0.249768333339203
1636-69-035+2.5+37+2016-02-02 04:00:00	0.589531177609457
1636-69-035+2.5+37+2016-02-02 04:35:00	0.589116182011591
1636-69-035+2.5+37+2016-02-02 05:10:00	0.585315062758581
1636-69-035+2.5+37+2016-02-02 05:50:00	0.631152305040266
1636-69-035+2.5+37+2016-02-02 12:35:00	0.531411015499889
1636-69-035+2.5+37+2016-02-02 13:15:00	0.105190161805182
1636-69-035+2.5+37+2016-02-02 13:50:00	-0.251053689234036
1636-69-035+2.5+37+2016-02-02 14:25:00	0.0170067041389367
1636-69-035+2.5+37+2016-02-02 15:05:00	0.590228180209271
1636-69-035+2.5+37+2016-02-02 15:40:00	0.617407541235191
1636-69-035+2.5+37+2016-02-02 16:20:00	0.678121578725142
1636-69-035+2.5+37+2016-02-02 16:55:00	0.544670324058599
1636-69-035+2.5+37+2016-02-02 17:30:00	0.542197987008461
1636-69-035+2.5+37+2016-02-02 18:10:00	0.522415661197267
1636-69-035+2.5+37+2016-02-02 18:45:00	-0.228516841217212
1636-69-035+2.5+37+2016-02-02 19:25:00	0.294228883857588
1636-69-035+2.5+37+2016-02-02 20:00:00	0.472808441453137
1636-69-035+2.5+37+2016-02-02 20:35:00	0.549662012543451
1636-69-035+2.5+37+2016-02-02 21:15:00	0.489748198087784
1636-69-035+2.5+37+2016-02-02 21:50:00	0.365880115103371
1636-69-035+2.5+37+2016-02-02 22:30:00	0.260790204594862
1636-69-035+2.5+37+2016-02-02 23:05:00	0.283421361797842
1636-69-035+2.5+37+2016-02-02 23:40:00	0.311214753589158
1636-69-035+2.5+37+2016-02-03 00:20:00	0.248912496254044
1636-69-035+2.5+37+2016-02-03 00:55:00	0.325218878905425
1636-69-035+2.5+37+2016-02-03 01:35:00	0.229595375360285
1636-69-035+2.5+37+2016-02-03 02:10:00	0.0615658140774619
1636-69-035+2.5+37+2016-02-03 02:45:00	-0.178338794248044
1636-69-035+2.5+37+2016-02-03 03:25:00	-0.447722648955359
1636-69-035+2.5+37+2016-02-03 07:05:00	0.605790100304533
1636-69-035+2.5+37+2016-02-03 07:45:00	-0.104147634782126
1636-69-035+2.5+37+2016-02-03 08:20:00	0.329209177893287
1636-69-035+2.5+37+2016-02-03 08:55:00	0.490783016690456
1636-69-035+2.5+37+2016-02-03 09:35:00	0.540910127449941
1636-69-035+2.5+37+2016-02-03 14:30:00	-0.278692003109386
1636-69-035+2.5+37+2016-02-03 15:05:00	0.664672434307491
1636-69-035+2.5+37+2016-02-04 05:55:00	0.395067748949982
1636-69-035+2.5+37+2016-02-04 06:30:00	0.591477219591641
1636-69-035+2.5+37+2016-02-04 07:10:00	-0.139403641448806
1636-69-035+2.5+37+2016-02-04 10:50:00	0.140801258380673
1636-69-035+2.5+37+2016-02-04 11:30:00	0.274560234978076
1636-69-035+2.5+37+2016-02-04 12:05:00	0.237625149118489
1636-69-035+2.5+37+2016-02-04 12:40:00	0.519297324395365
1636-69-035+2.5+37+2016-02-04 13:20:00	0.593006849775251
1636-69-035+2.5+37+2016-02-04 13:55:00	0.5615605102077
1636-69-035+2.5+37+2016-02-04 14:35:00	0.374404109915086
1636-69-035+2.5+37+2016-02-04 15:10:00	-0.097047546445319
1636-69-035+2.5+37+2016-02-04 15:45:00	0.320542270304627
1636-69-035+2.5+37+2016-02-04 16:25:00	0.35061381794928
1636-69-035+2.5+37+2016-02-04 17:00:00	0.635481052541073
1636-69-035+2.5+37+2016-02-04 17:40:00	0.501104440555829
1636-69-035+2.5+37+2016-02-05 07:50:00	0.364932513868905
1636-69-035+2.5+37+2016-02-05 08:25:00	0.0370007310453357
1636-69-035+2.5+37+2016-02-05 09:05:00	0.241982344602977
1636-69-035+2.5+37+2016-02-05 09:40:00	0.376341566191111
1636-69-035+2.5+37+2016-02-05 14:35:00	0.635944850168953
1636-69-035+2.5+37+2016-02-05 15:15:00	0.674171027498459
1636-69-035+2.5+37+2016-02-05 15:50:00	0.606792197633759
1636-69-035+2.5+37+2016-02-05 16:25:00	0.611508314700392
1636-69-035+2.5+37+2016-02-05 17:05:00	-0.0131926151132695
1636-69-035+2.5+37+2016-02-05 17:40:00	0.331702629881835
1636-69-035+2.5+37+2016-02-05 21:25:00	0.453797015832712
1636-69-035+2.5+37+2016-02-05 22:00:00	0.00222977047978801
1636-69-035+2.5+37+2016-02-05 22:35:00	0.0848970997494357
1636-69-035+2.5+37+2016-02-05 23:15:00	-0.177752288189446
1636-69-035+2.5+37+2016-02-05 23:50:00	-0.273781789614474
1636-69-035+2.5+37+2016-02-06 00:30:00	-0.427896478578739
1636-69-035+2.5+37+2016-02-06 01:05:00	0.533106442825509
1636-69-035+2.5+37+2016-02-06 01:40:00	0.560217587897506
1636-69-035+2.5+37+2016-02-06 02:20:00	0.582362559580847
1636-69-035+2.5+37+2016-02-06 02:55:00	0.595629944961049
1636-69-035+2.5+37+2016-02-06 08:30:00	0.297926779005362
1636-69-035+2.5+37+2016-02-06 09:05:00	0.189828155815153
1636-69-035+2.5+37+2016-02-06 09:45:00	0.452899856932534
1636-69-035+2.5+37+2016-02-06 10:20:00	0.593504336883868
1636-69-035+2.5+37+2016-02-06 10:55:00	0.281410081108661
1636-69-035+2.5+37+2016-02-06 11:35:00	-0.00236117414571939
1636-69-035+2.5+37+2016-02-06 12:10:00	0.363973068426201
1636-69-035+2.5+37+2016-02-06 12:50:00	0.413880233358799
1636-69-035+2.5+37+2016-02-06 17:45:00	0.167655599331217
1636-69-035+2.5+37+2016-02-06 18:20:00	0.161770683684357
1636-69-035+2.5+37+2016-02-06 19:00:00	0.482364452160443
1636-69-035+2.5+37+2016-02-06 19:35:00	0.650175483215983
1636-69-035+2.5+37+2016-02-06 20:10:00	0.588097296760783
1636-69-035+2.5+37+2016-02-06 20:50:00	0.439483719430113
1636-69-035+2.5+37+2016-02-06 21:25:00	-0.182054779669703
1636-69-035+2.5+37+2016-02-06 22:05:00	0.318069512500869
1636-69-035+2.5+37+2016-02-06 22:40:00	0.189649150656232
1636-69-048+2.5+37+2015-11-26 00:35:00	0.489076175995519
1636-69-048+2.5+37+2015-11-26 01:10:00	0.510068291583879
1636-69-048+2.5+37+2015-11-26 01:50:00	0.465874964944439
1636-69-048+2.5+37+2015-11-26 02:25:00	0.427680502948859
1636-69-048+2.5+37+2015-11-26 03:05:00	0.282966875316554
1636-69-048+2.5+37+2015-11-26 03:40:00	0.383855528208345
1636-69-048+2.5+37+2015-11-26 04:15:00	0.436586099461642
1636-69-048+2.5+37+2015-11-26 04:55:00	0.475693336502593
1636-69-048+2.5+37+2015-11-26 05:30:00	0.197293942383596
1636-69-048+2.5+37+2015-11-26 06:10:00	0.112587345951613
1636-69-048+2.5+37+2015-11-26 06:45:00	0.522538469738672
1636-69-048+2.5+37+2015-11-26 07:20:00	0.660507409090142
1636-69-048+2.5+37+2015-11-26 08:00:00	0.639694698398724
1636-69-048+2.5+37+2015-11-26 08:35:00	0.646828812322756
1636-69-048+2.5+37+2015-11-26 09:15:00	0.409841172210227
1636-69-048+2.5+37+2015-11-26 09:50:00	0.408371468620234
1636-69-048+2.5+37+2015-11-26 10:25:00	0.221186146522928
1636-69-048+2.5+37+2015-11-26 11:05:00	0.247585284935011
1636-69-048+2.5+37+2015-11-26 11:40:00	0.431727335041408
1636-69-048+2.5+37+2015-11-26 12:20:00	0.534186315884124
1636-69-048+2.5+37+2015-11-26 12:55:00	0.161751588740928
1636-69-048+2.5+37+2015-11-26 13:30:00	-0.0454993645164137
1636-69-048+2.5+37+2015-11-26 14:10:00	0.520320701049122
1636-69-048+2.5+37+2015-11-26 14:45:00	0.639138083425518
1636-69-048+2.5+37+2015-11-26 15:25:00	0.54040995548387
1636-69-048+2.5+37+2015-11-26 16:00:00	0.592468280936566
1636-69-048+2.5+37+2015-11-26 16:35:00	0.462747611062723
1636-69-048+2.5+37+2015-11-26 17:15:00	-0.0454305031642063
1636-69-048+2.5+37+2015-11-26 17:50:00	0.443535858632555
1636-69-048+2.5+37+2015-11-26 18:30:00	0.493819160706253
1636-69-048+2.5+37+2015-11-26 19:05:00	0.282314082619196
1636-69-048+2.5+37+2015-11-26 19:40:00	-0.0897038096719634
1636-69-048+2.5+37+2015-11-26 20:20:00	0.441973431155
1636-69-048+2.5+37+2015-11-26 20:55:00	0.577089651163074
1636-69-048+2.5+37+2015-11-26 21:35:00	0.570452832840332
1636-69-048+2.5+37+2015-11-26 22:10:00	0.501012910249183
1636-69-048+2.5+37+2015-11-26 22:45:00	0.559521823945429
1636-69-048+2.5+37+2015-11-26 23:25:00	0.62921077882935
1636-69-048+2.5+37+2015-11-27 00:00:00	0.596468847462421
1636-69-048+2.5+37+2015-11-27 00:40:00	0.471350781168116
1636-69-048+2.5+37+2015-11-27 01:15:00	0.556418155221453
1636-69-048+2.5+37+2015-11-27 01:50:00	0.591115015401321
1636-69-048+2.5+37+2015-11-27 02:30:00	0.525761201393414
1636-69-048+2.5+37+2015-11-27 03:05:00	0.496697691221668
1636-69-048+2.5+37+2015-11-27 03:45:00	0.45652418913085
1636-69-048+2.5+37+2015-11-27 04:20:00	0.336507575804489
1636-69-048+2.5+37+2015-11-27 04:55:00	0.157328261185246
1636-69-048+2.5+37+2015-11-27 05:35:00	0.38211072857139
1636-69-048+2.5+37+2015-11-27 06:10:00	0.249329092628384
1636-69-048+2.5+37+2015-11-27 06:50:00	0.341653674932176
1636-69-048+2.5+37+2015-11-27 07:25:00	0.307827002348487
1636-69-048+2.5+37+2015-11-27 08:00:00	0.237808215183876
1636-69-048+2.5+37+2015-11-27 08:40:00	0.137406314660676
1636-69-048+2.5+37+2015-11-27 09:15:00	0.221096550722236
1636-69-048+2.5+37+2015-11-27 09:55:00	0.351954108922263
1636-69-048+2.5+37+2015-11-27 10:30:00	0.60090860643149
1636-69-048+2.5+37+2015-11-27 11:05:00	0.565152237506573
1636-69-048+2.5+37+2015-11-27 11:45:00	0.480165852820945
1636-69-048+2.5+37+2015-11-27 12:20:00	0.387983194734656
1636-69-048+2.5+37+2015-11-27 13:00:00	0.251046249948222
1636-69-048+2.5+37+2015-11-27 13:35:00	0.421921824167237
1636-69-048+2.5+37+2015-11-27 14:10:00	0.397749427174007
1636-69-048+2.5+37+2015-11-27 14:50:00	0.35403973366857
1636-69-048+2.5+37+2015-11-27 15:25:00	0.594740293707359
1636-69-048+2.5+37+2015-11-27 16:05:00	0.661288723829686
1636-69-048+2.5+37+2015-11-27 16:40:00	0.414457709666197
1636-69-048+2.5+37+2015-11-27 17:15:00	0.204560278085308
1636-69-048+2.5+37+2015-11-27 17:55:00	0.351547056749074
1636-69-048+2.5+37+2015-11-27 18:30:00	-0.161257171756915
1636-69-048+2.5+37+2015-11-27 19:10:00	-0.0275616890949397
1636-69-048+2.5+37+2015-11-27 19:45:00	-0.014721175862759
1636-69-048+2.5+37+2015-11-27 20:20:00	0.379887534981386
1636-69-048+2.5+37+2015-11-27 21:00:00	0.691172209141161
1636-69-048+2.5+37+2015-11-27 21:35:00	0.654652457451857
1636-69-048+2.5+37+2015-11-27 22:15:00	0.554710480497525
1636-69-048+2.5+37+2015-11-27 22:50:00	0.597802335929006
1636-69-048+2.5+37+2015-11-27 23:25:00	0.600515079508883
1636-69-048+2.5+37+2015-11-28 00:05:00	0.534100848812031
1636-69-048+2.5+37+2015-11-28 00:40:00	0.565641794268526
1636-69-048+2.5+37+2015-11-28 01:20:00	0.571632725035896
1636-69-048+2.5+37+2015-11-28 01:55:00	0.463104116472586
1636-69-048+2.5+37+2015-11-28 02:30:00	0.533919314178943
1636-69-048+2.5+37+2015-11-28 03:10:00	0.544566975676117
1636-69-048+2.5+37+2015-11-28 03:45:00	0.521004174085507
1636-69-048+2.5+37+2015-11-28 04:25:00	0.413250899538426
1636-69-048+2.5+37+2015-11-28 05:00:00	0.424328434280359
1636-69-048+2.5+37+2015-11-28 05:35:00	0.384963658725355
1636-69-048+2.5+37+2015-11-28 06:15:00	0.0201175067824492
1636-69-048+2.5+37+2015-11-28 06:50:00	-0.0357543472924919
1636-69-048+2.5+37+2015-11-28 07:30:00	0.275004064427216
1636-69-048+2.5+37+2015-11-28 08:05:00	0.122912217495871
1636-69-048+2.5+37+2015-11-28 08:40:00	0.336753432711556
1636-69-048+2.5+37+2015-11-28 09:20:00	0.160681899593778
1636-69-048+2.5+37+2015-11-28 09:55:00	-0.0684185286186191
1636-69-048+2.5+37+2015-11-28 10:35:00	0.384688183709154
1636-69-048+2.5+37+2015-11-28 11:10:00	0.451708045067573
1636-69-048+2.5+37+2015-11-28 11:45:00	0.556559518406567
1636-69-048+2.5+37+2015-11-28 12:25:00	0.530032523697667
1636-69-048+2.5+37+2015-11-28 13:00:00	0.632699847691217
1636-69-048+2.5+37+2015-11-28 13:40:00	0.69651143067713
1636-69-048+2.5+37+2015-11-28 14:15:00	0.410656083795621
1636-69-048+2.5+37+2015-11-28 14:50:00	-0.295627990866064
1636-69-048+2.5+37+2015-11-28 15:30:00	-0.212580964036959
1636-69-048+2.5+37+2015-11-28 16:05:00	-0.264055767042176
1636-69-048+2.5+37+2015-11-28 16:45:00	-0.38054934288284
1636-69-048+2.5+37+2015-11-28 17:20:00	-0.169182004748185
1636-69-048+2.5+37+2015-11-28 17:55:00	0.264584904943566
1636-69-048+2.5+37+2015-11-28 18:35:00	0.146244467410857
1636-69-048+2.5+37+2015-11-28 19:10:00	-0.263850411428978
1636-69-048+2.5+37+2015-11-28 19:50:00	0.330670989468876
1636-69-048+2.5+37+2015-11-28 20:25:00	0.57313648526373
1636-69-048+2.5+37+2015-11-28 21:00:00	-0.3486483530421
1636-69-048+2.5+37+2015-11-28 21:40:00	-0.371552659709808
1636-69-048+2.5+37+2015-11-28 22:15:00	-0.342512647302733
1636-69-048+2.5+37+2015-11-28 22:55:00	-0.305691239271587
1636-69-048+2.5+37+2015-11-28 23:30:00	-0.457126404732078
1636-69-048+2.5+37+2015-11-29 00:05:00	0.513545582021559
1636-69-048+2.5+37+2015-11-29 00:45:00	0.545508655309739
1636-69-048+2.5+37+2015-11-29 01:20:00	0.545169219628608
1636-69-048+2.5+37+2015-11-29 02:00:00	0.542260672026955
1636-69-048+2.5+37+2015-11-29 02:35:00	0.442150496592817
1636-69-048+2.5+37+2015-11-29 03:10:00	0.551805347868285
1636-69-048+2.5+37+2015-11-29 03:50:00	0.565349261293092
1636-69-048+2.5+37+2015-11-29 04:25:00	0.254984963065022
1636-69-048+2.5+37+2015-11-29 05:05:00	0.623488103502629
1636-69-048+2.5+37+2015-11-29 05:40:00	0.657001772918728
1636-69-048+2.5+37+2015-11-29 06:15:00	0.708160458592365
1636-69-048+2.5+37+2015-11-29 06:55:00	0.672646569985223
1636-69-048+2.5+37+2015-11-29 07:30:00	0.681349823274307
1636-69-048+2.5+37+2015-11-29 08:10:00	0.615705905740516
1636-69-048+2.5+37+2015-11-29 08:45:00	0.595697180885249
1636-69-048+2.5+37+2015-11-29 09:20:00	0.609191769098797
1636-69-048+2.5+37+2015-11-29 10:00:00	0.648534742072459
1636-69-048+2.5+37+2015-11-29 10:35:00	0.660663625426046
1636-69-048+2.5+37+2015-11-29 11:15:00	0.607110996479555
1636-69-048+2.5+37+2015-11-29 11:50:00	-0.368420418420544
1636-69-048+2.5+37+2015-11-29 12:25:00	0.0856331468609921
1636-69-048+2.5+37+2015-11-29 13:05:00	0.371220469896867
1636-69-048+2.5+37+2015-11-29 13:40:00	-0.100620687853334
1636-69-048+2.5+37+2015-11-29 14:20:00	0.485037259452932
1636-69-048+2.5+37+2015-11-29 14:55:00	0.509778924289273
1636-69-048+2.5+37+2015-11-29 15:30:00	0.508513162167028
1636-69-048+2.5+37+2015-11-29 16:10:00	0.53502877514068
1636-69-048+2.5+37+2015-11-29 16:45:00	0.596921869442749
1636-69-048+2.5+37+2015-11-29 17:25:00	0.56244426329712
1636-69-048+2.5+37+2015-11-29 18:00:00	0.576386363600728
1636-69-048+2.5+37+2015-11-29 18:35:00	0.663457752254945
1636-69-048+2.5+37+2015-11-29 19:15:00	0.664161759818469
1636-69-048+2.5+37+2015-11-29 19:50:00	0.647648907832209
1636-69-048+2.5+37+2015-11-29 20:30:00	0.503619559622045
1636-69-048+2.5+37+2015-11-29 21:05:00	-0.304242724837799
1636-69-048+2.5+37+2015-11-29 21:40:00	-0.24057639232563
1636-69-048+2.5+37+2015-11-29 22:20:00	-0.271094928318107
1636-69-048+2.5+37+2015-11-29 22:55:00	-0.358456694600048
1636-69-048+2.5+37+2015-11-29 23:35:00	0.568374923212796
1636-69-048+2.5+37+2015-11-30 00:10:00	0.593632695510338
1636-69-048+2.5+37+2015-11-30 00:45:00	0.666589217540259
1636-69-048+2.5+37+2015-11-30 01:25:00	0.609655031558096
1636-69-048+2.5+37+2015-11-30 02:00:00	0.612816797217984
1636-69-048+2.5+37+2015-11-30 02:40:00	0.599598826071899
1636-69-048+2.5+37+2015-11-30 03:15:00	0.627122221082226
1636-69-048+2.5+37+2015-11-30 03:50:00	0.560513620581637
1636-69-048+2.5+37+2015-11-30 04:30:00	0.310100846571758
1636-69-048+2.5+37+2015-11-30 05:05:00	0.110438698378183
1636-69-048+2.5+37+2015-11-30 05:45:00	0.0810874381535115
1636-69-048+2.5+37+2015-11-30 06:20:00	0.260173027527584
1636-69-048+2.5+37+2015-11-30 06:55:00	0.434560761099804
1636-69-048+2.5+37+2015-11-30 07:35:00	0.442742912088464
1636-69-048+2.5+37+2015-11-30 08:10:00	0.475474293714581
1636-69-048+2.5+37+2015-11-30 08:50:00	0.373525171617945
1636-69-048+2.5+37+2015-11-30 09:25:00	0.486853214060749
1636-69-048+2.5+37+2015-11-30 10:00:00	0.369068838456882
1636-69-048+2.5+37+2015-11-30 10:40:00	-0.0807569947913965
1636-69-048+2.5+37+2015-11-30 11:15:00	0.267407847302826
1636-69-048+2.5+37+2015-11-30 11:55:00	0.0457094083558385
1636-69-048+2.5+37+2015-11-30 12:30:00	0.309603461546757
1636-69-048+2.5+37+2015-11-30 13:05:00	0.484744380756627
1636-69-048+2.5+37+2015-11-30 13:45:00	0.472400552531747
1636-69-048+2.5+37+2015-11-30 14:20:00	0.398447988632118
1636-69-048+2.5+37+2015-11-30 15:00:00	0.432484894549472
1636-69-048+2.5+37+2015-11-30 15:35:00	0.504051474514713
1636-69-048+2.5+37+2015-11-30 16:10:00	0.69957373509166
1636-69-048+2.5+37+2015-11-30 16:50:00	0.588115565179542
1636-69-048+2.5+37+2015-11-30 17:25:00	-0.28434246129157
1636-69-048+2.5+37+2015-11-30 18:05:00	-0.132889318396721
1636-69-048+2.5+37+2015-11-30 18:40:00	-0.231077941610792
1636-69-048+2.5+37+2015-11-30 19:15:00	0.507544165667977
1636-69-048+2.5+37+2015-11-30 19:55:00	0.668749847250001
1636-69-048+2.5+37+2015-11-30 20:30:00	0.666206977793794
1636-69-048+2.5+37+2015-11-30 21:10:00	0.583829752383894
1636-69-048+2.5+37+2015-11-30 21:45:00	0.517415906762288
1636-69-048+2.5+37+2015-11-30 22:20:00	0.524492003500933
1636-69-048+2.5+37+2015-11-30 23:00:00	0.508263592027977
1636-69-048+2.5+37+2015-11-30 23:35:00	0.65178698565495
1636-69-048+2.5+37+2015-12-01 00:15:00	0.580904705442983
1636-69-048+2.5+37+2015-12-01 00:50:00	0.571259514885049
1636-69-048+2.5+37+2015-12-01 01:25:00	0.507668289388279
1636-69-048+2.5+37+2015-12-01 02:05:00	0.45933771593081
1636-69-048+2.5+37+2015-12-01 02:40:00	0.429559465433723
1636-69-048+2.5+37+2015-12-01 03:20:00	0.461030080532072
1636-69-048+2.5+37+2015-12-01 03:55:00	0.461938152294619
1636-69-048+2.5+37+2015-12-01 04:30:00	0.513737913588834
1636-69-048+2.5+37+2015-12-01 05:10:00	0.646245502416259
1636-69-048+2.5+37+2015-12-01 05:45:00	0.670675964147328
1636-69-048+2.5+37+2015-12-01 06:25:00	0.628522356901717
1636-69-048+2.5+37+2015-12-01 07:00:00	0.456887423419343
1636-69-048+2.5+37+2015-12-01 07:35:00	0.0873242716861333
1636-69-048+2.5+37+2015-12-01 08:15:00	0.177180186369323
1636-69-048+2.5+37+2015-12-01 08:50:00	0.140550172224598
1636-69-048+2.5+37+2015-12-01 09:30:00	0.22439118119019
1636-69-048+2.5+37+2015-12-01 10:05:00	0.479944267893086
1636-69-048+2.5+37+2015-12-01 10:40:00	0.356730664071845
1636-69-048+2.5+37+2015-12-01 11:20:00	0.150971340525796
1636-69-048+2.5+37+2015-12-01 11:55:00	0.319060766148399
1636-69-048+2.5+37+2015-12-01 12:35:00	0.335752208503181
1636-69-048+2.5+37+2015-12-01 13:10:00	0.332532646217951
1636-69-048+2.5+37+2015-12-01 13:45:00	0.304200554315614
1636-69-048+2.5+37+2015-12-01 14:25:00	0.400799919179248
1636-69-048+2.5+37+2015-12-01 15:00:00	0.390359030144781
1636-69-048+2.5+37+2015-12-01 15:40:00	0.189486393924928
1636-69-048+2.5+37+2015-12-01 16:15:00	0.1167244935125
1636-69-048+2.5+37+2015-12-01 16:50:00	0.341373167086681
1636-69-048+2.5+37+2015-12-01 17:30:00	0.5278120844642
1636-69-048+2.5+37+2015-12-01 18:05:00	0.433054518939544
1636-69-048+2.5+37+2015-12-01 18:45:00	0.178158103703387
1636-69-048+2.5+37+2015-12-01 19:20:00	0.28413300373815
1636-69-048+2.5+37+2015-12-01 19:55:00	-0.186976344722999
1636-69-048+2.5+37+2015-12-01 20:35:00	-0.132153175496414
1636-69-048+2.5+37+2015-12-01 21:10:00	-0.326023362350228
1636-69-048+2.5+37+2015-12-01 21:50:00	0.582695132487191
1636-69-048+2.5+37+2015-12-01 22:25:00	0.656454818140623
1636-69-048+2.5+37+2015-12-01 23:00:00	0.639729381129493
1636-69-048+2.5+37+2015-12-01 23:40:00	0.604025955228481
1636-69-048+2.5+37+2015-12-02 00:15:00	0.591498333388729
1636-69-048+2.5+37+2015-12-02 00:55:00	0.603885388485209
1636-69-048+2.5+37+2015-12-02 01:30:00	0.553172984061345
1636-69-048+2.5+37+2015-12-02 02:05:00	0.532159790090579
1636-69-048+2.5+37+2015-12-02 02:45:00	0.514386352639848
1636-69-053+2.5+37+2015-05-07 18:30:00	0.0552599023310477
1636-69-053+2.5+37+2015-05-07 19:05:00	0.244243439233486
1636-69-053+2.5+37+2015-05-07 19:40:00	0.300183971527626
1636-69-053+2.5+37+2015-05-07 20:20:00	0.071934930850698
1636-69-053+2.5+37+2015-05-08 00:40:00	0.159057386680604
1636-69-053+2.5+37+2015-05-08 01:15:00	0.0773613269778413
1636-69-053+2.5+37+2015-05-08 01:50:00	-0.22923146839568
1636-69-053+2.5+37+2015-05-08 02:30:00	0.587385981435036
1636-69-053+2.5+37+2015-05-08 03:05:00	0.680203103663059
1636-69-053+2.5+37+2015-05-08 03:45:00	0.481192573179674
1636-69-053+2.5+37+2015-05-08 04:20:00	0.58564348463922
1636-69-053+2.5+37+2015-05-08 04:55:00	0.577615832781548
1636-69-053+2.5+37+2015-05-08 05:35:00	0.247716902325614
1636-69-053+2.5+37+2015-05-08 06:10:00	0.317812916045089
1636-69-053+2.5+37+2015-05-08 06:50:00	0.578083271462125
1636-69-053+2.5+37+2015-05-08 07:25:00	0.62047202339174
1636-69-053+2.5+37+2015-05-08 08:00:00	0.562805835561259
1636-69-053+2.5+37+2015-05-08 08:40:00	0.234150056726643
1636-69-053+2.5+37+2015-05-08 09:15:00	0.214379105349161
1636-69-053+2.5+37+2015-05-08 09:55:00	0.522270044709476
1636-69-053+2.5+37+2015-05-08 10:30:00	0.556100380384511
1636-69-053+2.5+37+2015-05-08 11:05:00	0.617518949680316
1636-69-053+2.5+37+2015-05-08 11:45:00	0.599723869285537
1636-69-053+2.5+37+2015-05-08 12:20:00	0.663381363650546
1636-69-053+2.5+37+2015-05-08 13:00:00	-0.0800213580109675
1636-69-053+2.5+37+2015-05-08 13:35:00	0.329438373070105
1636-69-053+2.5+37+2015-05-08 14:10:00	0.50700792683479
1636-69-053+2.5+37+2015-05-08 14:50:00	0.59119788928249
1636-69-053+2.5+37+2015-05-08 15:25:00	0.44465353624991
1636-69-053+2.5+37+2015-05-08 16:05:00	-0.0729529717417267
1636-69-053+2.5+37+2015-05-08 16:40:00	0.537298176123276
1636-69-053+2.5+37+2015-05-08 17:15:00	0.5458782614289
1636-69-053+2.5+37+2015-05-08 17:55:00	0.441981682574534
1636-69-053+2.5+37+2015-05-08 18:30:00	0.408152072689356
1636-69-053+2.5+37+2015-05-08 19:10:00	0.411905430206808
1636-69-053+2.5+37+2015-05-08 19:45:00	0.379071910698895
1636-69-053+2.5+37+2015-05-08 20:20:00	0.446664698684133
1636-69-053+2.5+37+2015-05-08 21:00:00	0.487307713744414
1636-69-053+2.5+37+2015-05-08 21:35:00	0.639942155522969
1636-69-053+2.5+37+2015-05-08 22:15:00	0.609908237798186
1636-69-053+2.5+37+2015-05-08 22:50:00	0.608195945078199
1636-69-053+2.5+37+2015-05-08 23:25:00	0.598699125324471
1636-69-053+2.5+37+2015-05-09 00:05:00	0.588985884603619
1636-69-053+2.5+37+2015-05-09 00:40:00	0.57167214244939
1636-69-053+2.5+37+2015-05-09 01:20:00	0.561535225348523
1636-69-053+2.5+37+2015-05-09 01:55:00	0.541181696794118
1636-69-053+2.5+37+2015-05-09 02:30:00	0.535667105606631
1636-69-053+2.5+37+2015-05-09 03:10:00	0.543389893667716
1636-69-053+2.5+37+2015-05-09 03:45:00	0.414236101557506
1636-69-053+2.5+37+2015-05-09 04:25:00	0.357950482597783
1636-69-053+2.5+37+2015-05-09 05:00:00	0.482123614903407
1636-69-053+2.5+37+2015-05-09 05:35:00	0.493097817913543
1636-69-053+2.5+37+2015-05-09 06:15:00	0.317982078068667
1636-69-053+2.5+37+2015-05-09 06:50:00	0.0732321086847447
1636-69-053+2.5+37+2015-05-09 07:30:00	0.20775006883341
1636-69-053+2.5+37+2015-05-09 08:05:00	0.332059985132653
1636-69-053+2.5+37+2015-05-09 08:40:00	0.084347187076133
1636-69-053+2.5+37+2015-05-09 09:20:00	0.435637937684229
1636-69-053+2.5+37+2015-05-09 09:55:00	0.508545907929923
1636-69-053+2.5+37+2015-05-09 10:35:00	0.505092621900475
1636-69-053+2.5+37+2015-05-09 11:10:00	0.502442136498556
1636-69-053+2.5+37+2015-05-09 11:45:00	0.587681236861424
1636-69-053+2.5+37+2015-05-09 12:25:00	0.531667556723162
1636-69-053+2.5+37+2015-05-09 13:00:00	0.0915903839172552
1636-69-053+2.5+37+2015-05-09 13:40:00	0.43945350916532
1636-69-053+2.5+37+2015-05-09 14:15:00	0.601769766466402
1636-69-053+2.5+37+2015-05-09 14:50:00	0.592851049922481
1636-69-053+2.5+37+2015-05-09 15:30:00	0.0311712599718817
1636-69-053+2.5+37+2015-05-09 16:05:00	0.0324107474435685
1636-69-053+2.5+37+2015-05-09 16:45:00	0.394384252710457
1636-69-053+2.5+37+2015-05-09 17:20:00	0.546299564566568
1636-69-053+2.5+37+2015-05-09 17:55:00	0.256907341357876
1636-69-053+2.5+37+2015-05-09 18:35:00	-0.282032510353856
1636-69-053+2.5+37+2015-05-09 19:10:00	0.566088381785507
1636-69-053+2.5+37+2015-05-09 19:50:00	0.611472346729603
1636-69-053+2.5+37+2015-05-09 20:25:00	0.550937814216146
1636-69-053+2.5+37+2015-05-09 21:00:00	0.40933899301549
1636-69-053+2.5+37+2015-05-09 21:40:00	0.270201350383635
1636-69-053+2.5+37+2015-05-09 22:15:00	0.304167036520254
1636-69-053+2.5+37+2015-05-09 22:55:00	0.434965664561969
1636-69-053+2.5+37+2015-05-09 23:30:00	0.491631080491989
1636-69-053+2.5+37+2015-05-10 00:05:00	0.496505679491423
1636-69-053+2.5+37+2015-05-10 00:45:00	0.494971011000484
1636-69-053+2.5+37+2015-05-10 01:20:00	0.459256165344906
1636-69-053+2.5+37+2015-05-10 02:00:00	0.224559665173779
1636-69-053+2.5+37+2015-05-10 02:35:00	0.0353012353361454
1636-69-053+2.5+37+2015-05-10 03:10:00	0.00536642847768855
1636-69-053+2.5+37+2015-05-10 03:50:00	0.204946144429849
1636-69-053+2.5+37+2015-05-10 04:25:00	0.19468731756379
1636-69-053+2.5+37+2015-05-10 05:05:00	0.370613517684673
1636-69-053+2.5+37+2015-05-10 05:40:00	0.523487306103929
1636-69-053+2.5+37+2015-05-10 06:15:00	0.390578021119514
1636-69-053+2.5+37+2015-05-10 06:55:00	0.487075519103891
1636-69-053+2.5+37+2015-05-10 07:30:00	0.57102799273672
1636-69-053+2.5+37+2015-05-10 08:10:00	0.473346779545297
1636-69-053+2.5+37+2015-05-10 08:45:00	0.482382313360104
1636-69-053+2.5+37+2015-05-10 09:20:00	0.303864038812818
1636-69-053+2.5+37+2015-05-10 10:00:00	0.00222664850395614
1636-69-053+2.5+37+2015-05-10 10:35:00	-0.105522716558888
1636-69-053+2.5+37+2015-05-10 11:15:00	0.154039259158863
1636-69-053+2.5+37+2015-05-10 11:50:00	0.524220588795058
1636-69-053+2.5+37+2015-05-10 12:25:00	-0.00755771662471066
1636-69-053+2.5+37+2015-05-10 13:05:00	0.425265201580644
1636-69-053+2.5+37+2015-05-10 13:40:00	0.602970388586712
1636-69-053+2.5+37+2015-05-10 14:20:00	0.627737451146373
1636-69-053+2.5+37+2015-05-10 14:55:00	0.63165697216626
1636-69-053+2.5+37+2015-05-10 15:30:00	0.574445751282867
1636-69-053+2.5+37+2015-05-10 16:10:00	0.384515769620503
1636-69-053+2.5+37+2015-05-10 16:45:00	-0.00488972833226274
1636-69-053+2.5+37+2015-05-10 17:25:00	0.346824706189135
1636-69-053+2.5+37+2015-05-10 18:00:00	0.349298433672866
1636-69-053+2.5+37+2015-05-10 18:35:00	0.422736528476208
1636-69-053+2.5+37+2015-05-10 19:15:00	0.54010381252814
1636-69-053+2.5+37+2015-05-10 19:50:00	0.626877285691855
1636-69-053+2.5+37+2015-05-10 20:30:00	0.537871524534953
1636-69-053+2.5+37+2015-05-10 21:05:00	0.353762274904811
1636-69-053+2.5+37+2015-05-10 21:40:00	0.533725822997236
1636-69-053+2.5+37+2015-05-10 22:20:00	0.589543069496859
1636-69-053+2.5+37+2015-05-10 22:55:00	0.56056299561687
1636-69-053+2.5+37+2015-05-10 23:35:00	-0.218179417387759
1636-69-053+2.5+37+2015-05-11 00:10:00	-0.367225913955554
1636-69-053+2.5+37+2015-05-11 00:45:00	-0.380395119355088
1636-69-053+2.5+37+2015-05-11 01:25:00	-0.459045325625042
1636-69-053+2.5+37+2015-05-11 02:00:00	0.553232433887767
1636-69-053+2.5+37+2015-05-11 02:40:00	0.537612771146505
1636-69-053+2.5+37+2015-05-11 03:15:00	0.437725678429419
1636-69-053+2.5+37+2015-05-11 03:50:00	0.332744608030718
1636-69-053+2.5+37+2015-05-11 04:30:00	0.351836447793659
1636-69-053+2.5+37+2015-05-11 05:05:00	0.428161304763961
1636-69-053+2.5+37+2015-05-11 05:45:00	0.536430941977694
1636-69-053+2.5+37+2015-05-11 06:20:00	0.477214775684748
1636-69-053+2.5+37+2015-05-11 06:55:00	0.396698517916473
1636-69-053+2.5+37+2015-05-11 07:35:00	0.158419099192032
1636-69-053+2.5+37+2015-05-11 08:10:00	0.043723012669642
1636-69-053+2.5+37+2015-05-11 08:50:00	0.090543244766758
1636-69-053+2.5+37+2015-05-11 09:25:00	0.16848424550631
1636-69-053+2.5+37+2015-05-11 10:00:00	0.187489697077491
1636-69-053+2.5+37+2015-05-11 10:40:00	0.11416870010312
1636-69-053+2.5+37+2015-05-11 11:15:00	-0.073204759395835
1636-69-053+2.5+37+2015-05-11 11:55:00	0.27403388646613
1636-69-053+2.5+37+2015-05-11 12:30:00	0.550061246923126
1636-69-053+2.5+37+2015-05-11 13:05:00	0.585532252954441
1636-69-053+2.5+37+2015-05-11 13:45:00	0.551096842544047
1636-69-053+2.5+37+2015-05-11 14:20:00	0.576543398103795
1636-69-053+2.5+37+2015-05-11 15:00:00	0.46158781507193
1636-69-053+2.5+37+2015-05-11 15:35:00	0.528380446187808
1636-69-053+2.5+37+2015-05-11 16:10:00	0.63815963054196
1636-69-053+2.5+37+2015-05-11 16:50:00	0.0228931894279349
1636-69-053+2.5+37+2015-05-11 17:25:00	0.364881756785181
1636-69-053+2.5+37+2015-05-11 18:05:00	0.495435288720886
1636-69-053+2.5+37+2015-05-11 18:40:00	0.227271834959618
1636-69-053+2.5+37+2015-05-11 19:15:00	0.49574000378208
1636-69-053+2.5+37+2015-05-11 19:55:00	0.553880213087236
1636-69-053+2.5+37+2015-05-11 20:30:00	0.567192476388772
1636-69-053+2.5+37+2015-05-11 21:10:00	0.593227862421568
1636-69-053+2.5+37+2015-05-11 21:45:00	0.62123203087928
1636-69-053+2.5+37+2015-05-11 22:20:00	0.637047256441776
1636-69-053+2.5+37+2015-05-11 23:00:00	0.622327579253956
1636-69-053+2.5+37+2015-05-11 23:35:00	0.585015827079184
1636-69-053+2.5+37+2015-05-12 00:15:00	0.587920620856891
1636-69-053+2.5+37+2015-05-12 00:50:00	0.591156161964002
1636-69-053+2.5+37+2015-05-12 01:25:00	0.590426088408488
1636-69-053+2.5+37+2015-05-12 02:05:00	0.586592802386706
1636-69-053+2.5+37+2015-05-12 02:40:00	0.589712541714397
1636-69-053+2.5+37+2015-05-12 03:20:00	0.576771982331612
1636-69-053+2.5+37+2015-05-12 03:55:00	0.572352204658351
1636-69-053+2.5+37+2015-05-12 04:30:00	0.574756339995866
1636-69-053+2.5+37+2015-05-12 05:10:00	0.616770065354545
1636-69-053+2.5+37+2015-05-12 05:45:00	0.549961777674472
1636-69-053+2.5+37+2015-05-12 06:25:00	0.651755665205947
1636-69-053+2.5+37+2015-05-12 07:00:00	0.568379952041556
1636-69-053+2.5+37+2015-05-12 07:35:00	0.525780201274135
1636-69-053+2.5+37+2015-05-12 08:15:00	0.514187019505246
1636-69-053+2.5+37+2015-05-12 08:50:00	0.422166447154771
1636-69-053+2.5+37+2015-05-12 09:30:00	-0.0318382310469945
1636-69-053+2.5+37+2015-05-12 10:05:00	0.199292882284232
1636-69-053+2.5+37+2015-05-12 10:40:00	0.237355128322696
1636-69-053+2.5+37+2015-05-12 11:20:00	0.121761044706183
1636-69-053+2.5+37+2015-05-12 11:55:00	0.151724254981163
1636-69-053+2.5+37+2015-05-12 12:35:00	0.405699740426673
1636-69-053+2.5+37+2015-05-12 13:10:00	0.591706501873576
1636-69-053+2.5+37+2015-05-12 13:45:00	0.585445103190959
1636-69-053+2.5+37+2015-05-12 14:25:00	0.0175311608809707
1636-69-053+2.5+37+2015-05-12 15:00:00	0.386703845699984
1636-69-053+2.5+37+2015-05-12 15:40:00	0.499172065391806
1636-69-053+2.5+37+2015-05-12 16:15:00	0.553998174631884
1636-69-053+2.5+37+2015-05-12 16:50:00	0.476009852735535
1636-69-053+2.5+37+2015-05-12 17:30:00	0.482336936156954
1636-69-053+2.5+37+2015-05-12 18:05:00	0.299382111264761
1636-69-053+2.5+37+2015-05-12 18:45:00	-0.384755838300627
1636-69-053+2.5+37+2015-05-12 19:20:00	0.589536690203642
1636-69-053+2.5+37+2015-05-12 19:55:00	0.585117085824142
1636-69-053+2.5+37+2015-05-12 20:35:00	0.61599309679931
1636-69-053+2.5+37+2015-05-12 21:10:00	0.625279881016283
1636-69-053+2.5+37+2015-05-12 21:50:00	0.650328810054524
1636-69-053+2.5+37+2015-05-12 22:25:00	0.606736847368133
1636-69-053+2.5+37+2015-05-12 23:00:00	0.556558518590712
1636-69-053+2.5+37+2015-05-12 23:40:00	-0.437400395572338
1636-69-053+2.5+37+2015-05-13 00:15:00	-0.495102943918685
1636-69-053+2.5+37+2015-05-13 00:55:00	0.560668668072414
1636-69-053+2.5+37+2015-05-13 01:30:00	0.61127761836189
1636-69-053+2.5+37+2015-05-13 02:05:00	0.583557559278863
1636-69-053+2.5+37+2015-05-13 02:45:00	0.560158805097178
1636-69-053+2.5+37+2015-05-13 03:20:00	0.561915747015953
1636-69-053+2.5+37+2015-05-13 04:00:00	0.575718392069991
1636-69-053+2.5+37+2015-05-13 04:35:00	0.60798870725639
1636-69-053+2.5+37+2015-05-13 05:10:00	0.649353519723173
1636-69-053+2.5+37+2015-05-13 05:50:00	0.640434929871085
1636-69-053+2.5+37+2015-05-13 06:25:00	0.527332675048784
1636-69-053+2.5+37+2015-05-13 07:05:00	0.506159281646616
1636-69-053+2.5+37+2015-05-13 07:40:00	0.551356781199247
1636-69-053+2.5+37+2015-05-13 08:15:00	0.226829998410198
1636-69-053+2.5+37+2015-05-13 08:55:00	0.284184755052199
1636-69-053+2.5+37+2015-05-13 09:30:00	0.163225800301919
1636-69-053+2.5+37+2015-05-13 10:10:00	-0.0185096478971854
1636-69-053+2.5+37+2015-05-13 10:45:00	0.339516094421212
1636-69-053+2.5+37+2015-05-13 14:25:00	0.591998740411916
1636-69-053+2.5+37+2015-05-13 15:05:00	0.640370474196396
1636-69-053+2.5+37+2015-05-13 15:40:00	0.595125885306696
1636-69-053+2.5+37+2015-05-13 16:20:00	0.549610396905426
1636-69-053+2.5+37+2015-05-13 16:55:00	0.5168798136898
1636-69-053+2.5+37+2015-05-13 17:30:00	-0.147391739187004
1636-69-053+2.5+37+2015-05-13 23:40:00	-0.291637143473054
1636-69-053+2.5+37+2015-05-14 00:20:00	-0.362998019660196
1636-69-053+2.5+37+2015-05-14 00:55:00	-0.442587852120757
1636-69-053+2.5+37+2015-05-14 01:35:00	-0.527215486800886
1636-69-053+2.5+37+2015-05-14 05:50:00	-0.282754945009394
1636-69-053+2.5+37+2015-05-14 06:30:00	0.483940092540941
1636-69-053+2.5+37+2015-05-14 07:05:00	0.590320160486213
1636-69-053+2.5+37+2015-05-14 07:45:00	0.594053890019454
1636-69-053+2.5+37+2015-05-14 08:20:00	0.559187920689941
1636-69-053+2.5+37+2015-05-14 08:55:00	-0.485463650555881
1636-69-053+2.5+37+2016-03-01 14:35:00	0.62469343498569
1636-69-053+2.5+37+2016-03-01 15:10:00	0.63946107180327
1636-69-053+2.5+37+2016-03-01 15:45:00	0.592338449720874
1636-69-053+2.5+37+2016-03-01 16:25:00	0.556544389661544
1636-69-053+2.5+37+2016-03-01 17:00:00	0.556118628784323
1636-69-053+2.5+37+2016-03-01 17:40:00	0.640882674462835
1636-69-060+2.5+37+2015-11-17 15:25:00	0.630946920600436
1636-69-060+2.5+37+2015-11-17 16:00:00	0.624616829339981
1636-69-060+2.5+37+2015-11-17 16:35:00	0.636945157279498
1636-69-060+2.5+37+2015-11-17 17:15:00	0.634255472435652
1636-69-060+2.5+37+2015-11-17 17:50:00	0.646532435655232
1636-69-060+2.5+37+2015-11-17 18:30:00	0.666597372136716
1636-69-060+2.5+37+2015-11-17 19:05:00	0.662458320197624
1636-69-060+2.5+37+2015-11-17 19:40:00	0.577330781029482
1636-69-060+2.5+37+2015-11-17 20:20:00	0.603370872587472
1636-69-060+2.5+37+2015-11-17 20:55:00	0.60035325430852
1636-69-060+2.5+37+2015-11-17 21:35:00	0.594113844386075
1636-69-060+2.5+37+2015-11-17 22:10:00	0.593092437988283
1636-69-060+2.5+37+2015-11-17 22:45:00	0.588057007973389
1636-69-060+2.5+37+2015-11-17 23:25:00	0.581053533755499
1636-69-060+2.5+37+2015-11-18 00:00:00	0.579597601489653
1636-69-060+2.5+37+2015-11-18 00:40:00	0.601864035217685
1636-69-060+2.5+37+2015-11-18 01:15:00	0.578286068984105
1636-69-060+2.5+37+2015-11-18 01:50:00	0.574619660490773
1636-69-060+2.5+37+2015-11-18 02:30:00	0.628769764106387
1636-69-060+2.5+37+2015-11-18 03:05:00	0.622395974139825
1636-69-060+2.5+37+2015-11-18 03:45:00	0.600938849437721
1636-69-060+2.5+37+2015-11-18 04:20:00	0.622131215956549
1636-69-060+2.5+37+2015-11-18 04:55:00	0.620689481309905
1636-69-060+2.5+37+2015-11-18 05:35:00	0.626558199715896
1636-69-060+2.5+37+2015-11-18 06:10:00	0.644335594127555
1636-69-060+2.5+37+2015-11-18 06:50:00	0.615518648736329
1636-69-060+2.5+37+2015-11-18 07:25:00	0.649772684907835
1636-69-060+2.5+37+2015-11-18 08:00:00	0.620381443194246
1636-69-060+2.5+37+2015-11-18 08:40:00	0.491979415508962
1636-69-060+2.5+37+2015-11-18 09:15:00	0.57074415380821
1636-69-060+2.5+37+2015-11-18 09:55:00	0.472815853491872
1636-69-060+2.5+37+2015-11-18 10:30:00	0.618414056348181
1636-69-060+2.5+37+2015-11-18 11:05:00	0.627130295378312
1636-69-060+2.5+37+2015-11-18 11:45:00	0.562177056230422
1636-69-060+2.5+37+2015-11-18 12:20:00	0.605129246752362
1636-69-060+2.5+37+2015-11-18 13:00:00	0.625401390132917
1636-69-060+2.5+37+2015-11-18 13:35:00	0.525911212090249
1636-69-060+2.5+37+2015-11-18 14:10:00	0.479590974765178
1636-69-060+2.5+37+2015-11-18 14:50:00	0.0516324082634403
1636-69-060+2.5+37+2015-11-18 15:25:00	-0.1139160443775
1636-69-060+2.5+37+2015-11-18 16:05:00	0.066043308734949
1636-69-060+2.5+37+2015-11-18 16:40:00	0.0811330409775337
1636-69-060+2.5+37+2015-11-18 17:15:00	0.449915826712099
1636-69-060+2.5+37+2015-11-18 17:55:00	0.388996214457724
1636-69-060+2.5+37+2015-11-18 18:30:00	0.546223688631476
1636-69-060+2.5+37+2015-11-18 19:10:00	0.617427950244859
1636-69-060+2.5+37+2015-11-18 19:45:00	0.5327109485874
1636-69-060+2.5+37+2015-11-18 20:20:00	0.524774329451481
1636-69-060+2.5+37+2015-11-18 21:00:00	0.563699773149633
1636-69-060+2.5+37+2015-11-18 21:35:00	0.404078711043517
1636-69-060+2.5+37+2015-11-18 22:15:00	0.371679060117094
1636-69-060+2.5+37+2015-11-18 22:50:00	0.393977416628003
1636-69-060+2.5+37+2015-11-18 23:25:00	0.442413734608187
1636-69-060+2.5+37+2015-11-19 00:05:00	0.282963037176891
1636-69-060+2.5+37+2015-11-19 00:40:00	0.262051187090285
1636-69-060+2.5+37+2015-11-19 01:20:00	0.400463275919315
1636-69-060+2.5+37+2015-11-19 01:55:00	0.462822581769777
1636-69-060+2.5+37+2015-11-19 02:30:00	0.592930155974606
1636-69-060+2.5+37+2015-11-19 03:10:00	0.355024816460043
1636-69-060+2.5+37+2015-11-19 03:45:00	0.616038371080542
1636-69-060+2.5+37+2015-11-19 04:25:00	0.49458460004832
1636-69-060+2.5+37+2015-11-19 05:00:00	0.41191397986426
1636-69-060+2.5+37+2015-11-19 05:35:00	0.343760379458515
1636-69-060+2.5+37+2015-11-19 06:15:00	0.578590438687491
1636-69-060+2.5+37+2015-11-19 06:50:00	0.578050944955448
1636-69-060+2.5+37+2015-11-19 07:30:00	0.586936659781904
1636-69-060+2.5+37+2015-11-19 08:05:00	0.627826648051551
1636-69-060+2.5+37+2015-11-19 08:40:00	0.501127120381075
1636-69-060+2.5+37+2015-11-19 09:20:00	0.318550768656891
1636-69-060+2.5+37+2015-11-19 09:55:00	0.532158258043633
1636-69-060+2.5+37+2015-11-19 10:35:00	0.490154729852965
1636-69-060+2.5+37+2015-11-19 11:10:00	0.461575777380383
1636-69-060+2.5+37+2015-11-19 11:45:00	0.594950461743053
1636-69-060+2.5+37+2015-11-19 12:25:00	0.4957290667827
1636-69-060+2.5+37+2015-11-19 13:00:00	0.525005222017598
1636-69-060+2.5+37+2015-11-19 13:40:00	0.594168315897181
1636-69-060+2.5+37+2015-11-19 14:15:00	0.389363503545419
1636-69-060+2.5+37+2015-11-19 14:50:00	0.412318368299182
1636-69-060+2.5+37+2015-11-19 15:30:00	0.505631331980059
1636-69-060+2.5+37+2015-11-19 16:05:00	0.577455107437247
1636-69-060+2.5+37+2015-11-19 16:45:00	0.586057921823494
1636-69-060+2.5+37+2015-11-19 17:20:00	0.622466351106847
1636-69-060+2.5+37+2015-11-19 17:55:00	0.623347250781579
1636-69-060+2.5+37+2015-11-19 18:35:00	0.567468843601315
1636-69-060+2.5+37+2015-11-19 19:10:00	0.587552993415079
1636-69-060+2.5+37+2015-11-19 19:50:00	0.224524616218463
1636-69-060+2.5+37+2015-11-19 20:25:00	-0.255301412508358
1636-69-060+2.5+37+2015-11-19 21:00:00	0.499465245919028
1636-69-060+2.5+37+2015-11-19 21:40:00	0.622726235288424
1636-69-060+2.5+37+2015-11-19 22:15:00	0.60457340227536
1636-69-060+2.5+37+2015-11-19 22:55:00	-0.269197768620311
1636-69-060+2.5+37+2015-11-19 23:30:00	0.153842025020006
1636-69-060+2.5+37+2015-11-20 00:05:00	0.397462647476147
1636-69-060+2.5+37+2015-11-20 00:45:00	0.563479068445173
1636-69-060+2.5+37+2015-11-20 01:20:00	0.195428279544114
1636-69-060+2.5+37+2015-11-20 02:00:00	-0.047723692933594
1636-69-060+2.5+37+2015-11-20 02:35:00	-0.283122927016959
1636-69-060+2.5+37+2015-11-20 03:10:00	-0.453548799015657
1636-69-060+2.5+37+2015-11-20 03:50:00	-0.392029876538881
1636-69-060+2.5+37+2015-11-20 04:25:00	-0.28411803311822
1636-69-060+2.5+37+2015-11-20 05:05:00	-0.24085852919421
1636-69-060+2.5+37+2015-11-20 05:40:00	-0.115962080341512
1636-69-060+2.5+37+2015-11-20 06:15:00	0.0522142067993121
1636-69-060+2.5+37+2015-11-20 06:55:00	0.254944303140339
1636-69-060+2.5+37+2015-11-20 07:30:00	-0.0131165730900442
1636-69-060+2.5+37+2015-11-20 08:10:00	-0.33929080771239
1636-69-060+2.5+37+2015-11-20 08:45:00	0.675543052478209
1636-69-060+2.5+37+2015-11-20 09:20:00	0.596655177398044
1636-69-060+2.5+37+2015-11-20 10:00:00	0.603608573432354
1636-69-060+2.5+37+2015-11-20 10:35:00	0.672139125900694
1636-69-060+2.5+37+2015-11-20 11:15:00	0.414112354435465
1636-69-060+2.5+37+2015-11-20 11:50:00	-0.213777250742918
1636-69-060+2.5+37+2015-11-20 12:25:00	0.281021455885595
1636-69-060+2.5+37+2015-11-20 13:05:00	0.215409699341671
1636-69-060+2.5+37+2015-11-20 13:40:00	0.135158191927511
1636-69-060+2.5+37+2015-11-20 14:20:00	0.289091092598688
1636-69-060+2.5+37+2015-11-20 14:55:00	-0.0227619797752304
1636-69-060+2.5+37+2015-11-20 15:30:00	-0.0870627357586968
1636-69-060+2.5+37+2015-11-20 16:10:00	-0.118628654031394
1636-69-060+2.5+37+2015-11-20 16:45:00	-0.0730044374347704
1636-69-060+2.5+37+2015-11-20 17:25:00	-0.0408352190097045
1636-69-060+2.5+37+2015-11-20 21:05:00	-0.302258110842989
1636-69-060+2.5+37+2015-11-20 21:40:00	-0.242997518449734
1636-69-060+2.5+37+2015-11-20 22:20:00	-0.125639714703817
1636-69-060+2.5+37+2015-11-20 22:55:00	-0.113379118779721
1636-69-060+2.5+37+2015-11-20 23:35:00	-0.17772138349028
1636-69-060+2.5+37+2015-11-21 00:10:00	-0.233022257465178
1636-69-060+2.5+37+2015-11-21 00:45:00	-0.295839316099685
1636-69-060+2.5+37+2015-11-21 01:25:00	-0.378795089546555
1636-69-060+2.5+37+2015-11-21 02:00:00	-0.391238572222042
1636-69-060+2.5+37+2015-11-21 02:40:00	-0.329168646140085
1636-69-060+2.5+37+2015-11-21 03:15:00	-0.360750796516854
1636-69-060+2.5+37+2015-11-21 03:50:00	-0.334887631089672
1636-69-060+2.5+37+2015-11-21 04:30:00	-0.401682767130026
1636-69-060+2.5+37+2015-11-21 05:05:00	0.568546008801436
1636-69-060+2.5+37+2015-11-21 05:45:00	0.601093860282478
1636-69-060+2.5+37+2015-11-21 06:20:00	0.598506019450788
1636-69-060+2.5+37+2015-11-21 06:55:00	0.65393462348627
1636-69-060+2.5+37+2015-11-21 07:35:00	0.603997997824098
1636-69-060+2.5+37+2015-11-21 08:10:00	0.513120458389417
1636-69-060+2.5+37+2015-11-21 08:50:00	0.423150753679882
1636-69-060+2.5+37+2015-11-21 09:25:00	0.618785627706648
1636-69-060+2.5+37+2015-11-21 10:00:00	0.593271654145075
1636-69-060+2.5+37+2015-11-21 10:40:00	0.616764072127892
1636-69-060+2.5+37+2015-11-21 11:15:00	0.593618364090197
1636-69-060+2.5+37+2015-11-21 11:55:00	0.618694971952538
1636-69-060+2.5+37+2015-11-21 12:30:00	0.583630196316707
1636-69-060+2.5+37+2015-11-21 13:05:00	-0.511380291989946
1636-69-060+2.5+37+2015-11-21 13:45:00	-0.465873425512813
1636-69-060+2.5+37+2015-11-21 14:20:00	-0.524935930351827
1636-69-060+2.5+37+2015-11-21 15:00:00	0.558625309227583
1636-69-060+2.5+37+2015-11-21 15:35:00	0.571256722738065
1636-69-060+2.5+37+2015-11-21 16:10:00	0.575513913889908
1636-69-060+2.5+37+2015-11-21 16:50:00	0.585807251954305
1636-69-060+2.5+37+2015-11-21 17:25:00	0.620355436310839
1636-69-060+2.5+37+2015-11-21 18:05:00	0.633440544443786
1636-69-060+2.5+37+2015-11-21 18:40:00	0.647235592652178
1636-69-060+2.5+37+2015-11-21 19:15:00	0.609734607138188
1636-69-060+2.5+37+2015-11-21 19:55:00	-0.254692242990478
1636-69-060+2.5+37+2015-11-21 20:30:00	0.125251757291111
1636-69-060+2.5+37+2015-11-21 21:10:00	0.259849142712577
1636-69-060+2.5+37+2015-11-21 21:45:00	0.204420434114579
1636-69-060+2.5+37+2015-11-21 22:20:00	0.205089554052334
1636-69-060+2.5+37+2015-11-21 23:00:00	0.223507905632582
1636-69-060+2.5+37+2015-11-21 23:35:00	0.17488982730947
1636-69-060+2.5+37+2015-11-22 00:15:00	0.102396496055839
1636-69-060+2.5+37+2015-11-22 00:50:00	0.163712043642527
1636-69-060+2.5+37+2015-11-22 01:25:00	0.153561268920154
1636-69-060+2.5+37+2015-11-22 02:05:00	-0.107227445958679
1636-69-060+2.5+37+2015-11-22 02:40:00	-0.114565508861535
1636-69-060+2.5+37+2015-11-22 03:20:00	-0.0779037452341649
1636-69-060+2.5+37+2015-11-22 03:55:00	-0.0873927884045924
1636-69-060+2.5+37+2015-11-22 08:50:00	0.378668366491516
1636-69-060+2.5+37+2015-11-22 09:30:00	0.259718957349165
1636-69-060+2.5+37+2015-11-22 10:05:00	0.23845537811793
1636-69-060+2.5+37+2015-11-22 10:40:00	0.149585646431676
1636-69-060+2.5+37+2015-11-22 11:20:00	0.256893561857931
1636-69-060+2.5+37+2015-11-22 11:55:00	0.275397538440702
1636-69-060+2.5+37+2015-11-22 12:35:00	0.375550762151342
1636-69-060+2.5+37+2015-11-22 16:15:00	0.100839303303027
1636-69-060+2.5+37+2015-11-22 16:50:00	-0.160084717624562
1636-69-060+2.5+37+2015-11-22 17:30:00	0.33765609771233
1636-69-060+2.5+37+2015-11-22 18:05:00	0.342630427616598
1636-69-060+2.5+37+2015-11-22 18:45:00	0.418081083094397
1636-69-060+2.5+37+2015-11-22 19:20:00	0.447169785573146
1636-69-060+2.5+37+2015-11-22 19:55:00	0.295200970753135
1636-69-060+2.5+37+2015-11-22 20:35:00	0.269245069084264
1636-69-060+2.5+37+2015-11-22 21:10:00	0.247152280336268
1636-69-060+2.5+37+2015-11-22 21:50:00	0.194488212175946
1636-69-060+2.5+37+2015-11-22 22:25:00	0.160420150050487
1636-69-060+2.5+37+2015-11-22 23:00:00	0.137599197308539
1636-69-060+2.5+37+2015-11-22 23:40:00	0.187365441744467
1636-69-060+2.5+37+2015-11-23 00:15:00	0.179707906367699
1636-69-060+2.5+37+2015-11-23 00:55:00	0.205397631149734
1636-69-060+2.5+37+2015-11-23 01:30:00	0.185486168595881
1636-69-060+2.5+37+2015-11-23 02:05:00	0.175326748462322
1636-69-060+2.5+37+2015-11-23 02:45:00	0.160932192522489
1636-69-060+2.5+37+2015-11-23 03:20:00	0.156233907896415
1636-69-060+2.5+37+2015-11-23 04:00:00	0.154942391753266
1636-69-060+2.5+37+2015-11-23 04:35:00	0.133348199401617
1636-69-060+2.5+37+2015-11-23 05:10:00	0.147928092223018
1636-69-060+2.5+37+2015-11-23 05:50:00	0.167441950701409
1636-69-060+2.5+37+2015-11-23 06:25:00	0.311512513895673
1636-69-060+2.5+37+2015-11-23 07:05:00	0.0414723927180616
1636-69-060+2.5+37+2015-11-23 07:40:00	0.0985006880373205
1636-69-060+2.5+37+2015-11-23 08:15:00	0.102351665087103
1636-69-060+2.5+37+2015-11-23 08:55:00	0.151448474626448
1636-69-060+2.5+37+2015-11-23 09:30:00	0.486999541827784
1636-69-060+2.5+37+2015-11-23 10:10:00	0.439160281375076
1636-69-060+2.5+37+2015-11-23 10:45:00	0.467849153073874
1636-69-060+2.5+37+2015-11-23 11:20:00	0.443975832543677
1636-69-060+2.5+37+2015-11-23 12:00:00	0.522400336398185
1636-69-060+2.5+37+2015-11-23 12:35:00	0.455643765092372
1636-69-060+2.5+37+2015-11-23 13:15:00	0.443784678431826
1636-69-060+2.5+37+2015-11-23 13:50:00	0.440850716775687
1636-69-060+2.5+37+2015-11-23 14:25:00	0.188617917826002
1636-69-060+2.5+37+2015-11-23 15:05:00	0.110640032284468
1636-69-060+2.5+37+2015-11-23 15:40:00	0.316908392740766
1636-69-060+2.5+37+2015-11-23 16:20:00	0.35233394457639
1636-69-060+2.5+37+2015-11-23 16:55:00	0.417838553067022
1636-69-060+2.5+37+2015-11-23 17:30:00	0.572142399721041
1636-69-060+2.5+37+2015-11-23 18:10:00	0.408051771401817
1636-69-060+2.5+37+2015-11-23 18:45:00	0.436424337721987
1636-69-060+2.5+37+2015-11-23 19:25:00	0.429390984437404
1636-69-060+2.5+37+2015-11-23 20:00:00	0.366512065016033
1636-69-060+2.5+37+2015-11-23 20:35:00	0.434811569817389
1636-69-060+2.5+37+2015-11-23 21:15:00	0.448676159599556
1636-69-060+2.5+37+2015-11-23 21:50:00	0.48134027680601
1636-69-060+2.5+37+2015-11-23 22:30:00	0.331281400344631
1636-69-060+2.5+37+2015-11-23 23:05:00	0.211108314611835
1636-69-060+2.5+37+2015-11-23 23:40:00	0.132687858074344
1636-69-060+2.5+37+2015-11-24 00:20:00	0.14978350051664
1636-69-060+2.5+37+2015-11-24 00:55:00	0.179082368645313
1636-69-060+2.5+37+2015-11-24 01:35:00	0.211273768683062
1636-69-060+2.5+37+2015-11-24 02:10:00	0.185433276103745
1636-69-060+2.5+37+2015-11-24 02:45:00	0.185956452052827
1636-69-060+2.5+37+2015-11-24 03:25:00	0.172034066294228
1636-69-060+2.5+37+2015-11-24 04:00:00	0.165102679028412
1636-69-064+2.5+37+2015-03-26 14:45:00	0.313932785485804
1636-69-064+2.5+37+2015-03-26 15:25:00	0.572596928495343
1636-69-064+2.5+37+2015-03-26 16:00:00	0.64870670348783
1636-69-064+2.5+37+2015-03-26 16:35:00	0.597987072564116
1636-69-064+2.5+37+2015-03-26 17:15:00	0.434342512632456
1636-69-064+2.5+37+2015-03-26 17:50:00	0.106655373099855
1636-69-064+2.5+37+2015-03-26 18:30:00	-0.0466036139434584
1636-69-064+2.5+37+2015-03-26 19:05:00	0.13666096152718
1636-69-064+2.5+37+2015-03-26 19:40:00	0.353855271401587
1636-69-064+2.5+37+2015-03-26 20:20:00	0.27378766539326
1636-69-064+2.5+37+2015-03-26 20:55:00	0.368496937124903
1636-69-064+2.5+37+2015-03-26 21:35:00	0.427832546173563
1636-69-064+2.5+37+2015-03-26 22:10:00	0.519714008815043
1636-69-064+2.5+37+2015-03-26 22:45:00	0.557965724030442
1636-69-064+2.5+37+2015-03-26 23:25:00	0.30400165382909
1636-69-064+2.5+37+2015-03-27 00:00:00	0.0775835912173264
1636-69-064+2.5+37+2015-03-27 00:40:00	0.322708750800186
1636-69-064+2.5+37+2015-03-27 01:15:00	0.48865800908826
1636-69-064+2.5+37+2015-03-27 01:50:00	0.523338275213844
1636-69-064+2.5+37+2015-03-27 02:30:00	0.388660235140596
1636-69-064+2.5+37+2015-03-27 03:05:00	0.187193469621366
1636-69-064+2.5+37+2015-03-27 03:45:00	0.219573990848928
1636-69-064+2.5+37+2015-03-27 04:20:00	0.333562079126485
1636-69-064+2.5+37+2015-03-27 04:55:00	0.452254039130799
1636-69-064+2.5+37+2015-03-27 05:35:00	0.505205146707707
1636-69-064+2.5+37+2015-03-27 06:10:00	0.363302227558967
1636-69-064+2.5+37+2015-03-27 06:50:00	0.342413367407071
1636-69-064+2.5+37+2015-03-27 07:25:00	0.531383340638912
1636-69-064+2.5+37+2015-03-27 08:00:00	0.61452719832035
1636-69-064+2.5+37+2015-03-27 08:40:00	0.648656851714457
1636-69-064+2.5+37+2015-03-27 09:15:00	0.606149605037677
1636-69-064+2.5+37+2015-03-27 09:55:00	0.587805177748508
1636-69-064+2.5+37+2015-03-27 10:30:00	0.577629482501381
1636-69-064+2.5+37+2015-03-27 11:05:00	0.351387823339127
1636-69-064+2.5+37+2015-03-27 11:45:00	0.408678947281734
1636-69-064+2.5+37+2015-03-27 12:20:00	0.0904171238175579
1636-69-064+2.5+37+2015-03-27 13:00:00	-0.375775650361196
1636-69-064+2.5+37+2015-03-27 13:35:00	0.510837507151869
1636-69-064+2.5+37+2015-03-27 14:10:00	0.61276233018703
1636-69-064+2.5+37+2015-03-27 14:50:00	0.405565691014889
1636-69-064+2.5+37+2015-03-27 15:25:00	0.376931753584238
1636-69-064+2.5+37+2015-03-27 16:05:00	0.108045197839087
1636-69-064+2.5+37+2015-03-27 16:40:00	0.4925938136326
1636-69-064+2.5+37+2015-03-27 17:15:00	0.553343382814524
1636-69-064+2.5+37+2015-03-27 17:55:00	0.60481381011441
1636-69-064+2.5+37+2015-03-27 18:30:00	0.522442142734849
1636-69-064+2.5+37+2015-03-27 19:10:00	0.30403028357131
1636-69-064+2.5+37+2015-03-27 19:45:00	0.343174503844044
1636-69-064+2.5+37+2015-03-27 20:20:00	0.648474852868439
1636-69-064+2.5+37+2015-03-27 21:00:00	0.0905318969263961
1636-69-064+2.5+37+2015-03-27 21:35:00	0.416282290039506
1636-69-064+2.5+37+2015-03-27 22:15:00	0.571453851750259
1636-69-064+2.5+37+2015-03-27 22:50:00	0.584430298956646
1636-69-064+2.5+37+2015-03-27 23:25:00	0.547452249683879
1636-69-064+2.5+37+2015-03-28 00:05:00	0.561380796482591
1636-69-064+2.5+37+2015-03-28 00:40:00	0.549329754192025
1636-69-064+2.5+37+2015-03-28 01:20:00	0.550206820171727
1636-69-064+2.5+37+2015-03-28 01:55:00	0.565280639150433
1636-69-064+2.5+37+2015-03-28 02:30:00	0.526695864685024
1636-69-064+2.5+37+2015-03-28 03:10:00	0.567368637737825
1636-69-064+2.5+37+2015-03-28 03:45:00	0.580419679653901
1636-69-064+2.5+37+2015-03-28 04:25:00	0.580407652947565
1636-69-064+2.5+37+2015-03-28 05:00:00	0.581652372194167
1636-69-064+2.5+37+2015-03-28 05:35:00	0.559890122685843
1636-69-064+2.5+37+2015-03-28 06:15:00	0.444910508799222
1636-69-064+2.5+37+2015-03-28 06:50:00	0.166576810352697
1636-69-064+2.5+37+2015-03-28 07:30:00	0.616306056035809
1636-69-064+2.5+37+2015-03-28 08:05:00	0.320601748862082
1636-69-064+2.5+37+2015-03-28 08:40:00	-0.0232659892598129
1636-69-064+2.5+37+2015-03-28 09:20:00	0.454675034257938
1636-69-064+2.5+37+2015-03-28 09:55:00	0.595604602631332
1636-69-064+2.5+37+2015-03-28 10:35:00	0.579162444289818
1636-69-064+2.5+37+2015-03-28 11:10:00	0.313852492409172
1636-69-064+2.5+37+2015-03-28 11:45:00	0.273987117914271
1636-69-064+2.5+37+2015-03-28 12:25:00	0.427636687297007
1636-69-064+2.5+37+2015-03-28 13:00:00	0.377317278351207
1636-69-064+2.5+37+2015-03-28 13:40:00	0.391730979197872
1636-69-064+2.5+37+2015-03-28 14:15:00	0.0885358161735347
1636-69-064+2.5+37+2015-03-28 14:50:00	0.256007670785209
1636-69-064+2.5+37+2015-03-28 15:30:00	0.0395617306010865
1636-69-064+2.5+37+2015-03-28 16:05:00	0.0940571798940956
1636-69-064+2.5+37+2015-03-28 16:45:00	0.35902863439463
1636-69-064+2.5+37+2015-03-28 17:20:00	0.503242556932156
1636-69-064+2.5+37+2015-03-28 17:55:00	0.63387002244001
1636-69-064+2.5+37+2015-03-28 18:35:00	0.560393996919902
1636-69-064+2.5+37+2015-03-28 19:10:00	0.591838739831
1636-69-064+2.5+37+2015-03-28 19:50:00	0.49125353992586
1636-69-064+2.5+37+2015-03-28 20:25:00	0.561006909316415
1636-69-064+2.5+37+2015-03-28 21:00:00	0.49476372486959
1636-69-064+2.5+37+2015-03-28 21:40:00	0.495285893251819
1636-69-064+2.5+37+2015-03-28 22:15:00	0.518968062877926
1636-69-064+2.5+37+2015-03-28 22:55:00	-0.196674896284142
1636-69-064+2.5+37+2015-03-28 23:30:00	0.215547867351463
1636-69-064+2.5+37+2015-03-29 00:05:00	0.627580986461557
1636-69-064+2.5+37+2015-03-29 00:45:00	0.585647801553888
[truncated: 11,567 more rows]
