# Supplementary material for: Glucotypes reveal new patterns of glucose dysregulation
Source: PLoS Biol. 2018 Jul 24;16(7):e2005143. doi: 10.1371/journal.pbio.2005143 (PMC6057684; doi:10.1371/journal.pbio.2005143)
Supplement: S6 Data — Glucose concentration values from 30 minutes before the standardized meal and 2.5 hours after. Columns are Meal (meal consumed), userID (participant id), time (time stamp for glucose concentration), GlucoseValue (glucose concentration in mg/dl). (TSV) [file pbio.2005143.s015.tsv]

Meal	userID	time	GlucoseValue
PB 1	2133-001	2016-08-04 08:10:00	81
PB 1	2133-001	2016-08-04 08:15:00	78
PB 1	2133-001	2016-08-04 08:20:00	77
PB 1	2133-001	2016-08-04 08:25:00	79
PB 1	2133-001	2016-08-04 08:30:00	81
PB 1	2133-001	2016-08-04 08:35:00	78
PB 1	2133-001	2016-08-04 08:35:00	76
PB 1	2133-001	2016-08-04 08:40:00	77
PB 1	2133-001	2016-08-04 08:45:00	77
PB 1	2133-001	2016-08-04 08:50:00	77
PB 1	2133-001	2016-08-04 08:55:00	84
PB 1	2133-001	2016-08-04 09:05:00	92
PB 1	2133-001	2016-08-04 09:10:00	88
PB 1	2133-001	2016-08-04 09:15:00	84
PB 1	2133-001	2016-08-04 09:20:00	81
PB 1	2133-001	2016-08-04 09:25:00	80
PB 1	2133-001	2016-08-04 09:30:00	82
PB 1	2133-001	2016-08-04 09:35:00	83
PB 1	2133-001	2016-08-04 09:40:00	82
PB 1	2133-001	2016-08-04 09:45:00	83
PB 1	2133-001	2016-08-04 09:50:00	82
PB 1	2133-001	2016-08-04 09:55:00	82
PB 1	2133-001	2016-08-04 10:00:00	82
PB 1	2133-001	2016-08-04 10:05:00	83
PB 1	2133-001	2016-08-04 10:10:00	83
PB 1	2133-001	2016-08-04 10:15:00	83
PB 1	2133-001	2016-08-04 10:20:00	83
PB 1	2133-001	2016-08-04 10:25:00	84
PB 1	2133-001	2016-08-04 10:30:00	84
PB 1	2133-001	2016-08-04 10:35:00	83
PB 1	2133-001	2016-08-04 10:40:00	82
PB 1	2133-001	2016-08-04 10:45:00	79
PB 1	2133-001	2016-08-04 10:50:00	77
PB 1	2133-001	2016-08-04 10:55:00	75
PB 1	2133-001	2016-08-04 11:00:00	75
PB 1	2133-001	2016-08-04 11:05:00	75
PB 1	2133-001	2016-08-04 11:10:00	76
PB 2	2133-001	2016-08-06 08:30:00	74
PB 2	2133-001	2016-08-06 08:35:00	74
PB 2	2133-001	2016-08-06 08:40:00	74
PB 2	2133-001	2016-08-06 08:45:00	74
PB 2	2133-001	2016-08-06 08:50:00	74
PB 2	2133-001	2016-08-06 08:55:00	73
PB 2	2133-001	2016-08-06 09:00:00	70
PB 2	2133-001	2016-08-06 09:05:00	70
PB 2	2133-001	2016-08-06 09:10:00	73
PB 2	2133-001	2016-08-06 09:15:00	77
PB 2	2133-001	2016-08-06 09:20:00	75
PB 2	2133-001	2016-08-06 09:25:00	75
PB 2	2133-001	2016-08-06 09:30:00	79
PB 2	2133-001	2016-08-06 09:35:00	87
PB 2	2133-001	2016-08-06 09:40:00	87
PB 2	2133-001	2016-08-06 09:45:00	86
PB 2	2133-001	2016-08-06 09:50:00	89
PB 2	2133-001	2016-08-06 09:55:00	93
PB 2	2133-001	2016-08-06 10:00:00	95
PB 2	2133-001	2016-08-06 10:05:00	94
PB 2	2133-001	2016-08-06 10:10:00	92
PB 2	2133-001	2016-08-06 10:15:00	87
PB 2	2133-001	2016-08-06 10:20:00	83
PB 2	2133-001	2016-08-06 10:20:00	83
PB 2	2133-001	2016-08-06 10:25:00	82
PB 2	2133-001	2016-08-06 10:30:00	82
PB 2	2133-001	2016-08-06 10:35:00	83
PB 2	2133-001	2016-08-06 10:40:00	84
PB 2	2133-001	2016-08-06 10:45:00	84
PB 2	2133-001	2016-08-06 10:50:00	79
PB 2	2133-001	2016-08-06 10:55:00	77
PB 2	2133-001	2016-08-06 11:00:00	75
PB 2	2133-001	2016-08-06 11:05:00	76
PB 2	2133-001	2016-08-06 11:10:00	77
PB 2	2133-001	2016-08-06 11:15:00	75
PB 2	2133-001	2016-08-06 11:20:00	76
PB 2	2133-001	2016-08-06 11:25:00	77
PB 2	2133-001	2016-08-06 11:30:00	78
CF 1	2133-001	2016-08-08 07:50:00	82
CF 1	2133-001	2016-08-08 07:55:00	82
CF 1	2133-001	2016-08-08 08:00:00	82
CF 1	2133-001	2016-08-08 08:05:00	81
CF 1	2133-001	2016-08-08 08:10:00	81
CF 1	2133-001	2016-08-08 08:15:00	79
CF 1	2133-001	2016-08-08 08:20:00	79
CF 1	2133-001	2016-08-08 08:25:00	78
CF 1	2133-001	2016-08-08 08:30:00	80
CF 1	2133-001	2016-08-08 08:35:00	83
CF 1	2133-001	2016-08-08 08:40:00	92
CF 1	2133-001	2016-08-08 08:45:00	104
CF 1	2133-001	2016-08-08 08:50:00	110
CF 1	2133-001	2016-08-08 08:55:00	112
CF 1	2133-001	2016-08-08 09:00:00	113
CF 1	2133-001	2016-08-08 09:05:00	105
CF 1	2133-001	2016-08-08 09:10:00	100
CF 1	2133-001	2016-08-08 09:15:00	98
CF 1	2133-001	2016-08-08 09:20:00	98
CF 1	2133-001	2016-08-08 09:25:00	97
CF 1	2133-001	2016-08-08 09:30:00	93
CF 1	2133-001	2016-08-08 09:35:00	91
CF 1	2133-001	2016-08-08 09:40:00	89
CF 1	2133-001	2016-08-08 09:45:00	90
CF 1	2133-001	2016-08-08 09:50:00	89
CF 1	2133-001	2016-08-08 09:55:00	91
CF 1	2133-001	2016-08-08 10:00:00	91
CF 1	2133-001	2016-08-08 10:05:00	89
CF 1	2133-001	2016-08-08 10:10:00	86
CF 1	2133-001	2016-08-08 10:15:00	81
CF 1	2133-001	2016-08-08 10:20:00	79
CF 1	2133-001	2016-08-08 10:25:00	78
CF 1	2133-001	2016-08-08 10:30:00	78
CF 1	2133-001	2016-08-08 10:35:00	76
CF 1	2133-001	2016-08-08 10:40:00	74
CF 1	2133-001	2016-08-08 10:45:00	74
CF 1	2133-001	2016-08-08 10:50:00	72
CF 2	2133-001	2016-08-10 06:50:00	129
CF 2	2133-001	2016-08-10 06:55:00	130
CF 2	2133-001	2016-08-10 07:00:00	124
CF 2	2133-001	2016-08-10 07:05:00	115
CF 2	2133-001	2016-08-10 07:10:00	120
CF 2	2133-001	2016-08-10 07:15:00	116
CF 2	2133-001	2016-08-10 07:20:00	112
CF 2	2133-001	2016-08-10 07:30:00	122
CF 2	2133-001	2016-08-10 07:40:00	129
CF 2	2133-001	2016-08-10 07:45:00	145
CF 2	2133-001	2016-08-10 07:50:00	160
CF 2	2133-001	2016-08-10 07:55:00	129
CF 2	2133-001	2016-08-10 07:55:00	168
CF 2	2133-001	2016-08-10 08:00:00	133
CF 2	2133-001	2016-08-10 08:05:00	127
CF 2	2133-001	2016-08-10 08:10:00	126
CF 2	2133-001	2016-08-10 08:15:00	126
CF 2	2133-001	2016-08-10 08:20:00	127
CF 2	2133-001	2016-08-10 08:25:00	126
CF 2	2133-001	2016-08-10 08:30:00	123
CF 2	2133-001	2016-08-10 08:35:00	120
CF 2	2133-001	2016-08-10 08:40:00	113
CF 2	2133-001	2016-08-10 08:45:00	105
CF 2	2133-001	2016-08-10 08:50:00	99
CF 2	2133-001	2016-08-10 08:55:00	99
CF 2	2133-001	2016-08-10 09:00:00	100
CF 2	2133-001	2016-08-10 09:05:00	97
CF 2	2133-001	2016-08-10 09:10:00	95
CF 2	2133-001	2016-08-10 09:15:00	95
CF 2	2133-001	2016-08-10 09:20:00	95
CF 2	2133-001	2016-08-10 09:25:00	100
CF 2	2133-001	2016-08-10 09:30:00	101
CF 2	2133-001	2016-08-10 09:35:00	101
CF 2	2133-001	2016-08-10 09:40:00	96
CF 2	2133-001	2016-08-10 09:45:00	97
CF 2	2133-001	2016-08-10 09:50:00	97
Bar 1	2133-001	2016-08-12 07:50:00	92
Bar 1	2133-001	2016-08-12 07:55:00	92
Bar 1	2133-001	2016-08-12 08:00:00	90
Bar 1	2133-001	2016-08-12 08:05:00	89
Bar 1	2133-001	2016-08-12 08:10:00	90
Bar 1	2133-001	2016-08-12 08:10:00	77
Bar 1	2133-001	2016-08-12 08:15:00	81
Bar 1	2133-001	2016-08-12 08:20:00	77
Bar 1	2133-001	2016-08-12 08:25:00	78
Bar 1	2133-001	2016-08-12 08:30:00	79
Bar 1	2133-001	2016-08-12 08:35:00	89
Bar 1	2133-001	2016-08-12 08:40:00	100
Bar 1	2133-001	2016-08-12 08:45:00	108
Bar 1	2133-001	2016-08-12 08:50:00	111
Bar 1	2133-001	2016-08-12 08:55:00	113
Bar 1	2133-001	2016-08-12 09:05:00	116
Bar 1	2133-001	2016-08-12 09:10:00	114
Bar 1	2133-001	2016-08-12 09:15:00	109
Bar 1	2133-001	2016-08-12 09:20:00	103
Bar 1	2133-001	2016-08-12 09:25:00	94
Bar 1	2133-001	2016-08-12 09:30:00	86
Bar 1	2133-001	2016-08-12 09:35:00	81
Bar 1	2133-001	2016-08-12 09:40:00	79
Bar 1	2133-001	2016-08-12 09:45:00	79
Bar 1	2133-001	2016-08-12 09:50:00	77
Bar 1	2133-001	2016-08-12 09:55:00	78
Bar 1	2133-001	2016-08-12 10:00:00	80
Bar 1	2133-001	2016-08-12 10:05:00	82
Bar 1	2133-001	2016-08-12 10:10:00	80
Bar 1	2133-001	2016-08-12 10:15:00	79
Bar 1	2133-001	2016-08-12 10:20:00	79
Bar 1	2133-001	2016-08-12 10:25:00	78
Bar 1	2133-001	2016-08-12 10:30:00	75
Bar 1	2133-001	2016-08-12 10:35:00	72
Bar 1	2133-001	2016-08-12 10:40:00	71
Bar 1	2133-001	2016-08-12 10:45:00	70
Bar 1	2133-001	2016-08-12 10:50:00	69
Bar 2	2133-001	2016-08-14 08:35:00	91
Bar 2	2133-001	2016-08-14 08:40:00	91
Bar 2	2133-001	2016-08-14 08:45:00	91
Bar 2	2133-001	2016-08-14 08:50:00	89
Bar 2	2133-001	2016-08-14 08:55:00	85
Bar 2	2133-001	2016-08-14 08:55:00	88
Bar 2	2133-001	2016-08-14 09:00:00	81
Bar 2	2133-001	2016-08-14 09:05:00	86
Bar 2	2133-001	2016-08-14 09:10:00	84
Bar 2	2133-001	2016-08-14 09:15:00	79
Bar 2	2133-001	2016-08-14 09:20:00	84
Bar 2	2133-001	2016-08-14 09:25:00	89
Bar 2	2133-001	2016-08-14 09:30:00	90
Bar 2	2133-001	2016-08-14 09:35:00	89
Bar 2	2133-001	2016-08-14 09:40:00	93
Bar 2	2133-001	2016-08-14 09:45:00	101
Bar 2	2133-001	2016-08-14 09:50:00	108
Bar 2	2133-001	2016-08-14 09:55:00	110
Bar 2	2133-001	2016-08-14 10:00:00	112
Bar 2	2133-001	2016-08-14 10:05:00	108
Bar 2	2133-001	2016-08-14 10:10:00	110
Bar 2	2133-001	2016-08-14 10:15:00	114
Bar 2	2133-001	2016-08-14 10:20:00	116
Bar 2	2133-001	2016-08-14 10:25:00	116
Bar 2	2133-001	2016-08-14 10:30:00	116
Bar 2	2133-001	2016-08-14 10:35:00	117
Bar 2	2133-001	2016-08-14 10:40:00	117
Bar 2	2133-001	2016-08-14 10:45:00	120
Bar 2	2133-001	2016-08-14 10:50:00	119
Bar 2	2133-001	2016-08-14 11:15:00	105
Bar 2	2133-001	2016-08-14 11:20:00	104
Bar 2	2133-001	2016-08-14 11:25:00	100
Bar 2	2133-001	2016-08-14 11:30:00	97
Bar 2	2133-001	2016-08-14 11:35:00	93
CF 1	2133-002	2016-09-11 11:55:00	90
CF 1	2133-002	2016-09-11 12:00:00	89
CF 1	2133-002	2016-09-11 12:05:00	87
CF 1	2133-002	2016-09-11 12:10:00	83
CF 1	2133-002	2016-09-11 12:15:00	82
CF 1	2133-002	2016-09-11 12:20:00	77
CF 1	2133-002	2016-09-11 12:25:00	80
CF 1	2133-002	2016-09-11 12:30:00	85
CF 1	2133-002	2016-09-11 12:35:00	90
CF 1	2133-002	2016-09-11 12:40:00	100
CF 1	2133-002	2016-09-11 12:45:00	115
CF 1	2133-002	2016-09-11 12:50:00	125
CF 1	2133-002	2016-09-11 12:55:00	131
CF 1	2133-002	2016-09-11 13:00:00	132
CF 1	2133-002	2016-09-11 13:05:00	131
CF 1	2133-002	2016-09-11 13:10:00	132
CF 1	2133-002	2016-09-11 13:15:00	135
CF 1	2133-002	2016-09-11 13:20:00	138
CF 1	2133-002	2016-09-11 13:25:00	135
CF 1	2133-002	2016-09-11 13:30:00	129
CF 1	2133-002	2016-09-11 13:35:00	124
CF 1	2133-002	2016-09-11 13:40:00	121
CF 1	2133-002	2016-09-11 13:45:00	115
CF 1	2133-002	2016-09-11 13:50:00	111
CF 1	2133-002	2016-09-11 13:55:00	113
CF 1	2133-002	2016-09-11 14:00:00	112
CF 1	2133-002	2016-09-11 14:05:00	113
CF 1	2133-002	2016-09-11 14:10:00	114
CF 1	2133-002	2016-09-11 14:15:00	117
CF 1	2133-002	2016-09-11 14:20:00	120
CF 1	2133-002	2016-09-11 14:25:00	129
CF 1	2133-002	2016-09-11 14:30:00	126
CF 1	2133-002	2016-09-11 14:35:00	122
CF 1	2133-002	2016-09-11 14:40:00	120
CF 1	2133-002	2016-09-11 14:45:00	117
CF 1	2133-002	2016-09-11 14:50:00	112
CF 1	2133-002	2016-09-11 14:55:00	110
PB 1	2133-002	2016-09-14 11:30:00	96
PB 1	2133-002	2016-09-14 11:35:00	82
PB 1	2133-002	2016-09-14 11:35:00	80
PB 1	2133-002	2016-09-14 11:40:00	79
PB 1	2133-002	2016-09-14 11:45:00	75
PB 1	2133-002	2016-09-14 11:50:00	73
PB 1	2133-002	2016-09-14 11:55:00	75
PB 1	2133-002	2016-09-14 12:00:00	76
PB 1	2133-002	2016-09-14 12:05:00	74
PB 1	2133-002	2016-09-14 12:10:00	76
PB 1	2133-002	2016-09-14 12:15:00	79
PB 1	2133-002	2016-09-14 12:20:00	82
PB 1	2133-002	2016-09-14 12:25:00	91
PB 1	2133-002	2016-09-14 12:30:00	97
PB 1	2133-002	2016-09-14 12:35:00	103
PB 1	2133-002	2016-09-14 12:40:00	107
PB 1	2133-002	2016-09-14 12:45:00	110
PB 1	2133-002	2016-09-14 12:50:00	113
PB 1	2133-002	2016-09-14 12:55:00	114
PB 1	2133-002	2016-09-14 13:00:00	111
PB 1	2133-002	2016-09-14 13:05:00	107
PB 1	2133-002	2016-09-14 13:10:00	106
PB 1	2133-002	2016-09-14 13:15:00	100
PB 1	2133-002	2016-09-14 13:20:00	97
PB 1	2133-002	2016-09-14 13:25:00	96
PB 1	2133-002	2016-09-14 13:30:00	97
PB 1	2133-002	2016-09-14 13:35:00	95
PB 1	2133-002	2016-09-14 13:40:00	96
PB 1	2133-002	2016-09-14 13:45:00	97
PB 1	2133-002	2016-09-14 13:50:00	97
PB 1	2133-002	2016-09-14 13:55:00	97
PB 1	2133-002	2016-09-14 14:00:00	92
PB 1	2133-002	2016-09-14 14:05:00	89
PB 1	2133-002	2016-09-14 14:10:00	88
PB 1	2133-002	2016-09-14 14:15:00	86
PB 1	2133-002	2016-09-14 14:20:00	87
PB 1	2133-002	2016-09-14 14:25:00	90
PB 1	2133-002	2016-09-14 14:30:00	90
Bar 1	2133-002	2016-09-16 11:45:00	83
Bar 1	2133-002	2016-09-16 11:50:00	81
Bar 1	2133-002	2016-09-16 11:55:00	84
Bar 1	2133-002	2016-09-16 12:00:00	86
Bar 1	2133-002	2016-09-16 12:05:00	82
Bar 1	2133-002	2016-09-16 12:10:00	83
Bar 1	2133-002	2016-09-16 12:10:00	80
Bar 1	2133-002	2016-09-16 12:15:00	80
Bar 1	2133-002	2016-09-16 12:20:00	80
Bar 1	2133-002	2016-09-16 12:25:00	79
Bar 1	2133-002	2016-09-16 12:30:00	82
Bar 1	2133-002	2016-09-16 12:35:00	87
Bar 1	2133-002	2016-09-16 12:40:00	94
Bar 2	2133-002	2016-09-18 11:35:00	81
Bar 2	2133-002	2016-09-18 11:40:00	81
Bar 2	2133-002	2016-09-18 11:45:00	81
Bar 2	2133-002	2016-09-18 11:50:00	80
Bar 2	2133-002	2016-09-18 11:55:00	80
Bar 2	2133-002	2016-09-18 12:00:00	79
Bar 2	2133-002	2016-09-18 12:00:00	77
Bar 2	2133-002	2016-09-18 12:05:00	75
Bar 2	2133-002	2016-09-18 12:10:00	76
Bar 2	2133-002	2016-09-18 12:15:00	76
Bar 2	2133-002	2016-09-18 12:20:00	78
Bar 2	2133-002	2016-09-18 12:25:00	85
Bar 2	2133-002	2016-09-18 12:30:00	93
Bar 2	2133-002	2016-09-18 12:35:00	100
Bar 2	2133-002	2016-09-18 12:40:00	106
Bar 2	2133-002	2016-09-18 12:45:00	113
Bar 2	2133-002	2016-09-18 12:55:00	115
Bar 2	2133-002	2016-09-18 13:00:00	113
Bar 2	2133-002	2016-09-18 13:05:00	115
Bar 2	2133-002	2016-09-18 13:10:00	120
Bar 2	2133-002	2016-09-18 13:15:00	120
Bar 2	2133-002	2016-09-18 13:20:00	119
Bar 2	2133-002	2016-09-18 13:25:00	121
Bar 2	2133-002	2016-09-18 13:30:00	120
Bar 2	2133-002	2016-09-18 13:35:00	121
Bar 2	2133-002	2016-09-18 13:40:00	121
Bar 2	2133-002	2016-09-18 13:45:00	121
Bar 2	2133-002	2016-09-18 13:50:00	121
Bar 2	2133-002	2016-09-18 13:55:00	121
Bar 2	2133-002	2016-09-18 14:00:00	122
Bar 2	2133-002	2016-09-18 14:05:00	121
Bar 2	2133-002	2016-09-18 14:10:00	122
Bar 2	2133-002	2016-09-18 14:15:00	121
Bar 2	2133-002	2016-09-18 14:20:00	116
Bar 2	2133-002	2016-09-18 14:25:00	114
Bar 2	2133-002	2016-09-18 14:30:00	111
Bar 2	2133-002	2016-09-18 14:35:00	108
CF 2	2133-002	2016-09-20 12:20:00	84
CF 2	2133-002	2016-09-20 12:25:00	81
CF 2	2133-002	2016-09-20 12:30:00	81
CF 2	2133-002	2016-09-20 12:35:00	83
CF 2	2133-002	2016-09-20 12:40:00	89
CF 2	2133-002	2016-09-20 12:40:00	86
CF 2	2133-002	2016-09-20 12:45:00	90
CF 2	2133-002	2016-09-20 12:50:00	87
CF 2	2133-002	2016-09-20 12:55:00	85
CF 2	2133-002	2016-09-20 13:00:00	87
CF 2	2133-002	2016-09-20 13:05:00	94
CF 2	2133-002	2016-09-20 13:10:00	108
CF 2	2133-002	2016-09-20 13:15:00	123
CF 2	2133-002	2016-09-20 13:20:00	138
CF 2	2133-002	2016-09-20 13:25:00	152
CF 2	2133-002	2016-09-20 13:30:00	164
CF 2	2133-002	2016-09-20 13:35:00	172
CF 2	2133-002	2016-09-20 13:40:00	178
CF 2	2133-002	2016-09-20 13:45:00	178
CF 2	2133-002	2016-09-20 13:50:00	176
CF 2	2133-002	2016-09-20 13:55:00	172
CF 2	2133-002	2016-09-20 14:00:00	170
CF 2	2133-002	2016-09-20 14:05:00	167
CF 2	2133-002	2016-09-20 14:10:00	161
CF 2	2133-002	2016-09-20 14:15:00	156
CF 2	2133-002	2016-09-20 14:20:00	151
CF 2	2133-002	2016-09-20 14:25:00	150
CF 2	2133-002	2016-09-20 14:30:00	148
CF 2	2133-002	2016-09-20 14:35:00	148
CF 2	2133-002	2016-09-20 14:40:00	147
CF 2	2133-002	2016-09-20 14:45:00	144
CF 2	2133-002	2016-09-20 14:50:00	142
CF 2	2133-002	2016-09-20 14:55:00	142
CF 2	2133-002	2016-09-20 15:00:00	143
CF 2	2133-002	2016-09-20 15:05:00	146
CF 2	2133-002	2016-09-20 15:10:00	150
CF 2	2133-002	2016-09-20 15:15:00	154
CF 2	2133-002	2016-09-20 15:20:00	155
PB 2	2133-002	2016-09-23 07:50:00	72
PB 2	2133-002	2016-09-23 07:55:00	73
PB 2	2133-002	2016-09-23 08:00:00	73
PB 2	2133-002	2016-09-23 08:05:00	83
PB 2	2133-002	2016-09-23 08:05:00	78
PB 2	2133-002	2016-09-23 08:15:00	75
PB 2	2133-002	2016-09-23 08:20:00	74
PB 2	2133-002	2016-09-23 08:25:00	74
PB 2	2133-002	2016-09-23 08:30:00	73
PB 2	2133-002	2016-09-23 08:35:00	72
PB 2	2133-002	2016-09-23 08:40:00	73
PB 2	2133-002	2016-09-23 08:45:00	75
PB 2	2133-002	2016-09-23 08:50:00	78
PB 2	2133-002	2016-09-23 08:55:00	81
PB 2	2133-002	2016-09-23 09:00:00	88
PB 2	2133-002	2016-09-23 09:05:00	94
PB 2	2133-002	2016-09-23 09:10:00	99
PB 2	2133-002	2016-09-23 09:15:00	102
PB 2	2133-002	2016-09-23 09:20:00	103
PB 2	2133-002	2016-09-23 09:25:00	102
PB 2	2133-002	2016-09-23 09:30:00	106
PB 2	2133-002	2016-09-23 09:35:00	109
PB 2	2133-002	2016-09-23 09:40:00	109
PB 2	2133-002	2016-09-23 09:45:00	108
PB 2	2133-002	2016-09-23 09:50:00	108
PB 2	2133-002	2016-09-23 09:55:00	109
PB 2	2133-002	2016-09-23 10:00:00	109
PB 2	2133-002	2016-09-23 10:05:00	110
PB 2	2133-002	2016-09-23 10:10:00	110
PB 2	2133-002	2016-09-23 10:15:00	111
PB 2	2133-002	2016-09-23 10:20:00	112
PB 2	2133-002	2016-09-23 10:25:00	113
PB 2	2133-002	2016-09-23 10:30:00	112
PB 2	2133-002	2016-09-23 10:35:00	113
PB 2	2133-002	2016-09-23 10:40:00	112
PB 2	2133-002	2016-09-23 10:45:00	111
PB 2	2133-002	2016-09-23 10:50:00	112
CF 1	2133-004	2016-09-23 09:40:00	131
CF 1	2133-004	2016-09-23 09:45:00	130
CF 1	2133-004	2016-09-23 09:50:00	129
CF 1	2133-004	2016-09-23 09:55:00	129
CF 1	2133-004	2016-09-23 10:00:00	130
CF 1	2133-004	2016-09-23 10:05:00	129
CF 1	2133-004	2016-09-23 10:10:00	130
CF 1	2133-004	2016-09-23 10:15:00	128
CF 1	2133-004	2016-09-23 10:20:00	127
CF 1	2133-004	2016-09-23 10:25:00	127
CF 1	2133-004	2016-09-23 10:30:00	133
CF 1	2133-004	2016-09-23 10:35:00	140
CF 1	2133-004	2016-09-23 10:40:00	149
CF 1	2133-004	2016-09-23 10:45:00	156
CF 1	2133-004	2016-09-23 10:50:00	161
CF 1	2133-004	2016-09-23 10:55:00	169
CF 1	2133-004	2016-09-23 11:00:00	175
CF 1	2133-004	2016-09-23 11:05:00	179
CF 1	2133-004	2016-09-23 11:10:00	194
CF 1	2133-004	2016-09-23 11:15:00	207
CF 1	2133-004	2016-09-23 11:20:00	214
CF 1	2133-004	2016-09-23 11:25:00	220
CF 1	2133-004	2016-09-23 11:30:00	224
CF 1	2133-004	2016-09-23 11:35:00	218
CF 1	2133-004	2016-09-23 11:40:00	215
CF 1	2133-004	2016-09-23 11:45:00	214
CF 1	2133-004	2016-09-23 11:50:00	215
CF 1	2133-004	2016-09-23 11:55:00	212
CF 1	2133-004	2016-09-23 12:00:00	215
CF 1	2133-004	2016-09-23 12:05:00	215
CF 1	2133-004	2016-09-23 12:10:00	213
CF 1	2133-004	2016-09-23 12:15:00	207
CF 1	2133-004	2016-09-23 12:20:00	199
CF 1	2133-004	2016-09-23 12:25:00	193
CF 1	2133-004	2016-09-23 12:30:00	192
CF 1	2133-004	2016-09-23 12:35:00	187
CF 1	2133-004	2016-09-23 12:40:00	182
CF 2	2133-004	2016-09-24 08:35:00	128
CF 2	2133-004	2016-09-24 08:40:00	130
CF 2	2133-004	2016-09-24 08:45:00	130
CF 2	2133-004	2016-09-24 08:50:00	131
CF 2	2133-004	2016-09-24 08:55:00	132
CF 2	2133-004	2016-09-24 09:00:00	130
CF 2	2133-004	2016-09-24 09:05:00	127
CF 2	2133-004	2016-09-24 09:10:00	124
CF 2	2133-004	2016-09-24 09:15:00	122
CF 2	2133-004	2016-09-24 09:20:00	125
CF 2	2133-004	2016-09-24 09:25:00	130
CF 2	2133-004	2016-09-24 09:30:00	138
CF 2	2133-004	2016-09-24 09:35:00	148
CF 2	2133-004	2016-09-24 09:40:00	158
CF 2	2133-004	2016-09-24 09:45:00	169
CF 2	2133-004	2016-09-24 09:50:00	178
CF 2	2133-004	2016-09-24 09:55:00	201
CF 2	2133-004	2016-09-24 10:00:00	223
CF 2	2133-004	2016-09-24 10:05:00	228
CF 2	2133-004	2016-09-24 10:10:00	237
CF 2	2133-004	2016-09-24 10:15:00	244
CF 2	2133-004	2016-09-24 10:20:00	246
CF 2	2133-004	2016-09-24 10:25:00	246
CF 2	2133-004	2016-09-24 10:30:00	235
CF 2	2133-004	2016-09-24 10:35:00	230
CF 2	2133-004	2016-09-24 10:40:00	229
CF 2	2133-004	2016-09-24 10:45:00	227
CF 2	2133-004	2016-09-24 10:50:00	222
CF 2	2133-004	2016-09-24 10:55:00	220
CF 2	2133-004	2016-09-24 11:00:00	210
CF 2	2133-004	2016-09-24 11:05:00	197
CF 2	2133-004	2016-09-24 11:10:00	182
CF 2	2133-004	2016-09-24 11:15:00	170
CF 2	2133-004	2016-09-24 11:20:00	162
CF 2	2133-004	2016-09-24 11:25:00	156
CF 2	2133-004	2016-09-24 11:30:00	155
CF 2	2133-004	2016-09-24 11:35:00	154
PB 1	2133-004	2016-09-27 09:10:00	126
PB 1	2133-004	2016-09-27 09:15:00	120
PB 1	2133-004	2016-09-27 09:20:00	120
PB 1	2133-004	2016-09-27 09:25:00	118
PB 1	2133-004	2016-09-27 09:30:00	119
PB 1	2133-004	2016-09-27 09:35:00	120
PB 1	2133-004	2016-09-27 09:40:00	123
PB 1	2133-004	2016-09-27 09:45:00	125
PB 1	2133-004	2016-09-27 09:50:00	120
PB 1	2133-004	2016-09-27 09:55:00	122
PB 1	2133-004	2016-09-27 10:00:00	125
PB 1	2133-004	2016-09-27 10:05:00	128
PB 1	2133-004	2016-09-27 10:10:00	133
PB 1	2133-004	2016-09-27 10:15:00	128
PB 1	2133-004	2016-09-27 10:20:00	129
PB 1	2133-004	2016-09-27 10:25:00	131
PB 1	2133-004	2016-09-27 10:30:00	135
PB 1	2133-004	2016-09-27 10:35:00	133
PB 1	2133-004	2016-09-27 10:40:00	130
PB 1	2133-004	2016-09-27 10:45:00	127
PB 1	2133-004	2016-09-27 10:50:00	127
PB 1	2133-004	2016-09-27 10:55:00	129
PB 2	2133-004	2016-09-30 10:25:00	131
PB 2	2133-004	2016-09-30 10:30:00	130
PB 2	2133-004	2016-09-30 10:35:00	129
PB 2	2133-004	2016-09-30 10:40:00	129
PB 2	2133-004	2016-09-30 10:45:00	114
PB 2	2133-004	2016-09-30 10:45:00	130
PB 2	2133-004	2016-09-30 10:50:00	124
PB 2	2133-004	2016-09-30 10:55:00	113
PB 2	2133-004	2016-09-30 11:00:00	112
PB 2	2133-004	2016-09-30 11:05:00	112
PB 2	2133-004	2016-09-30 11:10:00	108
PB 2	2133-004	2016-09-30 11:15:00	111
PB 2	2133-004	2016-09-30 11:20:00	111
PB 2	2133-004	2016-09-30 11:25:00	114
PB 2	2133-004	2016-09-30 11:30:00	118
PB 2	2133-004	2016-09-30 11:35:00	122
PB 2	2133-004	2016-09-30 11:40:00	125
PB 2	2133-004	2016-09-30 11:45:00	130
PB 2	2133-004	2016-09-30 11:50:00	134
PB 2	2133-004	2016-09-30 11:55:00	136
PB 2	2133-004	2016-09-30 12:00:00	138
PB 2	2133-004	2016-09-30 12:05:00	138
PB 2	2133-004	2016-09-30 12:10:00	140
PB 2	2133-004	2016-09-30 12:15:00	141
PB 2	2133-004	2016-09-30 12:20:00	142
PB 2	2133-004	2016-09-30 12:25:00	142
PB 2	2133-004	2016-09-30 12:30:00	141
PB 2	2133-004	2016-09-30 12:35:00	143
PB 2	2133-004	2016-09-30 12:40:00	141
PB 2	2133-004	2016-09-30 12:45:00	135
PB 2	2133-004	2016-09-30 12:50:00	133
PB 2	2133-004	2016-09-30 12:55:00	127
PB 2	2133-004	2016-09-30 13:00:00	123
PB 2	2133-004	2016-09-30 13:05:00	122
PB 2	2133-004	2016-09-30 13:10:00	120
PB 2	2133-004	2016-09-30 13:15:00	119
PB 2	2133-004	2016-09-30 13:20:00	118
PB 2	2133-004	2016-09-30 13:25:00	116
Bar 1	2133-004	2016-10-01 08:00:00	126
Bar 1	2133-004	2016-10-01 08:05:00	126
Bar 1	2133-004	2016-10-01 08:10:00	123
Bar 1	2133-004	2016-10-01 08:15:00	121
Bar 1	2133-004	2016-10-01 08:20:00	120
Bar 1	2133-004	2016-10-01 08:25:00	120
Bar 1	2133-004	2016-10-01 08:30:00	123
Bar 1	2133-004	2016-10-01 08:35:00	127
Bar 1	2133-004	2016-10-01 08:40:00	132
Bar 1	2133-004	2016-10-01 08:45:00	145
Bar 1	2133-004	2016-10-01 08:50:00	153
Bar 1	2133-004	2016-10-01 08:55:00	170
Bar 1	2133-004	2016-10-01 09:00:00	180
Bar 1	2133-004	2016-10-01 09:05:00	189
Bar 1	2133-004	2016-10-01 09:10:00	196
Bar 1	2133-004	2016-10-01 09:15:00	195
Bar 1	2133-004	2016-10-01 09:20:00	198
Bar 1	2133-004	2016-10-01 09:25:00	201
Bar 1	2133-004	2016-10-01 09:30:00	193
Bar 1	2133-004	2016-10-01 09:35:00	194
Bar 1	2133-004	2016-10-01 09:40:00	188
Bar 1	2133-004	2016-10-01 09:45:00	173
Bar 1	2133-004	2016-10-01 09:50:00	162
Bar 1	2133-004	2016-10-01 09:55:00	153
Bar 1	2133-004	2016-10-01 10:00:00	151
Bar 1	2133-004	2016-10-01 10:05:00	145
Bar 1	2133-004	2016-10-01 10:10:00	138
Bar 1	2133-004	2016-10-01 10:15:00	133
Bar 1	2133-004	2016-10-01 10:20:00	128
Bar 1	2133-004	2016-10-01 10:25:00	123
Bar 1	2133-004	2016-10-01 10:30:00	118
Bar 1	2133-004	2016-10-01 10:35:00	113
Bar 1	2133-004	2016-10-01 10:40:00	111
Bar 1	2133-004	2016-10-01 10:45:00	113
Bar 1	2133-004	2016-10-01 10:50:00	110
Bar 1	2133-004	2016-10-01 10:55:00	105
Bar 1	2133-004	2016-10-01 11:00:00	102
Bar 2	2133-004	2016-10-02 10:35:00	121
Bar 2	2133-004	2016-10-02 10:40:00	118
Bar 2	2133-004	2016-10-02 10:45:00	115
Bar 2	2133-004	2016-10-02 10:50:00	111
Bar 2	2133-004	2016-10-02 10:55:00	109
Bar 2	2133-004	2016-10-02 11:00:00	109
Bar 2	2133-004	2016-10-02 11:05:00	108
Bar 2	2133-004	2016-10-02 11:10:00	109
Bar 2	2133-004	2016-10-02 11:15:00	108
Bar 2	2133-004	2016-10-02 11:20:00	109
Bar 2	2133-004	2016-10-02 11:25:00	110
Bar 2	2133-004	2016-10-02 11:25:00	120
Bar 2	2133-004	2016-10-02 11:30:00	118
Bar 2	2133-004	2016-10-02 11:35:00	125
Bar 2	2133-004	2016-10-02 11:40:00	127
Bar 2	2133-004	2016-10-02 11:45:00	131
Bar 2	2133-004	2016-10-02 11:50:00	142
Bar 2	2133-004	2016-10-02 11:55:00	149
Bar 2	2133-004	2016-10-02 12:00:00	155
Bar 2	2133-004	2016-10-02 12:05:00	160
Bar 2	2133-004	2016-10-02 12:10:00	162
Bar 2	2133-004	2016-10-02 12:15:00	164
Bar 2	2133-004	2016-10-02 12:20:00	164
Bar 2	2133-004	2016-10-02 12:25:00	160
Bar 2	2133-004	2016-10-02 12:30:00	156
Bar 2	2133-004	2016-10-02 12:35:00	150
Bar 2	2133-004	2016-10-02 12:40:00	142
Bar 2	2133-004	2016-10-02 12:45:00	136
Bar 2	2133-004	2016-10-02 12:50:00	128
Bar 2	2133-004	2016-10-02 12:55:00	120
Bar 2	2133-004	2016-10-02 13:00:00	115
Bar 2	2133-004	2016-10-02 13:05:00	110
Bar 2	2133-004	2016-10-02 13:10:00	105
Bar 2	2133-004	2016-10-02 13:15:00	101
Bar 2	2133-004	2016-10-02 13:20:00	101
Bar 2	2133-004	2016-10-02 13:25:00	98
Bar 2	2133-004	2016-10-02 13:30:00	97
Bar 2	2133-004	2016-10-02 13:35:00	96
PB 1	2133-006	2016-11-01 10:00:00	66
PB 1	2133-006	2016-11-01 10:05:00	66
PB 1	2133-006	2016-11-01 10:10:00	65
PB 1	2133-006	2016-11-01 10:15:00	64
PB 1	2133-006	2016-11-01 10:20:00	60
PB 1	2133-006	2016-11-01 10:25:00	60
PB 1	2133-006	2016-11-01 10:30:00	62
PB 1	2133-006	2016-11-01 10:35:00	65
PB 1	2133-006	2016-11-01 10:40:00	64
PB 1	2133-006	2016-11-01 10:45:00	63
PB 1	2133-006	2016-11-01 10:50:00	63
PB 1	2133-006	2016-11-01 10:55:00	62
PB 1	2133-006	2016-11-01 11:00:00	64
PB 1	2133-006	2016-11-01 11:05:00	64
PB 1	2133-006	2016-11-01 11:10:00	68
PB 1	2133-006	2016-11-01 11:15:00	72
PB 1	2133-006	2016-11-01 11:20:00	76
PB 1	2133-006	2016-11-01 11:25:00	79
PB 1	2133-006	2016-11-01 11:30:00	79
PB 1	2133-006	2016-11-01 11:35:00	74
PB 1	2133-006	2016-11-01 11:40:00	72
PB 1	2133-006	2016-11-01 11:45:00	74
PB 1	2133-006	2016-11-01 11:50:00	68
PB 1	2133-006	2016-11-01 11:55:00	58
PB 1	2133-006	2016-11-01 12:00:00	54
PB 1	2133-006	2016-11-01 12:05:00	55
PB 1	2133-006	2016-11-01 12:10:00	59
PB 1	2133-006	2016-11-01 12:15:00	64
PB 1	2133-006	2016-11-01 12:20:00	70
PB 1	2133-006	2016-11-01 12:25:00	75
PB 1	2133-006	2016-11-01 12:30:00	79
PB 1	2133-006	2016-11-01 12:35:00	82
PB 1	2133-006	2016-11-01 12:40:00	83
PB 1	2133-006	2016-11-01 12:45:00	86
PB 1	2133-006	2016-11-01 12:50:00	88
PB 1	2133-006	2016-11-01 12:55:00	88
PB 1	2133-006	2016-11-01 13:00:00	85
Bar 2	2133-006	2016-11-02 09:40:00	66
Bar 2	2133-006	2016-11-02 09:45:00	65
Bar 2	2133-006	2016-11-02 09:50:00	65
Bar 2	2133-006	2016-11-02 09:55:00	64
Bar 2	2133-006	2016-11-02 10:00:00	64
Bar 2	2133-006	2016-11-02 10:05:00	64
Bar 2	2133-006	2016-11-02 10:10:00	65
Bar 2	2133-006	2016-11-02 10:15:00	65
Bar 2	2133-006	2016-11-02 10:20:00	65
Bar 2	2133-006	2016-11-02 10:25:00	64
Bar 2	2133-006	2016-11-02 10:30:00	63
Bar 2	2133-006	2016-11-02 10:35:00	62
Bar 2	2133-006	2016-11-02 10:40:00	64
Bar 2	2133-006	2016-11-02 10:45:00	67
Bar 2	2133-006	2016-11-02 10:50:00	73
Bar 2	2133-006	2016-11-02 10:55:00	83
Bar 2	2133-006	2016-11-02 11:00:00	95
Bar 2	2133-006	2016-11-02 11:05:00	100
Bar 2	2133-006	2016-11-02 11:10:00	97
Bar 2	2133-006	2016-11-02 11:15:00	99
Bar 2	2133-006	2016-11-02 11:20:00	95
Bar 2	2133-006	2016-11-02 11:25:00	84
Bar 2	2133-006	2016-11-02 11:30:00	61
Bar 2	2133-006	2016-11-02 11:35:00	62
Bar 2	2133-006	2016-11-02 11:40:00	63
Bar 2	2133-006	2016-11-02 11:45:00	62
Bar 2	2133-006	2016-11-02 11:50:00	61
Bar 2	2133-006	2016-11-02 11:55:00	61
Bar 2	2133-006	2016-11-02 12:00:00	61
Bar 2	2133-006	2016-11-02 12:05:00	63
Bar 2	2133-006	2016-11-02 12:10:00	68
Bar 2	2133-006	2016-11-02 12:15:00	70
Bar 2	2133-006	2016-11-02 12:20:00	70
Bar 2	2133-006	2016-11-02 12:25:00	71
Bar 2	2133-006	2016-11-02 12:30:00	70
Bar 2	2133-006	2016-11-02 12:35:00	69
Bar 2	2133-006	2016-11-02 12:40:00	68
PB 2	2133-006	2016-11-03 10:05:00	76
PB 2	2133-006	2016-11-03 10:10:00	77
PB 2	2133-006	2016-11-03 10:15:00	74
PB 2	2133-006	2016-11-03 10:20:00	72
PB 2	2133-006	2016-11-03 10:25:00	68
PB 2	2133-006	2016-11-03 10:30:00	69
PB 2	2133-006	2016-11-03 10:35:00	73
PB 2	2133-006	2016-11-03 10:40:00	75
PB 2	2133-006	2016-11-03 10:45:00	73
PB 2	2133-006	2016-11-03 10:50:00	73
PB 2	2133-006	2016-11-03 10:55:00	77
PB 2	2133-006	2016-11-03 11:00:00	82
PB 2	2133-006	2016-11-03 11:05:00	88
PB 2	2133-006	2016-11-03 11:10:00	91
PB 2	2133-006	2016-11-03 11:15:00	90
PB 2	2133-006	2016-11-03 11:20:00	90
PB 2	2133-006	2016-11-03 11:25:00	88
PB 2	2133-006	2016-11-03 11:30:00	84
PB 2	2133-006	2016-11-03 11:35:00	75
PB 2	2133-006	2016-11-03 11:40:00	68
PB 2	2133-006	2016-11-03 11:45:00	65
PB 2	2133-006	2016-11-03 11:50:00	67
PB 2	2133-006	2016-11-03 11:55:00	65
PB 2	2133-006	2016-11-03 12:00:00	66
PB 2	2133-006	2016-11-03 12:05:00	66
PB 2	2133-006	2016-11-03 12:10:00	72
PB 2	2133-006	2016-11-03 12:15:00	78
PB 2	2133-006	2016-11-03 12:20:00	83
PB 2	2133-006	2016-11-03 12:25:00	84
PB 2	2133-006	2016-11-03 12:30:00	81
PB 2	2133-006	2016-11-03 12:35:00	79
PB 2	2133-006	2016-11-03 12:40:00	80
PB 2	2133-006	2016-11-03 12:45:00	78
PB 2	2133-006	2016-11-03 12:50:00	79
PB 2	2133-006	2016-11-03 12:55:00	81
PB 2	2133-006	2016-11-03 13:00:00	84
PB 2	2133-006	2016-11-03 13:05:00	85
Bar 1	2133-006	2016-11-04 09:40:00	69
Bar 1	2133-006	2016-11-04 09:45:00	70
Bar 1	2133-006	2016-11-04 09:50:00	71
Bar 1	2133-006	2016-11-04 09:55:00	71
Bar 1	2133-006	2016-11-04 10:00:00	70
Bar 1	2133-006	2016-11-04 10:05:00	70
Bar 1	2133-006	2016-11-04 10:10:00	71
Bar 1	2133-006	2016-11-04 10:15:00	72
Bar 1	2133-006	2016-11-04 10:20:00	75
Bar 1	2133-006	2016-11-04 10:25:00	75
Bar 1	2133-006	2016-11-04 10:30:00	75
Bar 1	2133-006	2016-11-04 10:35:00	79
Bar 1	2133-006	2016-11-04 10:40:00	81
Bar 1	2133-006	2016-11-04 10:45:00	83
Bar 1	2133-006	2016-11-04 10:50:00	88
Bar 1	2133-006	2016-11-04 10:55:00	90
Bar 1	2133-006	2016-11-04 11:00:00	90
Bar 1	2133-006	2016-11-04 11:05:00	89
Bar 1	2133-006	2016-11-04 11:10:00	83
Bar 1	2133-006	2016-11-04 11:15:00	78
Bar 1	2133-006	2016-11-04 11:20:00	74
Bar 1	2133-006	2016-11-04 11:25:00	75
Bar 1	2133-006	2016-11-04 11:30:00	76
Bar 1	2133-006	2016-11-04 11:35:00	73
Bar 1	2133-006	2016-11-04 11:40:00	67
Bar 1	2133-006	2016-11-04 11:45:00	64
Bar 1	2133-006	2016-11-04 11:50:00	64
Bar 1	2133-006	2016-11-04 11:55:00	64
Bar 1	2133-006	2016-11-04 12:00:00	65
Bar 1	2133-006	2016-11-04 12:05:00	66
Bar 1	2133-006	2016-11-04 12:10:00	66
Bar 1	2133-006	2016-11-04 12:15:00	68
Bar 1	2133-006	2016-11-04 12:20:00	70
Bar 1	2133-006	2016-11-04 12:25:00	71
Bar 1	2133-006	2016-11-04 12:30:00	73
Bar 1	2133-006	2016-11-04 12:35:00	76
Bar 1	2133-006	2016-11-04 12:40:00	76
CF 1	2133-006	2016-11-05 08:25:00	74
CF 1	2133-006	2016-11-05 08:30:00	75
CF 1	2133-006	2016-11-05 08:35:00	76
CF 1	2133-006	2016-11-05 08:40:00	77
CF 1	2133-006	2016-11-05 08:45:00	75
CF 1	2133-006	2016-11-05 08:50:00	75
CF 1	2133-006	2016-11-05 08:55:00	75
CF 1	2133-006	2016-11-05 09:00:00	75
CF 1	2133-006	2016-11-05 09:05:00	77
CF 1	2133-006	2016-11-05 09:10:00	92
CF 1	2133-006	2016-11-05 09:15:00	85
CF 1	2133-006	2016-11-05 09:20:00	99
CF 1	2133-006	2016-11-05 09:25:00	148
CF 1	2133-006	2016-11-05 09:30:00	138
CF 1	2133-006	2016-11-05 09:35:00	148
CF 1	2133-006	2016-11-05 09:40:00	146
CF 1	2133-006	2016-11-05 09:45:00	134
CF 1	2133-006	2016-11-05 09:50:00	99
CF 1	2133-006	2016-11-05 09:55:00	95
CF 1	2133-006	2016-11-05 10:00:00	96
CF 1	2133-006	2016-11-05 10:05:00	97
CF 1	2133-006	2016-11-05 10:10:00	98
CF 1	2133-006	2016-11-05 10:15:00	100
CF 1	2133-006	2016-11-05 10:20:00	103
CF 1	2133-006	2016-11-05 10:25:00	106
CF 1	2133-006	2016-11-05 10:30:00	107
CF 1	2133-006	2016-11-05 10:35:00	107
CF 1	2133-006	2016-11-05 10:40:00	103
CF 1	2133-006	2016-11-05 10:45:00	95
CF 1	2133-006	2016-11-05 10:50:00	90
CF 1	2133-006	2016-11-05 10:55:00	86
CF 1	2133-006	2016-11-05 11:00:00	84
CF 1	2133-006	2016-11-05 11:05:00	83
CF 1	2133-006	2016-11-05 11:10:00	82
CF 1	2133-006	2016-11-05 11:15:00	79
CF 1	2133-006	2016-11-05 11:20:00	75
CF 1	2133-006	2016-11-05 11:25:00	70
CF 2	2133-006	2016-11-06 08:40:00	82
CF 2	2133-006	2016-11-06 08:45:00	83
CF 2	2133-006	2016-11-06 08:50:00	83
CF 2	2133-006	2016-11-06 08:55:00	82
CF 2	2133-006	2016-11-06 09:00:00	82
CF 2	2133-006	2016-11-06 09:05:00	82
CF 2	2133-006	2016-11-06 09:10:00	81
CF 2	2133-006	2016-11-06 09:15:00	81
CF 2	2133-006	2016-11-06 09:20:00	81
CF 2	2133-006	2016-11-06 09:25:00	80
CF 2	2133-006	2016-11-06 09:30:00	80
CF 2	2133-006	2016-11-06 09:35:00	81
CF 2	2133-006	2016-11-06 09:40:00	80
CF 2	2133-006	2016-11-06 09:45:00	79
CF 2	2133-006	2016-11-06 09:50:00	80
CF 2	2133-006	2016-11-06 09:55:00	80
CF 2	2133-006	2016-11-06 10:00:00	81
CF 2	2133-006	2016-11-06 10:05:00	78
CF 2	2133-006	2016-11-06 10:10:00	77
CF 2	2133-006	2016-11-06 10:15:00	77
CF 2	2133-006	2016-11-06 10:20:00	77
CF 2	2133-006	2016-11-06 10:25:00	77
CF 2	2133-006	2016-11-06 10:30:00	84
CF 2	2133-006	2016-11-06 10:35:00	97
CF 2	2133-006	2016-11-06 10:40:00	110
CF 2	2133-006	2016-11-06 10:45:00	109
CF 2	2133-006	2016-11-06 10:50:00	107
CF 2	2133-006	2016-11-06 10:55:00	105
CF 2	2133-006	2016-11-06 11:00:00	94
CF 2	2133-006	2016-11-06 11:05:00	66
CF 2	2133-006	2016-11-06 11:10:00	68
CF 2	2133-006	2016-11-06 11:15:00	66
CF 2	2133-006	2016-11-06 11:20:00	73
CF 2	2133-006	2016-11-06 11:25:00	98
CF 2	2133-006	2016-11-06 11:30:00	108
CF 2	2133-006	2016-11-06 11:35:00	116
CF 2	2133-006	2016-11-06 11:40:00	115
Bar 1	2133-008	2016-11-23 07:00:00	97
Bar 1	2133-008	2016-11-23 07:05:00	97
Bar 1	2133-008	2016-11-23 07:10:00	98
Bar 1	2133-008	2016-11-23 07:15:00	99
Bar 1	2133-008	2016-11-23 07:20:00	97
Bar 1	2133-008	2016-11-23 07:25:00	96
Bar 1	2133-008	2016-11-23 07:25:00	84
Bar 1	2133-008	2016-11-23 07:30:00	83
Bar 1	2133-008	2016-11-23 07:35:00	87
Bar 1	2133-008	2016-11-23 07:40:00	88
Bar 1	2133-008	2016-11-23 07:45:00	94
Bar 1	2133-008	2016-11-23 07:50:00	100
Bar 1	2133-008	2016-11-23 07:55:00	110
Bar 1	2133-008	2016-11-23 08:00:00	122
Bar 1	2133-008	2016-11-23 08:05:00	130
Bar 1	2133-008	2016-11-23 08:10:00	130
Bar 1	2133-008	2016-11-23 08:15:00	126
Bar 1	2133-008	2016-11-23 08:20:00	118
Bar 1	2133-008	2016-11-23 08:25:00	109
Bar 1	2133-008	2016-11-23 08:30:00	100
Bar 1	2133-008	2016-11-23 08:35:00	91
Bar 1	2133-008	2016-11-23 08:40:00	85
Bar 1	2133-008	2016-11-23 08:45:00	80
Bar 1	2133-008	2016-11-23 08:50:00	79
Bar 1	2133-008	2016-11-23 08:55:00	76
Bar 1	2133-008	2016-11-23 09:00:00	74
Bar 1	2133-008	2016-11-23 09:05:00	74
Bar 1	2133-008	2016-11-23 09:10:00	70
Bar 1	2133-008	2016-11-23 09:15:00	68
Bar 1	2133-008	2016-11-23 09:20:00	71
Bar 1	2133-008	2016-11-23 09:25:00	81
Bar 1	2133-008	2016-11-23 09:30:00	100
Bar 1	2133-008	2016-11-23 09:35:00	104
Bar 1	2133-008	2016-11-23 09:40:00	98
Bar 1	2133-008	2016-11-23 09:45:00	105
Bar 1	2133-008	2016-11-23 09:50:00	102
Bar 1	2133-008	2016-11-23 09:55:00	93
Bar 1	2133-008	2016-11-23 10:00:00	74
PB 1	2133-008	2016-11-24 11:15:00	71
PB 1	2133-008	2016-11-24 11:20:00	76
PB 1	2133-008	2016-11-24 11:25:00	76
PB 1	2133-008	2016-11-24 11:30:00	75
PB 1	2133-008	2016-11-24 11:35:00	74
PB 1	2133-008	2016-11-24 11:40:00	76
PB 1	2133-008	2016-11-24 11:45:00	78
PB 1	2133-008	2016-11-24 11:50:00	79
PB 1	2133-008	2016-11-24 11:55:00	81
PB 1	2133-008	2016-11-24 12:00:00	80
PB 1	2133-008	2016-11-24 12:05:00	81
PB 1	2133-008	2016-11-24 12:10:00	80
PB 1	2133-008	2016-11-24 12:15:00	81
PB 1	2133-008	2016-11-24 12:20:00	83
PB 1	2133-008	2016-11-24 12:25:00	84
PB 1	2133-008	2016-11-24 12:30:00	83
PB 1	2133-008	2016-11-24 12:35:00	84
PB 1	2133-008	2016-11-24 12:40:00	84
PB 1	2133-008	2016-11-24 12:45:00	83
PB 1	2133-008	2016-11-24 12:50:00	80
PB 1	2133-008	2016-11-24 12:55:00	81
PB 1	2133-008	2016-11-24 13:00:00	85
PB 1	2133-008	2016-11-24 13:05:00	82
PB 1	2133-008	2016-11-24 13:10:00	80
PB 1	2133-008	2016-11-24 13:15:00	83
PB 1	2133-008	2016-11-24 13:20:00	84
PB 1	2133-008	2016-11-24 13:25:00	83
PB 1	2133-008	2016-11-24 13:30:00	80
PB 1	2133-008	2016-11-24 13:35:00	81
PB 1	2133-008	2016-11-24 13:40:00	89
PB 1	2133-008	2016-11-24 13:45:00	100
PB 1	2133-008	2016-11-24 13:50:00	101
PB 1	2133-008	2016-11-24 13:55:00	94
PB 1	2133-008	2016-11-24 14:00:00	95
PB 1	2133-008	2016-11-24 14:05:00	97
PB 1	2133-008	2016-11-24 14:10:00	102
PB 1	2133-008	2016-11-24 14:15:00	106
Bar 2	2133-008	2016-11-25 08:20:00	88
Bar 2	2133-008	2016-11-25 08:25:00	89
Bar 2	2133-008	2016-11-25 08:30:00	84
Bar 2	2133-008	2016-11-25 08:35:00	85
Bar 2	2133-008	2016-11-25 08:40:00	77
Bar 2	2133-008	2016-11-25 08:45:00	66
Bar 2	2133-008	2016-11-25 08:45:00	81
Bar 2	2133-008	2016-11-25 08:50:00	65
Bar 2	2133-008	2016-11-25 08:55:00	69
Bar 2	2133-008	2016-11-25 09:00:00	81
Bar 2	2133-008	2016-11-25 09:05:00	89
Bar 2	2133-008	2016-11-25 09:10:00	91
Bar 2	2133-008	2016-11-25 09:15:00	92
Bar 2	2133-008	2016-11-25 09:20:00	97
Bar 2	2133-008	2016-11-25 09:25:00	106
Bar 2	2133-008	2016-11-25 09:30:00	115
Bar 2	2133-008	2016-11-25 09:35:00	123
Bar 2	2133-008	2016-11-25 09:40:00	130
Bar 2	2133-008	2016-11-25 09:45:00	135
Bar 2	2133-008	2016-11-25 09:50:00	134
Bar 2	2133-008	2016-11-25 09:55:00	127
Bar 2	2133-008	2016-11-25 10:00:00	121
Bar 2	2133-008	2016-11-25 10:05:00	114
Bar 2	2133-008	2016-11-25 10:10:00	109
Bar 2	2133-008	2016-11-25 10:15:00	108
Bar 2	2133-008	2016-11-25 10:20:00	103
Bar 2	2133-008	2016-11-25 10:25:00	89
Bar 2	2133-008	2016-11-25 10:30:00	85
Bar 2	2133-008	2016-11-25 10:35:00	86
Bar 2	2133-008	2016-11-25 10:40:00	83
Bar 2	2133-008	2016-11-25 10:45:00	86
Bar 2	2133-008	2016-11-25 10:50:00	85
Bar 2	2133-008	2016-11-25 10:55:00	86
Bar 2	2133-008	2016-11-25 11:00:00	86
Bar 2	2133-008	2016-11-25 11:05:00	84
Bar 2	2133-008	2016-11-25 11:10:00	84
PB 2	2133-008	2016-11-29 08:20:00	82
PB 2	2133-008	2016-11-29 08:25:00	84
PB 2	2133-008	2016-11-29 08:30:00	84
PB 2	2133-008	2016-11-29 08:35:00	85
PB 2	2133-008	2016-11-29 08:40:00	84
PB 2	2133-008	2016-11-29 08:45:00	81
PB 2	2133-008	2016-11-29 08:50:00	81
PB 2	2133-008	2016-11-29 08:55:00	79
PB 2	2133-008	2016-11-29 09:00:00	74
PB 2	2133-008	2016-11-29 09:05:00	75
PB 2	2133-008	2016-11-29 09:05:00	84
PB 2	2133-008	2016-11-29 09:10:00	78
PB 2	2133-008	2016-11-29 09:15:00	86
PB 2	2133-008	2016-11-29 09:20:00	83
PB 2	2133-008	2016-11-29 09:25:00	86
PB 2	2133-008	2016-11-29 09:30:00	98
PB 2	2133-008	2016-11-29 09:35:00	100
PB 2	2133-008	2016-11-29 09:40:00	102
PB 2	2133-008	2016-11-29 09:45:00	105
PB 2	2133-008	2016-11-29 09:50:00	102
PB 2	2133-008	2016-11-29 09:55:00	99
PB 2	2133-008	2016-11-29 10:00:00	95
PB 2	2133-008	2016-11-29 10:05:00	92
PB 2	2133-008	2016-11-29 10:10:00	92
PB 2	2133-008	2016-11-29 10:15:00	86
PB 2	2133-008	2016-11-29 10:20:00	89
PB 2	2133-008	2016-11-29 10:25:00	75
PB 2	2133-008	2016-11-29 10:30:00	64
PB 2	2133-008	2016-11-29 10:35:00	56
PB 2	2133-008	2016-11-29 10:40:00	61
PB 2	2133-008	2016-11-29 10:45:00	63
PB 2	2133-008	2016-11-29 10:50:00	68
PB 2	2133-008	2016-11-29 10:55:00	76
PB 2	2133-008	2016-11-29 11:00:00	76
PB 2	2133-008	2016-11-29 11:05:00	80
PB 2	2133-008	2016-11-29 11:10:00	74
PB 2	2133-008	2016-11-29 11:15:00	84
PB 2	2133-008	2016-11-29 11:20:00	86
CF 2	2133-008	2016-12-01 09:00:00	80
CF 2	2133-008	2016-12-01 09:05:00	84
CF 2	2133-008	2016-12-01 09:10:00	87
CF 2	2133-008	2016-12-01 09:15:00	87
CF 2	2133-008	2016-12-01 09:20:00	82
CF 2	2133-008	2016-12-01 09:25:00	79
CF 2	2133-008	2016-12-01 09:30:00	77
CF 2	2133-008	2016-12-01 09:35:00	76
CF 2	2133-008	2016-12-01 09:40:00	78
CF 2	2133-008	2016-12-01 09:45:00	83
CF 2	2133-008	2016-12-01 09:50:00	93
CF 2	2133-008	2016-12-01 09:55:00	99
CF 2	2133-008	2016-12-01 10:00:00	104
CF 2	2133-008	2016-12-01 10:05:00	106
CF 2	2133-008	2016-12-01 10:10:00	105
CF 2	2133-008	2016-12-01 10:10:00	98
CF 2	2133-008	2016-12-01 10:15:00	87
CF 2	2133-008	2016-12-01 10:20:00	74
CF 2	2133-008	2016-12-01 10:25:00	62
CF 2	2133-008	2016-12-01 10:30:00	59
CF 2	2133-008	2016-12-01 10:35:00	54
CF 2	2133-008	2016-12-01 10:40:00	54
CF 2	2133-008	2016-12-01 10:45:00	53
CF 2	2133-008	2016-12-01 10:50:00	53
CF 2	2133-008	2016-12-01 10:55:00	57
CF 2	2133-008	2016-12-01 11:00:00	61
CF 2	2133-008	2016-12-01 11:05:00	64
CF 2	2133-008	2016-12-01 11:10:00	65
CF 2	2133-008	2016-12-01 11:15:00	67
CF 2	2133-008	2016-12-01 11:20:00	66
CF 2	2133-008	2016-12-01 11:25:00	65
CF 2	2133-008	2016-12-01 11:30:00	66
CF 2	2133-008	2016-12-01 11:35:00	66
CF 2	2133-008	2016-12-01 11:40:00	68
CF 2	2133-008	2016-12-01 11:45:00	70
CF 2	2133-008	2016-12-01 11:50:00	69
CF 2	2133-008	2016-12-01 11:55:00	70
CF 2	2133-008	2016-12-01 12:00:00	70
CF 1	2133-008	2016-12-03 10:00:00	79
CF 1	2133-008	2016-12-03 10:05:00	80
CF 1	2133-008	2016-12-03 10:10:00	87
CF 1	2133-008	2016-12-03 10:15:00	95
CF 1	2133-008	2016-12-03 10:20:00	106
CF 1	2133-008	2016-12-03 10:25:00	115
CF 1	2133-008	2016-12-03 10:30:00	125
CF 1	2133-008	2016-12-03 10:35:00	131
CF 1	2133-008	2016-12-03 10:40:00	129
CF 1	2133-008	2016-12-03 10:45:00	121
CF 1	2133-008	2016-12-03 10:50:00	109
CF 1	2133-008	2016-12-03 10:55:00	93
CF 1	2133-008	2016-12-03 11:00:00	82
CF 1	2133-008	2016-12-03 11:05:00	72
CF 1	2133-008	2016-12-03 11:10:00	67
CF 1	2133-008	2016-12-03 11:15:00	70
CF 1	2133-008	2016-12-03 11:20:00	75
CF 1	2133-008	2016-12-03 11:25:00	76
CF 1	2133-008	2016-12-03 11:30:00	69
CF 1	2133-008	2016-12-03 11:35:00	66
CF 1	2133-008	2016-12-03 11:40:00	65
CF 1	2133-008	2016-12-03 11:45:00	63
CF 1	2133-008	2016-12-03 11:50:00	63
CF 1	2133-008	2016-12-03 11:55:00	65
CF 1	2133-008	2016-12-03 12:00:00	65
CF 1	2133-008	2016-12-03 12:05:00	66
CF 1	2133-008	2016-12-03 12:10:00	67
CF 1	2133-008	2016-12-03 12:15:00	70
CF 1	2133-008	2016-12-03 12:20:00	72
CF 1	2133-008	2016-12-03 12:25:00	74
CF 1	2133-008	2016-12-03 12:30:00	75
CF 1	2133-008	2016-12-03 12:35:00	76
CF 1	2133-008	2016-12-03 12:40:00	75
CF 1	2133-008	2016-12-03 12:45:00	76
CF 1	2133-008	2016-12-03 12:50:00	76
CF 1	2133-008	2016-12-03 12:55:00	75
CF 1	2133-008	2016-12-03 13:00:00	75
Bar 1	2133-009	2016-11-22 08:15:00	113
Bar 1	2133-009	2016-11-22 08:20:00	107
Bar 1	2133-009	2016-11-22 08:25:00	107
Bar 1	2133-009	2016-11-22 08:30:00	106
Bar 1	2133-009	2016-11-22 08:35:00	97
Bar 1	2133-009	2016-11-22 08:35:00	86
Bar 1	2133-009	2016-11-22 08:40:00	87
Bar 1	2133-009	2016-11-22 08:45:00	87
Bar 1	2133-009	2016-11-22 08:50:00	83
Bar 1	2133-009	2016-11-22 08:55:00	78
Bar 1	2133-009	2016-11-22 09:00:00	78
Bar 1	2133-009	2016-11-22 09:05:00	94
Bar 1	2133-009	2016-11-22 09:10:00	103
Bar 1	2133-009	2016-11-22 09:15:00	119
Bar 1	2133-009	2016-11-22 09:20:00	133
Bar 1	2133-009	2016-11-22 09:25:00	136
Bar 1	2133-009	2016-11-22 09:30:00	126
Bar 1	2133-009	2016-11-22 09:35:00	132
Bar 1	2133-009	2016-11-22 09:45:00	105
Bar 1	2133-009	2016-11-22 09:50:00	91
Bar 1	2133-009	2016-11-22 09:55:00	91
Bar 1	2133-009	2016-11-22 10:00:00	94
Bar 1	2133-009	2016-11-22 10:05:00	95
Bar 1	2133-009	2016-11-22 10:10:00	95
Bar 1	2133-009	2016-11-22 10:15:00	95
Bar 1	2133-009	2016-11-22 10:20:00	94
Bar 1	2133-009	2016-11-22 10:25:00	93
Bar 1	2133-009	2016-11-22 10:30:00	98
Bar 1	2133-009	2016-11-22 10:35:00	96
Bar 1	2133-009	2016-11-22 10:40:00	96
Bar 1	2133-009	2016-11-22 10:45:00	97
Bar 1	2133-009	2016-11-22 10:50:00	99
Bar 1	2133-009	2016-11-22 10:55:00	94
Bar 1	2133-009	2016-11-22 11:00:00	91
Bar 1	2133-009	2016-11-22 11:05:00	89
Bar 1	2133-009	2016-11-22 11:10:00	85
Bar 1	2133-009	2016-11-22 11:15:00	81
Bar 2	2133-009	2016-11-24 08:05:00	92
Bar 2	2133-009	2016-11-24 08:10:00	92
Bar 2	2133-009	2016-11-24 08:15:00	98
Bar 2	2133-009	2016-11-24 08:20:00	106
Bar 2	2133-009	2016-11-24 08:25:00	99
Bar 2	2133-009	2016-11-24 08:30:00	97
Bar 2	2133-009	2016-11-24 08:35:00	92
Bar 2	2133-009	2016-11-24 08:40:00	89
Bar 2	2133-009	2016-11-24 08:45:00	100
Bar 2	2133-009	2016-11-24 08:50:00	117
Bar 2	2133-009	2016-11-24 08:55:00	133
Bar 2	2133-009	2016-11-24 09:00:00	152
Bar 2	2133-009	2016-11-24 09:05:00	159
Bar 2	2133-009	2016-11-24 09:10:00	172
Bar 2	2133-009	2016-11-24 09:15:00	174
Bar 2	2133-009	2016-11-24 09:20:00	169
Bar 2	2133-009	2016-11-24 09:25:00	167
Bar 2	2133-009	2016-11-24 09:30:00	167
Bar 2	2133-009	2016-11-24 09:35:00	165
Bar 2	2133-009	2016-11-24 09:40:00	163
Bar 2	2133-009	2016-11-24 09:45:00	162
Bar 2	2133-009	2016-11-24 09:50:00	156
Bar 2	2133-009	2016-11-24 09:55:00	150
Bar 2	2133-009	2016-11-24 10:00:00	147
Bar 2	2133-009	2016-11-24 10:05:00	148
Bar 2	2133-009	2016-11-24 10:10:00	147
Bar 2	2133-009	2016-11-24 10:15:00	147
Bar 2	2133-009	2016-11-24 10:20:00	146
Bar 2	2133-009	2016-11-24 10:25:00	145
Bar 2	2133-009	2016-11-24 10:30:00	132
Bar 2	2133-009	2016-11-24 10:35:00	128
Bar 2	2133-009	2016-11-24 10:40:00	137
Bar 2	2133-009	2016-11-24 10:45:00	142
Bar 2	2133-009	2016-11-24 10:50:00	141
Bar 2	2133-009	2016-11-24 10:55:00	138
Bar 2	2133-009	2016-11-24 11:00:00	132
Bar 2	2133-009	2016-11-24 11:05:00	126
CF 1	2133-009	2016-11-27 10:10:00	98
CF 1	2133-009	2016-11-27 10:15:00	96
CF 1	2133-009	2016-11-27 10:20:00	94
CF 1	2133-009	2016-11-27 10:25:00	95
CF 1	2133-009	2016-11-27 10:30:00	95
CF 1	2133-009	2016-11-27 10:35:00	92
CF 1	2133-009	2016-11-27 10:40:00	85
CF 1	2133-009	2016-11-27 10:45:00	82
CF 1	2133-009	2016-11-27 10:50:00	82
CF 1	2133-009	2016-11-27 10:55:00	83
CF 1	2133-009	2016-11-27 11:00:00	91
CF 1	2133-009	2016-11-27 11:05:00	101
CF 1	2133-009	2016-11-27 11:10:00	96
CF 1	2133-009	2016-11-27 11:15:00	111
CF 1	2133-009	2016-11-27 11:20:00	151
CF 1	2133-009	2016-11-27 11:25:00	160
CF 1	2133-009	2016-11-27 11:30:00	163
CF 1	2133-009	2016-11-27 11:35:00	164
CF 1	2133-009	2016-11-27 11:40:00	166
CF 1	2133-009	2016-11-27 11:45:00	165
CF 1	2133-009	2016-11-27 11:50:00	163
CF 1	2133-009	2016-11-27 11:55:00	157
CF 1	2133-009	2016-11-27 12:00:00	152
CF 1	2133-009	2016-11-27 12:05:00	149
CF 1	2133-009	2016-11-27 12:10:00	147
CF 1	2133-009	2016-11-27 12:15:00	145
CF 1	2133-009	2016-11-27 12:20:00	138
CF 1	2133-009	2016-11-27 12:25:00	127
CF 1	2133-009	2016-11-27 12:30:00	125
CF 1	2133-009	2016-11-27 12:35:00	123
CF 1	2133-009	2016-11-27 12:40:00	123
CF 1	2133-009	2016-11-27 12:45:00	125
CF 1	2133-009	2016-11-27 12:50:00	125
CF 1	2133-009	2016-11-27 12:55:00	127
CF 1	2133-009	2016-11-27 13:00:00	125
CF 1	2133-009	2016-11-27 13:05:00	121
CF 1	2133-009	2016-11-27 13:10:00	117
CF 2	2133-009	2016-11-29 09:15:00	93
CF 2	2133-009	2016-11-29 09:20:00	94
CF 2	2133-009	2016-11-29 09:25:00	94
CF 2	2133-009	2016-11-29 09:30:00	87
CF 2	2133-009	2016-11-29 09:35:00	83
CF 2	2133-009	2016-11-29 09:40:00	75
CF 2	2133-009	2016-11-29 09:45:00	71
CF 2	2133-009	2016-11-29 09:50:00	74
CF 2	2133-009	2016-11-29 09:55:00	76
CF 2	2133-009	2016-11-29 10:00:00	76
CF 2	2133-009	2016-11-29 10:05:00	73
CF 2	2133-009	2016-11-29 10:10:00	73
CF 2	2133-009	2016-11-29 10:15:00	80
CF 2	2133-009	2016-11-29 10:20:00	98
CF 2	2133-009	2016-11-29 10:25:00	115
CF 2	2133-009	2016-11-29 10:30:00	121
CF 2	2133-009	2016-11-29 10:35:00	114
CF 2	2133-009	2016-11-29 10:40:00	119
CF 2	2133-009	2016-11-29 10:45:00	113
CF 2	2133-009	2016-11-29 11:00:00	73
CF 2	2133-009	2016-11-29 11:05:00	76
CF 2	2133-009	2016-11-29 11:10:00	87
CF 2	2133-009	2016-11-29 11:15:00	97
CF 2	2133-009	2016-11-29 11:20:00	102
CF 2	2133-009	2016-11-29 11:25:00	103
CF 2	2133-009	2016-11-29 11:30:00	105
CF 2	2133-009	2016-11-29 11:35:00	103
CF 2	2133-009	2016-11-29 11:40:00	100
CF 2	2133-009	2016-11-29 11:45:00	96
CF 2	2133-009	2016-11-29 11:50:00	90
CF 2	2133-009	2016-11-29 11:55:00	85
CF 2	2133-009	2016-11-29 12:00:00	84
CF 2	2133-009	2016-11-29 12:05:00	84
CF 2	2133-009	2016-11-29 12:10:00	82
CF 2	2133-009	2016-11-29 12:15:00	79
PB 1	2133-009	2016-11-30 09:10:00	103
PB 1	2133-009	2016-11-30 09:15:00	105
PB 1	2133-009	2016-11-30 09:20:00	104
PB 1	2133-009	2016-11-30 09:25:00	104
PB 1	2133-009	2016-11-30 09:30:00	99
PB 1	2133-009	2016-11-30 09:35:00	93
PB 1	2133-009	2016-11-30 09:40:00	88
PB 1	2133-009	2016-11-30 09:45:00	85
PB 1	2133-009	2016-11-30 09:50:00	85
PB 1	2133-009	2016-11-30 09:55:00	85
PB 1	2133-009	2016-11-30 10:00:00	83
PB 1	2133-009	2016-11-30 10:05:00	81
PB 1	2133-009	2016-11-30 10:10:00	78
PB 1	2133-009	2016-11-30 10:15:00	79
PB 1	2133-009	2016-11-30 10:20:00	80
PB 1	2133-009	2016-11-30 10:25:00	85
PB 1	2133-009	2016-11-30 10:30:00	86
PB 1	2133-009	2016-11-30 10:35:00	89
PB 1	2133-009	2016-11-30 10:40:00	92
PB 1	2133-009	2016-11-30 10:45:00	94
PB 1	2133-009	2016-11-30 10:50:00	99
PB 1	2133-009	2016-11-30 10:55:00	104
PB 1	2133-009	2016-11-30 11:00:00	106
PB 1	2133-009	2016-11-30 11:05:00	105
PB 1	2133-009	2016-11-30 11:10:00	101
PB 1	2133-009	2016-11-30 11:15:00	99
PB 1	2133-009	2016-11-30 11:25:00	99
PB 1	2133-009	2016-11-30 11:30:00	97
PB 1	2133-009	2016-11-30 11:35:00	98
PB 1	2133-009	2016-11-30 11:40:00	98
PB 1	2133-009	2016-11-30 11:45:00	97
PB 1	2133-009	2016-11-30 11:50:00	94
PB 1	2133-009	2016-11-30 11:55:00	92
PB 1	2133-009	2016-11-30 12:00:00	91
PB 2	2133-009	2016-12-02 09:05:00	80
PB 2	2133-009	2016-12-02 09:10:00	79
PB 2	2133-009	2016-12-02 09:15:00	77
PB 2	2133-009	2016-12-02 09:20:00	73
PB 2	2133-009	2016-12-02 09:25:00	70
PB 2	2133-009	2016-12-02 09:30:00	69
PB 2	2133-009	2016-12-02 09:35:00	68
PB 2	2133-009	2016-12-02 09:40:00	69
PB 2	2133-009	2016-12-02 09:45:00	70
PB 2	2133-009	2016-12-02 09:50:00	71
PB 2	2133-009	2016-12-02 09:55:00	70
PB 2	2133-009	2016-12-02 10:00:00	69
PB 2	2133-009	2016-12-02 10:05:00	71
PB 2	2133-009	2016-12-02 10:10:00	73
PB 2	2133-009	2016-12-02 10:15:00	78
PB 2	2133-009	2016-12-02 10:20:00	84
PB 2	2133-009	2016-12-02 10:25:00	90
PB 2	2133-009	2016-12-02 10:30:00	94
PB 2	2133-009	2016-12-02 10:35:00	96
PB 2	2133-009	2016-12-02 10:40:00	92
PB 2	2133-009	2016-12-02 10:45:00	86
PB 2	2133-009	2016-12-02 10:50:00	84
PB 2	2133-009	2016-12-02 10:55:00	87
PB 2	2133-009	2016-12-02 11:00:00	92
PB 2	2133-009	2016-12-02 11:05:00	95
PB 2	2133-009	2016-12-02 11:10:00	92
PB 2	2133-009	2016-12-02 11:15:00	91
PB 2	2133-009	2016-12-02 11:20:00	91
PB 2	2133-009	2016-12-02 11:25:00	90
PB 2	2133-009	2016-12-02 11:30:00	90
PB 2	2133-009	2016-12-02 11:35:00	90
PB 2	2133-009	2016-12-02 11:40:00	87
PB 2	2133-009	2016-12-02 11:45:00	87
PB 2	2133-009	2016-12-02 11:50:00	89
PB 2	2133-009	2016-12-02 11:55:00	90
PB 2	2133-009	2016-12-02 12:00:00	91
PB 2	2133-009	2016-12-02 12:05:00	92
CF 1	2133-010	2016-11-22 09:00:00	101
CF 1	2133-010	2016-11-22 09:05:00	100
CF 1	2133-010	2016-11-22 09:10:00	98
CF 1	2133-010	2016-11-22 09:15:00	100
CF 1	2133-010	2016-11-22 09:20:00	103
CF 1	2133-010	2016-11-22 09:25:00	102
CF 1	2133-010	2016-11-22 09:25:00	101
CF 1	2133-010	2016-11-22 09:30:00	98
CF 1	2133-010	2016-11-22 09:35:00	100
CF 1	2133-010	2016-11-22 09:40:00	95
CF 1	2133-010	2016-11-22 09:45:00	95
CF 1	2133-010	2016-11-22 09:50:00	96
CF 1	2133-010	2016-11-22 09:55:00	97
CF 1	2133-010	2016-11-22 10:00:00	100
CF 1	2133-010	2016-11-22 10:05:00	100
CF 1	2133-010	2016-11-22 10:10:00	111
CF 1	2133-010	2016-11-22 10:15:00	124
CF 1	2133-010	2016-11-22 10:20:00	131
CF 1	2133-010	2016-11-22 10:25:00	141
CF 1	2133-010	2016-11-22 10:30:00	143
CF 1	2133-010	2016-11-22 10:35:00	140
CF 1	2133-010	2016-11-22 10:40:00	134
CF 1	2133-010	2016-11-22 10:45:00	119
CF 1	2133-010	2016-11-22 10:50:00	89
CF 1	2133-010	2016-11-22 10:55:00	89
CF 1	2133-010	2016-11-22 11:00:00	85
CF 1	2133-010	2016-11-22 11:05:00	91
CF 1	2133-010	2016-11-22 11:10:00	94
CF 1	2133-010	2016-11-22 11:15:00	89
CF 1	2133-010	2016-11-22 11:20:00	93
CF 1	2133-010	2016-11-22 11:25:00	102
CF 1	2133-010	2016-11-22 11:30:00	111
CF 1	2133-010	2016-11-22 11:35:00	111
CF 1	2133-010	2016-11-22 11:40:00	103
CF 1	2133-010	2016-11-22 11:45:00	97
CF 1	2133-010	2016-11-22 11:50:00	91
CF 1	2133-010	2016-11-22 11:55:00	87
CF 1	2133-010	2016-11-22 12:00:00	88
Bar 1	2133-010	2016-11-23 09:00:00	98
Bar 1	2133-010	2016-11-23 09:05:00	94
Bar 1	2133-010	2016-11-23 09:10:00	93
Bar 1	2133-010	2016-11-23 09:10:00	88
Bar 1	2133-010	2016-11-23 09:15:00	88
Bar 1	2133-010	2016-11-23 09:20:00	87
Bar 1	2133-010	2016-11-23 09:25:00	88
Bar 1	2133-010	2016-11-23 09:30:00	86
Bar 1	2133-010	2016-11-23 09:35:00	81
Bar 1	2133-010	2016-11-23 09:40:00	78
Bar 1	2133-010	2016-11-23 09:45:00	83
Bar 1	2133-010	2016-11-23 09:50:00	88
Bar 1	2133-010	2016-11-23 09:55:00	95
Bar 1	2133-010	2016-11-23 10:00:00	109
Bar 1	2133-010	2016-11-23 10:05:00	117
Bar 1	2133-010	2016-11-23 10:10:00	118
Bar 1	2133-010	2016-11-23 10:15:00	121
Bar 1	2133-010	2016-11-23 10:20:00	117
Bar 1	2133-010	2016-11-23 10:25:00	111
Bar 1	2133-010	2016-11-23 10:30:00	109
Bar 1	2133-010	2016-11-23 10:35:00	101
Bar 1	2133-010	2016-11-23 10:40:00	94
Bar 1	2133-010	2016-11-23 10:45:00	87
Bar 1	2133-010	2016-11-23 10:50:00	88
Bar 1	2133-010	2016-11-23 10:55:00	80
Bar 1	2133-010	2016-11-23 11:00:00	73
Bar 1	2133-010	2016-11-23 11:05:00	72
Bar 1	2133-010	2016-11-23 11:10:00	70
Bar 1	2133-010	2016-11-23 11:15:00	72
Bar 1	2133-010	2016-11-23 11:20:00	75
Bar 1	2133-010	2016-11-23 11:25:00	79
Bar 1	2133-010	2016-11-23 11:30:00	85
Bar 1	2133-010	2016-11-23 11:35:00	87
Bar 1	2133-010	2016-11-23 11:40:00	90
Bar 1	2133-010	2016-11-23 11:45:00	91
Bar 1	2133-010	2016-11-23 11:50:00	85
Bar 1	2133-010	2016-11-23 11:55:00	86
Bar 1	2133-010	2016-11-23 12:00:00	85
PB 1	2133-010	2016-11-24 06:30:00	85
PB 1	2133-010	2016-11-24 06:35:00	85
PB 1	2133-010	2016-11-24 06:40:00	86
PB 1	2133-010	2016-11-24 06:45:00	87
PB 1	2133-010	2016-11-24 06:50:00	88
PB 1	2133-010	2016-11-24 06:55:00	88
PB 1	2133-010	2016-11-24 07:00:00	87
PB 1	2133-010	2016-11-24 07:05:00	85
PB 1	2133-010	2016-11-24 07:10:00	85
PB 1	2133-010	2016-11-24 07:15:00	86
PB 1	2133-010	2016-11-24 07:20:00	87
PB 1	2133-010	2016-11-24 07:25:00	93
PB 1	2133-010	2016-11-24 07:30:00	100
PB 1	2133-010	2016-11-24 07:35:00	109
PB 1	2133-010	2016-11-24 07:40:00	114
PB 1	2133-010	2016-11-24 07:45:00	116
PB 1	2133-010	2016-11-24 07:50:00	116
PB 1	2133-010	2016-11-24 07:55:00	116
PB 1	2133-010	2016-11-24 08:00:00	107
PB 1	2133-010	2016-11-24 08:05:00	101
PB 1	2133-010	2016-11-24 08:10:00	98
PB 1	2133-010	2016-11-24 08:15:00	96
PB 1	2133-010	2016-11-24 08:20:00	95
PB 1	2133-010	2016-11-24 08:25:00	95
PB 1	2133-010	2016-11-24 08:30:00	93
PB 1	2133-010	2016-11-24 08:35:00	93
PB 1	2133-010	2016-11-24 08:40:00	92
PB 1	2133-010	2016-11-24 08:45:00	91
PB 1	2133-010	2016-11-24 08:50:00	91
PB 1	2133-010	2016-11-24 08:55:00	97
PB 1	2133-010	2016-11-24 09:00:00	97
PB 1	2133-010	2016-11-24 09:05:00	91
PB 1	2133-010	2016-11-24 09:10:00	91
PB 1	2133-010	2016-11-24 09:15:00	105
PB 1	2133-010	2016-11-24 09:20:00	111
PB 1	2133-010	2016-11-24 09:25:00	117
PB 1	2133-010	2016-11-24 09:30:00	124
CF 2	2133-010	2016-11-25 10:00:00	81
CF 2	2133-010	2016-11-25 10:05:00	80
CF 2	2133-010	2016-11-25 10:10:00	81
CF 2	2133-010	2016-11-25 10:15:00	84
CF 2	2133-010	2016-11-25 10:20:00	77
CF 2	2133-010	2016-11-25 10:25:00	73
CF 2	2133-010	2016-11-25 10:30:00	70
CF 2	2133-010	2016-11-25 10:35:00	69
CF 2	2133-010	2016-11-25 10:40:00	66
CF 2	2133-010	2016-11-25 10:45:00	64
CF 2	2133-010	2016-11-25 10:50:00	64
CF 2	2133-010	2016-11-25 10:55:00	65
CF 2	2133-010	2016-11-25 11:00:00	71
CF 2	2133-010	2016-11-25 11:05:00	79
CF 2	2133-010	2016-11-25 11:10:00	89
CF 2	2133-010	2016-11-25 11:15:00	95
CF 2	2133-010	2016-11-25 11:20:00	99
CF 2	2133-010	2016-11-25 11:25:00	98
CF 2	2133-010	2016-11-25 11:30:00	94
CF 2	2133-010	2016-11-25 11:35:00	90
CF 2	2133-010	2016-11-25 11:40:00	85
CF 2	2133-010	2016-11-25 11:45:00	79
CF 2	2133-010	2016-11-25 11:50:00	74
CF 2	2133-010	2016-11-25 11:55:00	72
CF 2	2133-010	2016-11-25 12:00:00	71
CF 2	2133-010	2016-11-25 12:05:00	73
CF 2	2133-010	2016-11-25 12:10:00	75
CF 2	2133-010	2016-11-25 12:15:00	72
CF 2	2133-010	2016-11-25 12:20:00	73
CF 2	2133-010	2016-11-25 12:25:00	75
CF 2	2133-010	2016-11-25 12:35:00	82
PB 2	2133-010	2016-11-26 10:00:00	93
PB 2	2133-010	2016-11-26 10:05:00	89
PB 2	2133-010	2016-11-26 10:10:00	88
PB 2	2133-010	2016-11-26 10:15:00	88
PB 2	2133-010	2016-11-26 10:20:00	87
PB 2	2133-010	2016-11-26 10:25:00	86
PB 2	2133-010	2016-11-26 10:30:00	87
PB 2	2133-010	2016-11-26 10:35:00	90
PB 2	2133-010	2016-11-26 10:40:00	94
PB 2	2133-010	2016-11-26 10:45:00	97
PB 2	2133-010	2016-11-26 10:55:00	96
PB 2	2133-010	2016-11-26 11:00:00	95
PB 2	2133-010	2016-11-26 11:10:00	99
PB 2	2133-010	2016-11-26 11:20:00	91
PB 2	2133-010	2016-11-26 11:25:00	88
PB 2	2133-010	2016-11-26 11:30:00	90
PB 2	2133-010	2016-11-26 11:35:00	91
PB 2	2133-010	2016-11-26 11:45:00	95
PB 2	2133-010	2016-11-26 11:50:00	92
PB 2	2133-010	2016-11-26 11:55:00	92
PB 2	2133-010	2016-11-26 12:00:00	93
PB 2	2133-010	2016-11-26 12:05:00	92
PB 2	2133-010	2016-11-26 12:10:00	86
PB 2	2133-010	2016-11-26 12:15:00	87
PB 2	2133-010	2016-11-26 12:20:00	89
PB 2	2133-010	2016-11-26 12:25:00	90
PB 2	2133-010	2016-11-26 12:30:00	92
PB 2	2133-010	2016-11-26 12:35:00	92
PB 2	2133-010	2016-11-26 12:40:00	92
PB 2	2133-010	2016-11-26 12:45:00	94
PB 2	2133-010	2016-11-26 12:50:00	95
PB 2	2133-010	2016-11-26 12:55:00	99
PB 2	2133-010	2016-11-26 13:00:00	101
Bar 2	2133-010	2016-11-27 09:30:00	94
Bar 2	2133-010	2016-11-27 09:35:00	96
Bar 2	2133-010	2016-11-27 09:40:00	95
Bar 2	2133-010	2016-11-27 09:45:00	95
Bar 2	2133-010	2016-11-27 09:50:00	95
Bar 2	2133-010	2016-11-27 10:00:00	95
Bar 2	2133-010	2016-11-27 10:05:00	96
Bar 2	2133-010	2016-11-27 10:10:00	100
Bar 2	2133-010	2016-11-27 10:15:00	107
Bar 2	2133-010	2016-11-27 10:20:00	109
Bar 2	2133-010	2016-11-27 10:25:00	108
Bar 2	2133-010	2016-11-27 10:30:00	109
Bar 2	2133-010	2016-11-27 10:35:00	113
Bar 2	2133-010	2016-11-27 10:40:00	120
Bar 2	2133-010	2016-11-27 10:45:00	128
Bar 2	2133-010	2016-11-27 10:50:00	132
Bar 2	2133-010	2016-11-27 11:10:00	126
Bar 2	2133-010	2016-11-27 11:15:00	121
Bar 2	2133-010	2016-11-27 11:20:00	115
Bar 2	2133-010	2016-11-27 11:25:00	114
Bar 2	2133-010	2016-11-27 11:30:00	115
Bar 2	2133-010	2016-11-27 11:35:00	117
Bar 2	2133-010	2016-11-27 11:40:00	117
Bar 2	2133-010	2016-11-27 11:45:00	118
Bar 2	2133-010	2016-11-27 11:50:00	120
Bar 2	2133-010	2016-11-27 11:55:00	119
Bar 2	2133-010	2016-11-27 12:00:00	116
Bar 2	2133-010	2016-11-27 12:05:00	113
Bar 2	2133-010	2016-11-27 12:10:00	110
Bar 2	2133-010	2016-11-27 12:15:00	105
Bar 2	2133-010	2016-11-27 12:20:00	96
Bar 2	2133-010	2016-11-27 12:25:00	89
Bar 2	2133-010	2016-11-27 12:30:00	88
PB 1	2133-011	2017-01-13 08:50:00	82
PB 1	2133-011	2017-01-13 08:55:00	82
PB 1	2133-011	2017-01-13 09:00:00	79
PB 1	2133-011	2017-01-13 09:05:00	78
PB 1	2133-011	2017-01-13 09:10:00	77
PB 1	2133-011	2017-01-13 09:15:00	78
PB 1	2133-011	2017-01-13 09:20:00	80
PB 1	2133-011	2017-01-13 09:25:00	81
PB 1	2133-011	2017-01-13 09:30:00	82
PB 1	2133-011	2017-01-13 09:35:00	88
PB 1	2133-011	2017-01-13 09:40:00	97
PB 1	2133-011	2017-01-13 09:45:00	104
PB 1	2133-011	2017-01-13 09:50:00	107
PB 1	2133-011	2017-01-13 09:55:00	108
PB 1	2133-011	2017-01-13 10:00:00	110
PB 1	2133-011	2017-01-13 10:05:00	108
PB 1	2133-011	2017-01-13 10:10:00	98
PB 1	2133-011	2017-01-13 10:15:00	90
PB 1	2133-011	2017-01-13 10:20:00	86
PB 1	2133-011	2017-01-13 10:25:00	85
PB 1	2133-011	2017-01-13 10:30:00	87
PB 1	2133-011	2017-01-13 10:35:00	89
PB 1	2133-011	2017-01-13 10:40:00	91
PB 1	2133-011	2017-01-13 10:45:00	95
PB 1	2133-011	2017-01-13 10:50:00	98
PB 1	2133-011	2017-01-13 10:55:00	100
PB 1	2133-011	2017-01-13 11:00:00	100
PB 1	2133-011	2017-01-13 11:05:00	99
PB 1	2133-011	2017-01-13 11:10:00	97
PB 1	2133-011	2017-01-13 11:15:00	96
PB 1	2133-011	2017-01-13 11:20:00	98
PB 1	2133-011	2017-01-13 11:25:00	99
PB 1	2133-011	2017-01-13 11:30:00	100
PB 1	2133-011	2017-01-13 11:35:00	101
PB 1	2133-011	2017-01-13 11:40:00	100
PB 1	2133-011	2017-01-13 11:45:00	98
PB 1	2133-011	2017-01-13 11:50:00	93
CF 1	2133-011	2017-01-14 08:50:00	89
CF 1	2133-011	2017-01-14 08:55:00	91
CF 1	2133-011	2017-01-14 09:00:00	92
CF 1	2133-011	2017-01-14 09:05:00	92
CF 1	2133-011	2017-01-14 09:10:00	88
CF 1	2133-011	2017-01-14 09:15:00	87
CF 1	2133-011	2017-01-14 09:20:00	86
CF 1	2133-011	2017-01-14 09:25:00	88
CF 1	2133-011	2017-01-14 09:30:00	91
CF 1	2133-011	2017-01-14 09:35:00	95
CF 1	2133-011	2017-01-14 09:40:00	108
CF 1	2133-011	2017-01-14 09:45:00	115
CF 1	2133-011	2017-01-14 09:50:00	117
CF 1	2133-011	2017-01-14 09:55:00	115
CF 1	2133-011	2017-01-14 10:00:00	110
CF 1	2133-011	2017-01-14 10:05:00	108
CF 1	2133-011	2017-01-14 10:10:00	105
CF 1	2133-011	2017-01-14 10:15:00	103
CF 1	2133-011	2017-01-14 10:20:00	99
CF 1	2133-011	2017-01-14 10:25:00	95
CF 1	2133-011	2017-01-14 10:30:00	90
CF 1	2133-011	2017-01-14 10:35:00	92
CF 1	2133-011	2017-01-14 10:40:00	94
CF 1	2133-011	2017-01-14 10:45:00	95
CF 1	2133-011	2017-01-14 10:50:00	94
CF 1	2133-011	2017-01-14 10:55:00	93
CF 1	2133-011	2017-01-14 11:00:00	95
CF 1	2133-011	2017-01-14 11:05:00	94
CF 1	2133-011	2017-01-14 11:10:00	94
CF 1	2133-011	2017-01-14 11:15:00	94
CF 1	2133-011	2017-01-14 11:20:00	95
CF 1	2133-011	2017-01-14 11:25:00	93
CF 1	2133-011	2017-01-14 11:30:00	93
CF 1	2133-011	2017-01-14 11:35:00	91
CF 1	2133-011	2017-01-14 11:40:00	88
CF 1	2133-011	2017-01-14 11:45:00	87
CF 1	2133-011	2017-01-14 11:50:00	84
Bar 1	2133-011	2017-01-15 08:15:00	85
Bar 1	2133-011	2017-01-15 08:20:00	87
Bar 1	2133-011	2017-01-15 08:25:00	88
Bar 1	2133-011	2017-01-15 08:30:00	86
Bar 1	2133-011	2017-01-15 08:35:00	83
Bar 1	2133-011	2017-01-15 08:40:00	84
Bar 1	2133-011	2017-01-15 08:45:00	84
Bar 1	2133-011	2017-01-15 08:50:00	84
Bar 1	2133-011	2017-01-15 08:55:00	87
Bar 1	2133-011	2017-01-15 09:00:00	87
Bar 1	2133-011	2017-01-15 09:05:00	86
Bar 1	2133-011	2017-01-15 09:10:00	83
Bar 1	2133-011	2017-01-15 09:15:00	84
Bar 1	2133-011	2017-01-15 09:20:00	90
Bar 1	2133-011	2017-01-15 09:25:00	95
Bar 1	2133-011	2017-01-15 09:30:00	101
Bar 1	2133-011	2017-01-15 09:35:00	105
Bar 1	2133-011	2017-01-15 09:40:00	109
Bar 1	2133-011	2017-01-15 09:45:00	111
Bar 1	2133-011	2017-01-15 09:50:00	114
Bar 1	2133-011	2017-01-15 09:55:00	116
Bar 1	2133-011	2017-01-15 10:00:00	119
Bar 1	2133-011	2017-01-15 10:05:00	114
Bar 1	2133-011	2017-01-15 10:10:00	107
Bar 1	2133-011	2017-01-15 10:15:00	101
Bar 1	2133-011	2017-01-15 10:20:00	97
Bar 1	2133-011	2017-01-15 10:25:00	95
Bar 1	2133-011	2017-01-15 10:30:00	92
Bar 1	2133-011	2017-01-15 10:35:00	92
Bar 1	2133-011	2017-01-15 10:40:00	91
Bar 1	2133-011	2017-01-15 10:45:00	91
Bar 1	2133-011	2017-01-15 10:50:00	93
Bar 1	2133-011	2017-01-15 10:55:00	97
Bar 1	2133-011	2017-01-15 11:00:00	99
Bar 1	2133-011	2017-01-15 11:05:00	102
Bar 1	2133-011	2017-01-15 11:10:00	103
Bar 1	2133-011	2017-01-15 11:15:00	102
CF 2	2133-011	2017-01-18 07:40:00	93
CF 2	2133-011	2017-01-18 07:45:00	95
CF 2	2133-011	2017-01-18 07:50:00	95
CF 2	2133-011	2017-01-18 07:55:00	95
CF 2	2133-011	2017-01-18 08:00:00	92
CF 2	2133-011	2017-01-18 08:05:00	90
CF 2	2133-011	2017-01-18 08:10:00	88
CF 2	2133-011	2017-01-18 08:15:00	87
CF 2	2133-011	2017-01-18 08:20:00	90
CF 2	2133-011	2017-01-18 08:25:00	106
CF 2	2133-011	2017-01-18 08:30:00	125
CF 2	2133-011	2017-01-18 08:35:00	139
CF 2	2133-011	2017-01-18 08:40:00	148
CF 2	2133-011	2017-01-18 08:45:00	148
CF 2	2133-011	2017-01-18 08:50:00	149
CF 2	2133-011	2017-01-18 08:55:00	147
CF 2	2133-011	2017-01-18 09:00:00	139
CF 2	2133-011	2017-01-18 09:05:00	129
CF 2	2133-011	2017-01-18 09:10:00	125
CF 2	2133-011	2017-01-18 09:15:00	114
CF 2	2133-011	2017-01-18 09:20:00	108
CF 2	2133-011	2017-01-18 09:25:00	102
CF 2	2133-011	2017-01-18 09:30:00	98
CF 2	2133-011	2017-01-18 09:35:00	101
CF 2	2133-011	2017-01-18 09:40:00	100
CF 2	2133-011	2017-01-18 09:45:00	94
CF 2	2133-011	2017-01-18 09:50:00	86
CF 2	2133-011	2017-01-18 09:55:00	80
CF 2	2133-011	2017-01-18 10:00:00	75
CF 2	2133-011	2017-01-18 10:05:00	74
CF 2	2133-011	2017-01-18 10:10:00	79
CF 2	2133-011	2017-01-18 10:15:00	86
CF 2	2133-011	2017-01-18 10:20:00	89
CF 2	2133-011	2017-01-18 10:25:00	87
CF 2	2133-011	2017-01-18 10:30:00	88
CF 2	2133-011	2017-01-18 10:35:00	86
CF 2	2133-011	2017-01-18 10:40:00	84
PB 2	2133-011	2017-01-24 09:15:00	98
PB 2	2133-011	2017-01-24 09:20:00	97
PB 2	2133-011	2017-01-24 09:25:00	95
PB 2	2133-011	2017-01-24 09:30:00	94
PB 2	2133-011	2017-01-24 09:35:00	88
PB 2	2133-011	2017-01-24 09:40:00	84
PB 2	2133-011	2017-01-24 09:45:00	83
PB 2	2133-011	2017-01-24 09:50:00	83
PB 2	2133-011	2017-01-24 09:55:00	82
PB 2	2133-011	2017-01-24 10:00:00	83
PB 2	2133-011	2017-01-24 10:05:00	85
PB 2	2133-011	2017-01-24 10:10:00	89
PB 2	2133-011	2017-01-24 10:15:00	95
PB 2	2133-011	2017-01-24 10:20:00	101
PB 2	2133-011	2017-01-24 10:25:00	105
PB 2	2133-011	2017-01-24 10:30:00	102
PB 2	2133-011	2017-01-24 10:35:00	96
PB 2	2133-011	2017-01-24 10:40:00	92
PB 2	2133-011	2017-01-24 10:45:00	91
PB 2	2133-011	2017-01-24 10:50:00	94
PB 2	2133-011	2017-01-24 10:55:00	95
PB 2	2133-011	2017-01-24 11:00:00	95
PB 2	2133-011	2017-01-24 11:05:00	98
PB 2	2133-011	2017-01-24 11:10:00	101
PB 2	2133-011	2017-01-24 11:15:00	103
PB 2	2133-011	2017-01-24 11:20:00	104
PB 2	2133-011	2017-01-24 11:25:00	106
PB 2	2133-011	2017-01-24 11:30:00	107
PB 2	2133-011	2017-01-24 11:35:00	106
PB 2	2133-011	2017-01-24 11:40:00	104
PB 2	2133-011	2017-01-24 11:45:00	98
PB 2	2133-011	2017-01-24 11:50:00	93
PB 2	2133-011	2017-01-24 11:55:00	96
PB 2	2133-011	2017-01-24 12:00:00	93
PB 2	2133-011	2017-01-24 12:05:00	90
PB 2	2133-011	2017-01-24 12:10:00	90
PB 2	2133-011	2017-01-24 12:15:00	91
Bar 2	2133-011	2017-01-25 07:25:00	85
Bar 2	2133-011	2017-01-25 07:30:00	85
Bar 2	2133-011	2017-01-25 07:35:00	86
Bar 2	2133-011	2017-01-25 07:40:00	85
Bar 2	2133-011	2017-01-25 07:45:00	82
Bar 2	2133-011	2017-01-25 07:50:00	83
Bar 2	2133-011	2017-01-25 07:55:00	84
Bar 2	2133-011	2017-01-25 08:00:00	84
Bar 2	2133-011	2017-01-25 08:05:00	85
Bar 2	2133-011	2017-01-25 08:10:00	86
Bar 2	2133-011	2017-01-25 08:15:00	88
Bar 2	2133-011	2017-01-25 08:20:00	89
Bar 2	2133-011	2017-01-25 08:25:00	98
Bar 2	2133-011	2017-01-25 08:30:00	105
Bar 2	2133-011	2017-01-25 08:35:00	115
Bar 2	2133-011	2017-01-25 08:40:00	124
Bar 2	2133-011	2017-01-25 08:45:00	134
Bar 2	2133-011	2017-01-25 08:50:00	135
Bar 2	2133-011	2017-01-25 09:00:00	120
Bar 2	2133-011	2017-01-25 09:05:00	110
Bar 2	2133-011	2017-01-25 09:10:00	96
Bar 2	2133-011	2017-01-25 09:15:00	95
Bar 2	2133-011	2017-01-25 09:20:00	100
Bar 2	2133-011	2017-01-25 09:25:00	103
Bar 2	2133-011	2017-01-25 09:30:00	103
Bar 2	2133-011	2017-01-25 09:35:00	105
Bar 2	2133-011	2017-01-25 09:40:00	109
Bar 2	2133-011	2017-01-25 09:45:00	112
Bar 2	2133-011	2017-01-25 09:50:00	116
Bar 2	2133-011	2017-01-25 09:55:00	115
Bar 2	2133-011	2017-01-25 10:00:00	111
Bar 2	2133-011	2017-01-25 10:05:00	104
Bar 2	2133-011	2017-01-25 10:10:00	98
Bar 2	2133-011	2017-01-25 10:15:00	94
Bar 2	2133-011	2017-01-25 10:20:00	91
Bar 2	2133-011	2017-01-25 10:25:00	90
PB 1	2133-012	2017-01-12 07:50:00	91
PB 1	2133-012	2017-01-12 07:55:00	91
PB 1	2133-012	2017-01-12 08:00:00	92
PB 1	2133-012	2017-01-12 08:05:00	90
PB 1	2133-012	2017-01-12 08:10:00	87
PB 1	2133-012	2017-01-12 08:15:00	81
PB 1	2133-012	2017-01-12 08:15:00	83
PB 1	2133-012	2017-01-12 08:20:00	87
PB 1	2133-012	2017-01-12 08:25:00	82
PB 1	2133-012	2017-01-12 08:30:00	83
PB 1	2133-012	2017-01-12 08:35:00	83
PB 1	2133-012	2017-01-12 08:40:00	85
PB 1	2133-012	2017-01-12 08:45:00	86
PB 1	2133-012	2017-01-12 08:50:00	87
PB 1	2133-012	2017-01-12 08:55:00	91
PB 1	2133-012	2017-01-12 09:00:00	96
PB 1	2133-012	2017-01-12 09:05:00	93
PB 1	2133-012	2017-01-12 09:10:00	92
PB 1	2133-012	2017-01-12 09:15:00	94
PB 1	2133-012	2017-01-12 09:20:00	89
PB 1	2133-012	2017-01-12 09:25:00	92
PB 1	2133-012	2017-01-12 09:30:00	88
PB 1	2133-012	2017-01-12 09:35:00	82
PB 1	2133-012	2017-01-12 09:40:00	79
PB 1	2133-012	2017-01-12 09:45:00	74
PB 1	2133-012	2017-01-12 09:50:00	79
PB 1	2133-012	2017-01-12 09:55:00	83
PB 1	2133-012	2017-01-12 10:00:00	90
PB 1	2133-012	2017-01-12 10:05:00	98
PB 1	2133-012	2017-01-12 10:10:00	104
PB 1	2133-012	2017-01-12 10:15:00	107
PB 1	2133-012	2017-01-12 10:20:00	110
PB 1	2133-012	2017-01-12 10:25:00	111
PB 1	2133-012	2017-01-12 10:30:00	111
PB 1	2133-012	2017-01-12 10:35:00	101
PB 1	2133-012	2017-01-12 10:40:00	92
PB 1	2133-012	2017-01-12 10:45:00	87
PB 1	2133-012	2017-01-12 10:50:00	86
PB 2	2133-012	2017-01-13 08:00:00	71
PB 2	2133-012	2017-01-13 08:05:00	74
PB 2	2133-012	2017-01-13 08:10:00	72
PB 2	2133-012	2017-01-13 08:15:00	68
PB 2	2133-012	2017-01-13 08:20:00	72
PB 2	2133-012	2017-01-13 08:25:00	97
PB 2	2133-012	2017-01-13 08:25:00	117
PB 2	2133-012	2017-01-13 08:30:00	102
PB 2	2133-012	2017-01-13 08:35:00	102
PB 2	2133-012	2017-01-13 08:40:00	102
PB 2	2133-012	2017-01-13 08:45:00	103
PB 2	2133-012	2017-01-13 08:50:00	104
PB 2	2133-012	2017-01-13 08:55:00	110
PB 2	2133-012	2017-01-13 09:00:00	114
PB 2	2133-012	2017-01-13 09:05:00	120
PB 2	2133-012	2017-01-13 09:10:00	130
PB 2	2133-012	2017-01-13 09:15:00	140
PB 2	2133-012	2017-01-13 09:20:00	143
PB 2	2133-012	2017-01-13 09:25:00	142
PB 2	2133-012	2017-01-13 09:30:00	134
PB 2	2133-012	2017-01-13 09:35:00	121
PB 2	2133-012	2017-01-13 09:40:00	115
PB 2	2133-012	2017-01-13 09:45:00	114
PB 2	2133-012	2017-01-13 09:50:00	115
PB 2	2133-012	2017-01-13 09:55:00	117
PB 2	2133-012	2017-01-13 10:00:00	119
PB 2	2133-012	2017-01-13 10:05:00	122
PB 2	2133-012	2017-01-13 10:10:00	123
PB 2	2133-012	2017-01-13 10:15:00	120
PB 2	2133-012	2017-01-13 10:20:00	117
PB 2	2133-012	2017-01-13 10:25:00	115
PB 2	2133-012	2017-01-13 10:30:00	113
PB 2	2133-012	2017-01-13 10:35:00	112
PB 2	2133-012	2017-01-13 10:40:00	111
PB 2	2133-012	2017-01-13 10:45:00	110
PB 2	2133-012	2017-01-13 10:50:00	110
PB 2	2133-012	2017-01-13 10:55:00	110
PB 2	2133-012	2017-01-13 11:00:00	109
Bar 1	2133-012	2017-01-14 08:00:00	81
Bar 1	2133-012	2017-01-14 08:05:00	82
Bar 1	2133-012	2017-01-14 08:10:00	84
Bar 1	2133-012	2017-01-14 08:15:00	85
Bar 1	2133-012	2017-01-14 08:20:00	85
Bar 1	2133-012	2017-01-14 08:25:00	86
Bar 1	2133-012	2017-01-14 08:30:00	86
Bar 1	2133-012	2017-01-14 08:35:00	89
Bar 1	2133-012	2017-01-14 08:40:00	90
Bar 1	2133-012	2017-01-14 08:45:00	91
Bar 1	2133-012	2017-01-14 08:50:00	95
Bar 1	2133-012	2017-01-14 08:55:00	99
Bar 1	2133-012	2017-01-14 09:00:00	102
Bar 1	2133-012	2017-01-14 09:05:00	104
Bar 1	2133-012	2017-01-14 11:00:00	104
CF 1	2133-012	2017-01-15 09:00:00	86
CF 1	2133-012	2017-01-15 09:05:00	85
CF 1	2133-012	2017-01-15 09:10:00	85
CF 1	2133-012	2017-01-15 09:15:00	84
CF 1	2133-012	2017-01-15 09:20:00	85
CF 1	2133-012	2017-01-15 09:25:00	84
CF 1	2133-012	2017-01-15 09:30:00	84
CF 1	2133-012	2017-01-15 09:35:00	85
CF 1	2133-012	2017-01-15 09:40:00	85
CF 1	2133-012	2017-01-15 09:45:00	88
CF 1	2133-012	2017-01-15 09:50:00	88
CF 1	2133-012	2017-01-15 09:55:00	96
CF 1	2133-012	2017-01-15 10:00:00	105
CF 1	2133-012	2017-01-15 10:05:00	112
CF 1	2133-012	2017-01-15 10:10:00	115
CF 1	2133-012	2017-01-15 10:15:00	113
CF 1	2133-012	2017-01-15 10:20:00	109
CF 1	2133-012	2017-01-15 10:25:00	106
CF 1	2133-012	2017-01-15 10:30:00	100
CF 1	2133-012	2017-01-15 10:35:00	94
CF 1	2133-012	2017-01-15 10:40:00	87
CF 1	2133-012	2017-01-15 10:45:00	79
CF 1	2133-012	2017-01-15 11:25:00	91
CF 1	2133-012	2017-01-15 12:00:00	84
CF 2	2133-012	2017-01-16 08:10:00	76
CF 2	2133-012	2017-01-16 08:15:00	77
CF 2	2133-012	2017-01-16 08:20:00	77
CF 2	2133-012	2017-01-16 08:25:00	78
CF 2	2133-012	2017-01-16 08:30:00	78
CF 2	2133-012	2017-01-16 08:35:00	78
CF 2	2133-012	2017-01-16 08:40:00	78
CF 2	2133-012	2017-01-16 08:45:00	79
CF 2	2133-012	2017-01-16 08:50:00	81
CF 2	2133-012	2017-01-16 08:55:00	87
CF 2	2133-012	2017-01-16 09:00:00	95
CF 2	2133-012	2017-01-16 09:05:00	102
CF 2	2133-012	2017-01-16 09:10:00	110
CF 2	2133-012	2017-01-16 09:15:00	113
CF 2	2133-012	2017-01-16 09:20:00	112
CF 2	2133-012	2017-01-16 09:25:00	106
CF 2	2133-012	2017-01-16 09:30:00	98
CF 2	2133-012	2017-01-16 09:35:00	89
CF 2	2133-012	2017-01-16 09:40:00	81
CF 2	2133-012	2017-01-16 09:45:00	79
CF 2	2133-012	2017-01-16 09:50:00	82
CF 2	2133-012	2017-01-16 09:55:00	85
CF 2	2133-012	2017-01-16 10:00:00	85
CF 2	2133-012	2017-01-16 10:05:00	83
CF 2	2133-012	2017-01-16 10:10:00	81
CF 2	2133-012	2017-01-16 10:15:00	80
CF 2	2133-012	2017-01-16 10:20:00	78
CF 2	2133-012	2017-01-16 10:25:00	77
CF 2	2133-012	2017-01-16 10:30:00	76
CF 2	2133-012	2017-01-16 10:35:00	75
CF 2	2133-012	2017-01-16 10:40:00	75
CF 2	2133-012	2017-01-16 10:45:00	76
CF 2	2133-012	2017-01-16 10:50:00	76
CF 2	2133-012	2017-01-16 10:55:00	77
CF 2	2133-012	2017-01-16 11:00:00	79
CF 2	2133-012	2017-01-16 11:05:00	81
CF 2	2133-012	2017-01-16 11:10:00	81
Bar 2	2133-012	2017-01-17 07:00:00	81
Bar 2	2133-012	2017-01-17 07:05:00	81
Bar 2	2133-012	2017-01-17 07:10:00	82
Bar 2	2133-012	2017-01-17 07:15:00	81
Bar 2	2133-012	2017-01-17 07:20:00	80
Bar 2	2133-012	2017-01-17 07:25:00	82
Bar 2	2133-012	2017-01-17 07:30:00	82
Bar 2	2133-012	2017-01-17 07:35:00	84
Bar 2	2133-012	2017-01-17 07:40:00	86
Bar 2	2133-012	2017-01-17 07:45:00	92
Bar 2	2133-012	2017-01-17 07:50:00	101
Bar 2	2133-012	2017-01-17 07:55:00	110
Bar 2	2133-012	2017-01-17 08:00:00	117
Bar 2	2133-012	2017-01-17 08:05:00	127
Bar 2	2133-012	2017-01-17 08:10:00	131
Bar 2	2133-012	2017-01-17 08:15:00	133
Bar 2	2133-012	2017-01-17 08:20:00	132
Bar 2	2133-012	2017-01-17 08:25:00	131
Bar 2	2133-012	2017-01-17 08:30:00	124
Bar 2	2133-012	2017-01-17 08:35:00	121
Bar 2	2133-012	2017-01-17 08:40:00	117
Bar 2	2133-012	2017-01-17 08:45:00	113
Bar 2	2133-012	2017-01-17 08:50:00	109
Bar 2	2133-012	2017-01-17 08:55:00	103
Bar 2	2133-012	2017-01-17 09:00:00	98
Bar 2	2133-012	2017-01-17 09:05:00	92
Bar 2	2133-012	2017-01-17 09:10:00	87
Bar 2	2133-012	2017-01-17 09:15:00	84
Bar 2	2133-012	2017-01-17 09:20:00	85
Bar 2	2133-012	2017-01-17 09:25:00	82
Bar 2	2133-012	2017-01-17 09:30:00	79
Bar 2	2133-012	2017-01-17 09:35:00	78
Bar 2	2133-012	2017-01-17 09:40:00	78
Bar 2	2133-012	2017-01-17 09:45:00	84
Bar 2	2133-012	2017-01-17 09:50:00	91
Bar 2	2133-012	2017-01-17 09:55:00	108
Bar 2	2133-012	2017-01-17 10:00:00	113
Bar 1	2133-013	2017-01-12 07:00:00	85
Bar 1	2133-013	2017-01-12 07:05:00	84
Bar 1	2133-013	2017-01-12 07:10:00	87
Bar 1	2133-013	2017-01-12 07:15:00	89
Bar 1	2133-013	2017-01-12 07:20:00	88
Bar 1	2133-013	2017-01-12 07:25:00	85
Bar 1	2133-013	2017-01-12 07:30:00	87
Bar 1	2133-013	2017-01-12 07:35:00	87
Bar 1	2133-013	2017-01-12 07:40:00	88
Bar 1	2133-013	2017-01-12 07:45:00	91
Bar 1	2133-013	2017-01-12 08:05:00	103
Bar 1	2133-013	2017-01-12 08:10:00	109
Bar 1	2133-013	2017-01-12 08:15:00	115
Bar 1	2133-013	2017-01-12 08:20:00	114
Bar 1	2133-013	2017-01-12 08:25:00	116
Bar 1	2133-013	2017-01-12 08:30:00	113
Bar 1	2133-013	2017-01-12 08:35:00	106
Bar 1	2133-013	2017-01-12 08:40:00	103
Bar 1	2133-013	2017-01-12 08:45:00	101
Bar 1	2133-013	2017-01-12 08:50:00	98
Bar 1	2133-013	2017-01-12 08:55:00	96
Bar 1	2133-013	2017-01-12 09:00:00	92
Bar 1	2133-013	2017-01-12 09:05:00	93
Bar 1	2133-013	2017-01-12 09:10:00	96
Bar 1	2133-013	2017-01-12 09:15:00	93
Bar 1	2133-013	2017-01-12 09:20:00	93
Bar 1	2133-013	2017-01-12 09:25:00	93
Bar 1	2133-013	2017-01-12 09:30:00	95
Bar 1	2133-013	2017-01-12 09:35:00	100
Bar 1	2133-013	2017-01-12 09:40:00	99
Bar 1	2133-013	2017-01-12 09:45:00	96
Bar 1	2133-013	2017-01-12 09:55:00	95
Bar 1	2133-013	2017-01-12 10:00:00	93
CF 1	2133-013	2017-01-16 08:30:00	110
CF 1	2133-013	2017-01-16 08:35:00	111
CF 1	2133-013	2017-01-16 08:40:00	111
CF 1	2133-013	2017-01-16 08:45:00	112
CF 1	2133-013	2017-01-16 08:50:00	115
CF 1	2133-013	2017-01-16 08:55:00	115
CF 1	2133-013	2017-01-16 09:00:00	114
CF 1	2133-013	2017-01-16 09:05:00	114
CF 1	2133-013	2017-01-16 09:10:00	111
CF 1	2133-013	2017-01-16 09:15:00	113
CF 1	2133-013	2017-01-16 09:20:00	100
CF 1	2133-013	2017-01-16 09:20:00	102
CF 1	2133-013	2017-01-16 09:25:00	98
CF 1	2133-013	2017-01-16 09:30:00	98
CF 1	2133-013	2017-01-16 09:35:00	98
CF 1	2133-013	2017-01-16 09:40:00	108
CF 1	2133-013	2017-01-16 09:45:00	104
CF 1	2133-013	2017-01-16 09:50:00	116
CF 1	2133-013	2017-01-16 09:55:00	165
CF 1	2133-013	2017-01-16 10:05:00	173
CF 1	2133-013	2017-01-16 10:10:00	172
CF 1	2133-013	2017-01-16 10:15:00	163
CF 1	2133-013	2017-01-16 10:20:00	156
CF 1	2133-013	2017-01-16 10:45:00	132
CF 1	2133-013	2017-01-16 10:55:00	114
CF 1	2133-013	2017-01-16 11:00:00	109
CF 1	2133-013	2017-01-16 11:10:00	105
CF 1	2133-013	2017-01-16 11:20:00	100
CF 1	2133-013	2017-01-16 11:25:00	100
CF 2	2133-013	2017-01-17 05:30:00	93
CF 2	2133-013	2017-01-17 05:35:00	93
CF 2	2133-013	2017-01-17 05:40:00	92
CF 2	2133-013	2017-01-17 05:45:00	90
CF 2	2133-013	2017-01-17 05:50:00	91
CF 2	2133-013	2017-01-17 05:55:00	92
CF 2	2133-013	2017-01-17 06:00:00	93
CF 2	2133-013	2017-01-17 06:05:00	93
CF 2	2133-013	2017-01-17 06:10:00	94
CF 2	2133-013	2017-01-17 06:10:00	92
CF 2	2133-013	2017-01-17 06:15:00	89
CF 2	2133-013	2017-01-17 06:20:00	89
CF 2	2133-013	2017-01-17 06:25:00	87
CF 2	2133-013	2017-01-17 06:30:00	84
CF 2	2133-013	2017-01-17 06:35:00	86
CF 2	2133-013	2017-01-17 06:40:00	92
CF 2	2133-013	2017-01-17 06:45:00	102
CF 2	2133-013	2017-01-17 06:50:00	113
CF 2	2133-013	2017-01-17 06:55:00	119
CF 2	2133-013	2017-01-17 07:00:00	120
CF 2	2133-013	2017-01-17 07:05:00	121
CF 2	2133-013	2017-01-17 07:10:00	118
CF 2	2133-013	2017-01-17 07:15:00	111
CF 2	2133-013	2017-01-17 07:20:00	107
CF 2	2133-013	2017-01-17 07:25:00	104
CF 2	2133-013	2017-01-17 07:30:00	102
[truncated: 4,153 more rows]
