# Supplementary material for: Glucotypes reveal new patterns of glucose dysregulation
Source: PLoS Biol. 2018 Jul 24;16(7):e2005143. doi: 10.1371/journal.pbio.2005143 (PMC6057684; doi:10.1371/journal.pbio.2005143)
Supplement: S7 Data — Glycemic signature class assigned to the response to each standardized meal. Columns are userID (participant id), meal (id for standardized meal), glucotype, nb_meals_glucotype (glucotype assigned to a meal for each participant), mealType (meal type: protein bar, corn flakes, bread with peanut butter), nb_meals_tot (number of standardized meal each participant had in total). (TSV) [file pbio.2005143.s016.tsv]

userID	meal	glucotype	nb_meals_glucotype	mealType	nb_meals_tot
2133-001	Bar 1	moderate	1	Bar	6
2133-001	Bar 1	low	0	Bar	6
2133-001	Bar 1	severe	0	Bar	6
2133-001	Bar 2	moderate	1	Bar	6
2133-001	Bar 2	low	0	Bar	6
2133-001	Bar 2	severe	0	Bar	6
2133-001	CF 1	moderate	1	CF	6
2133-001	CF 1	low	0	CF	6
2133-001	CF 1	severe	0	CF	6
2133-001	CF 2	moderate	0	CF	6
2133-001	CF 2	low	0	CF	6
2133-001	CF 2	severe	1	CF	6
2133-001	PB 1	moderate	0	PB	6
2133-001	PB 1	low	1	PB	6
2133-001	PB 1	severe	0	PB	6
2133-001	PB 2	moderate	0	PB	6
2133-001	PB 2	low	1	PB	6
2133-001	PB 2	severe	0	PB	6
2133-002	Bar 2	moderate	0	Bar	5
2133-002	Bar 2	low	0	Bar	5
2133-002	Bar 2	severe	1	Bar	5
2133-002	CF 1	moderate	0	CF	5
2133-002	CF 1	low	0	CF	5
2133-002	CF 1	severe	1	CF	5
2133-002	CF 2	moderate	0	CF	5
2133-002	CF 2	low	0	CF	5
2133-002	CF 2	severe	1	CF	5
2133-002	PB 1	moderate	1	PB	5
2133-002	PB 1	low	0	PB	5
2133-002	PB 1	severe	0	PB	5
2133-002	PB 2	moderate	1	PB	5
2133-002	PB 2	low	0	PB	5
2133-002	PB 2	severe	0	PB	5
2133-004	Bar 1	moderate	0	Bar	5
2133-004	Bar 1	low	0	Bar	5
2133-004	Bar 1	severe	1	Bar	5
2133-004	Bar 2	moderate	0	Bar	5
2133-004	Bar 2	low	0	Bar	5
2133-004	Bar 2	severe	1	Bar	5
2133-004	CF 1	moderate	0	CF	5
2133-004	CF 1	low	0	CF	5
2133-004	CF 1	severe	1	CF	5
2133-004	CF 2	moderate	0	CF	5
2133-004	CF 2	low	0	CF	5
2133-004	CF 2	severe	1	CF	5
2133-004	PB 2	moderate	0	PB	5
2133-004	PB 2	low	0	PB	5
2133-004	PB 2	severe	1	PB	5
2133-006	Bar 1	moderate	0	Bar	6
2133-006	Bar 1	low	1	Bar	6
2133-006	Bar 1	severe	0	Bar	6
2133-006	Bar 2	moderate	0	Bar	6
2133-006	Bar 2	low	1	Bar	6
2133-006	Bar 2	severe	0	Bar	6
2133-006	CF 1	moderate	1	CF	6
2133-006	CF 1	low	0	CF	6
2133-006	CF 1	severe	0	CF	6
2133-006	CF 2	moderate	1	CF	6
2133-006	CF 2	low	0	CF	6
2133-006	CF 2	severe	0	CF	6
2133-006	PB 1	moderate	0	PB	6
2133-006	PB 1	low	1	PB	6
2133-006	PB 1	severe	0	PB	6
2133-006	PB 2	moderate	0	PB	6
2133-006	PB 2	low	1	PB	6
2133-006	PB 2	severe	0	PB	6
2133-008	Bar 1	moderate	1	Bar	6
2133-008	Bar 1	low	0	Bar	6
2133-008	Bar 1	severe	0	Bar	6
2133-008	Bar 2	moderate	1	Bar	6
2133-008	Bar 2	low	0	Bar	6
2133-008	Bar 2	severe	0	Bar	6
2133-008	CF 1	moderate	0	CF	6
2133-008	CF 1	low	1	CF	6
2133-008	CF 1	severe	0	CF	6
2133-008	CF 2	moderate	0	CF	6
2133-008	CF 2	low	1	CF	6
2133-008	CF 2	severe	0	CF	6
2133-008	PB 1	moderate	0	PB	6
2133-008	PB 1	low	1	PB	6
2133-008	PB 1	severe	0	PB	6
2133-008	PB 2	moderate	0	PB	6
2133-008	PB 2	low	1	PB	6
2133-008	PB 2	severe	0	PB	6
2133-009	Bar 1	moderate	1	Bar	6
2133-009	Bar 1	low	0	Bar	6
2133-009	Bar 1	severe	0	Bar	6
2133-009	Bar 2	moderate	0	Bar	6
2133-009	Bar 2	low	0	Bar	6
2133-009	Bar 2	severe	1	Bar	6
2133-009	CF 1	moderate	0	CF	6
2133-009	CF 1	low	0	CF	6
2133-009	CF 1	severe	1	CF	6
2133-009	CF 2	moderate	1	CF	6
2133-009	CF 2	low	0	CF	6
2133-009	CF 2	severe	0	CF	6
2133-009	PB 1	moderate	1	PB	6
2133-009	PB 1	low	0	PB	6
2133-009	PB 1	severe	0	PB	6
2133-009	PB 2	moderate	1	PB	6
2133-009	PB 2	low	0	PB	6
2133-009	PB 2	severe	0	PB	6
2133-010	Bar 1	moderate	1	Bar	6
2133-010	Bar 1	low	0	Bar	6
2133-010	Bar 1	severe	0	Bar	6
2133-010	Bar 2	moderate	0	Bar	6
2133-010	Bar 2	low	0	Bar	6
2133-010	Bar 2	severe	1	Bar	6
2133-010	CF 1	moderate	0	CF	6
2133-010	CF 1	low	0	CF	6
2133-010	CF 1	severe	1	CF	6
2133-010	CF 2	moderate	0	CF	6
2133-010	CF 2	low	1	CF	6
2133-010	CF 2	severe	0	CF	6
2133-010	PB 1	moderate	1	PB	6
2133-010	PB 1	low	0	PB	6
2133-010	PB 1	severe	0	PB	6
2133-010	PB 2	moderate	1	PB	6
2133-010	PB 2	low	0	PB	6
2133-010	PB 2	severe	0	PB	6
2133-011	Bar 1	moderate	1	Bar	6
2133-011	Bar 1	low	0	Bar	6
2133-011	Bar 1	severe	0	Bar	6
2133-011	Bar 2	moderate	0	Bar	6
2133-011	Bar 2	low	0	Bar	6
2133-011	Bar 2	severe	1	Bar	6
2133-011	CF 1	moderate	1	CF	6
2133-011	CF 1	low	0	CF	6
2133-011	CF 1	severe	0	CF	6
2133-011	CF 2	moderate	0	CF	6
2133-011	CF 2	low	0	CF	6
2133-011	CF 2	severe	1	CF	6
2133-011	PB 1	moderate	1	PB	6
2133-011	PB 1	low	0	PB	6
2133-011	PB 1	severe	0	PB	6
2133-011	PB 2	moderate	1	PB	6
2133-011	PB 2	low	0	PB	6
2133-011	PB 2	severe	0	PB	6
2133-012	Bar 2	moderate	1	Bar	5
2133-012	Bar 2	low	0	Bar	5
2133-012	Bar 2	severe	0	Bar	5
2133-012	CF 1	moderate	1	CF	5
2133-012	CF 1	low	0	CF	5
2133-012	CF 1	severe	0	CF	5
2133-012	CF 2	moderate	1	CF	5
2133-012	CF 2	low	0	CF	5
2133-012	CF 2	severe	0	CF	5
2133-012	PB 1	moderate	1	PB	5
2133-012	PB 1	low	0	PB	5
2133-012	PB 1	severe	0	PB	5
2133-012	PB 2	moderate	0	PB	5
2133-012	PB 2	low	0	PB	5
2133-012	PB 2	severe	1	PB	5
2133-013	Bar 1	moderate	1	Bar	6
2133-013	Bar 1	low	0	Bar	6
2133-013	Bar 1	severe	0	Bar	6
2133-013	Bar 2	moderate	1	Bar	6
2133-013	Bar 2	low	0	Bar	6
2133-013	Bar 2	severe	0	Bar	6
2133-013	CF 1	moderate	0	CF	6
2133-013	CF 1	low	0	CF	6
2133-013	CF 1	severe	1	CF	6
2133-013	CF 2	moderate	1	CF	6
2133-013	CF 2	low	0	CF	6
2133-013	CF 2	severe	0	CF	6
2133-013	PB 1	moderate	1	PB	6
2133-013	PB 1	low	0	PB	6
2133-013	PB 1	severe	0	PB	6
2133-013	PB 2	moderate	1	PB	6
2133-013	PB 2	low	0	PB	6
2133-013	PB 2	severe	0	PB	6
2133-015	Bar 1	moderate	0	Bar	5
2133-015	Bar 1	low	1	Bar	5
2133-015	Bar 1	severe	0	Bar	5
2133-015	CF 1	moderate	0	CF	5
2133-015	CF 1	low	0	CF	5
2133-015	CF 1	severe	1	CF	5
2133-015	CF 2	moderate	0	CF	5
2133-015	CF 2	low	0	CF	5
2133-015	CF 2	severe	1	CF	5
2133-015	PB 1	moderate	0	PB	5
2133-015	PB 1	low	0	PB	5
2133-015	PB 1	severe	1	PB	5
2133-015	PB 2	moderate	0	PB	5
2133-015	PB 2	low	0	PB	5
2133-015	PB 2	severe	1	PB	5
2133-017	Bar 1	moderate	0	Bar	5
2133-017	Bar 1	low	0	Bar	5
2133-017	Bar 1	severe	1	Bar	5
2133-017	Bar 2	moderate	0	Bar	5
2133-017	Bar 2	low	0	Bar	5
2133-017	Bar 2	severe	1	Bar	5
2133-017	CF 1	moderate	0	CF	5
2133-017	CF 1	low	0	CF	5
2133-017	CF 1	severe	1	CF	5
2133-017	CF 2	moderate	0	CF	5
2133-017	CF 2	low	0	CF	5
2133-017	CF 2	severe	1	CF	5
2133-017	PB 1	moderate	0	PB	5
2133-017	PB 1	low	0	PB	5
2133-017	PB 1	severe	1	PB	5
2133-018	Bar 1	moderate	0	Bar	5
2133-018	Bar 1	low	0	Bar	5
2133-018	Bar 1	severe	1	Bar	5
2133-018	Bar 2	moderate	0	Bar	5
2133-018	Bar 2	low	0	Bar	5
2133-018	Bar 2	severe	1	Bar	5
2133-018	CF 1	moderate	0	CF	5
2133-018	CF 1	low	0	CF	5
2133-018	CF 1	severe	1	CF	5
2133-018	CF 2	moderate	0	CF	5
2133-018	CF 2	low	0	CF	5
2133-018	CF 2	severe	1	CF	5
2133-018	PB 1	moderate	0	PB	5
2133-018	PB 1	low	0	PB	5
2133-018	PB 1	severe	1	PB	5
2133-019	Bar 1	moderate	0	Bar	6
2133-019	Bar 1	low	0	Bar	6
2133-019	Bar 1	severe	1	Bar	6
2133-019	Bar 2	moderate	1	Bar	6
2133-019	Bar 2	low	0	Bar	6
2133-019	Bar 2	severe	0	Bar	6
2133-019	CF 1	moderate	0	CF	6
2133-019	CF 1	low	0	CF	6
2133-019	CF 1	severe	1	CF	6
2133-019	CF 2	moderate	0	CF	6
2133-019	CF 2	low	0	CF	6
2133-019	CF 2	severe	1	CF	6
2133-019	PB 1	moderate	0	PB	6
2133-019	PB 1	low	0	PB	6
2133-019	PB 1	severe	1	PB	6
2133-019	PB 2	moderate	0	PB	6
2133-019	PB 2	low	0	PB	6
2133-019	PB 2	severe	1	PB	6
2133-020	Bar 1	moderate	0	Bar	5
2133-020	Bar 1	low	1	Bar	5
2133-020	Bar 1	severe	0	Bar	5
2133-020	Bar 2	moderate	0	Bar	5
2133-020	Bar 2	low	1	Bar	5
2133-020	Bar 2	severe	0	Bar	5
2133-020	CF 1	moderate	0	CF	5
2133-020	CF 1	low	0	CF	5
2133-020	CF 1	severe	1	CF	5
2133-020	PB 1	moderate	1	PB	5
2133-020	PB 1	low	0	PB	5
2133-020	PB 1	severe	0	PB	5
2133-020	PB 2	moderate	0	PB	5
2133-020	PB 2	low	1	PB	5
2133-020	PB 2	severe	0	PB	5
2133-021	Bar 1	moderate	0	Bar	6
2133-021	Bar 1	low	0	Bar	6
2133-021	Bar 1	severe	1	Bar	6
2133-021	Bar 2	moderate	0	Bar	6
2133-021	Bar 2	low	0	Bar	6
2133-021	Bar 2	severe	1	Bar	6
2133-021	CF 1	moderate	0	CF	6
2133-021	CF 1	low	0	CF	6
2133-021	CF 1	severe	1	CF	6
2133-021	CF 2	moderate	0	CF	6
2133-021	CF 2	low	0	CF	6
2133-021	CF 2	severe	1	CF	6
2133-021	PB 1	moderate	0	PB	6
2133-021	PB 1	low	0	PB	6
2133-021	PB 1	severe	1	PB	6
2133-021	PB 2	moderate	0	PB	6
2133-021	PB 2	low	0	PB	6
2133-021	PB 2	severe	1	PB	6
2133-022	Bar 1	moderate	0	Bar	5
2133-022	Bar 1	low	0	Bar	5
2133-022	Bar 1	severe	1	Bar	5
2133-022	Bar 2	moderate	1	Bar	5
2133-022	Bar 2	low	0	Bar	5
2133-022	Bar 2	severe	0	Bar	5
2133-022	CF 1	moderate	0	CF	5
2133-022	CF 1	low	0	CF	5
2133-022	CF 1	severe	1	CF	5
2133-022	CF 2	moderate	0	CF	5
2133-022	CF 2	low	0	CF	5
2133-022	CF 2	severe	1	CF	5
2133-022	PB 2	moderate	0	PB	5
2133-022	PB 2	low	0	PB	5
2133-022	PB 2	severe	1	PB	5
2133-024	Bar 1	moderate	0	Bar	4
2133-024	Bar 1	low	1	Bar	4
2133-024	Bar 1	severe	0	Bar	4
2133-024	Bar 2	moderate	0	Bar	4
2133-024	Bar 2	low	0	Bar	4
2133-024	Bar 2	severe	1	Bar	4
2133-024	CF 1	moderate	0	CF	4
2133-024	CF 1	low	0	CF	4
2133-024	CF 1	severe	1	CF	4
2133-024	PB 1	moderate	1	PB	4
2133-024	PB 1	low	0	PB	4
2133-024	PB 1	severe	0	PB	4
2133-025	Bar 1	moderate	1	Bar	6
2133-025	Bar 1	low	0	Bar	6
2133-025	Bar 1	severe	0	Bar	6
2133-025	Bar 2	moderate	0	Bar	6
2133-025	Bar 2	low	0	Bar	6
2133-025	Bar 2	severe	1	Bar	6
2133-025	CF 1	moderate	0	CF	6
2133-025	CF 1	low	0	CF	6
2133-025	CF 1	severe	1	CF	6
2133-025	CF 2	moderate	0	CF	6
2133-025	CF 2	low	0	CF	6
2133-025	CF 2	severe	1	CF	6
2133-025	PB 1	moderate	1	PB	6
2133-025	PB 1	low	0	PB	6
2133-025	PB 1	severe	0	PB	6
2133-025	PB 2	moderate	1	PB	6
2133-025	PB 2	low	0	PB	6
2133-025	PB 2	severe	0	PB	6
2133-026	Bar 1	moderate	0	Bar	5
2133-026	Bar 1	low	1	Bar	5
2133-026	Bar 1	severe	0	Bar	5
2133-026	CF 1	moderate	0	CF	5
2133-026	CF 1	low	1	CF	5
2133-026	CF 1	severe	0	CF	5
2133-026	CF 2	moderate	0	CF	5
2133-026	CF 2	low	0	CF	5
2133-026	CF 2	severe	1	CF	5
2133-026	PB 1	moderate	1	PB	5
2133-026	PB 1	low	0	PB	5
2133-026	PB 1	severe	0	PB	5
2133-026	PB 2	moderate	0	PB	5
2133-026	PB 2	low	1	PB	5
2133-026	PB 2	severe	0	PB	5
2133-028	Bar 1	moderate	1	Bar	6
2133-028	Bar 1	low	0	Bar	6
2133-028	Bar 1	severe	0	Bar	6
2133-028	Bar 2	moderate	1	Bar	6
2133-028	Bar 2	low	0	Bar	6
2133-028	Bar 2	severe	0	Bar	6
2133-028	CF 2	moderate	1	CF	6
2133-028	CF 2	low	0	CF	6
2133-028	CF 2	severe	0	CF	6
2133-028	PB 1	moderate	0	PB	6
2133-028	PB 1	low	1	PB	6
2133-028	PB 1	severe	0	PB	6
2133-028	PB 2	moderate	0	PB	6
2133-028	PB 2	low	1	PB	6
2133-028	PB 2	severe	0	PB	6
2133-030	Bar 1	moderate	0	Bar	5
2133-030	Bar 1	low	0	Bar	5
2133-030	Bar 1	severe	1	Bar	5
2133-030	Bar 2	moderate	0	Bar	5
2133-030	Bar 2	low	1	Bar	5
2133-030	Bar 2	severe	0	Bar	5
2133-030	CF 1	moderate	0	CF	5
2133-030	CF 1	low	1	CF	5
2133-030	CF 1	severe	0	CF	5
2133-030	PB 1	moderate	0	PB	5
2133-030	PB 1	low	1	PB	5
2133-030	PB 1	severe	0	PB	5
2133-030	PB 2	moderate	1	PB	5
2133-030	PB 2	low	0	PB	5
2133-030	PB 2	severe	0	PB	5
2133-032	Bar 1	moderate	1	Bar	6
2133-032	Bar 1	low	0	Bar	6
2133-032	Bar 1	severe	0	Bar	6
2133-032	Bar 2	moderate	0	Bar	6
2133-032	Bar 2	low	1	Bar	6
2133-032	Bar 2	severe	0	Bar	6
2133-032	CF 1	moderate	1	CF	6
2133-032	CF 1	low	0	CF	6
2133-032	CF 1	severe	0	CF	6
2133-032	CF 2	moderate	1	CF	6
2133-032	CF 2	low	0	CF	6
2133-032	CF 2	severe	0	CF	6
2133-032	PB 1	moderate	0	PB	6
2133-032	PB 1	low	0	PB	6
2133-032	PB 1	severe	1	PB	6
2133-032	PB 2	moderate	1	PB	6
2133-032	PB 2	low	0	PB	6
2133-032	PB 2	severe	0	PB	6
2133-033	Bar 1	moderate	1	Bar	6
2133-033	Bar 1	low	0	Bar	6
2133-033	Bar 1	severe	0	Bar	6
2133-033	Bar 2	moderate	1	Bar	6
2133-033	Bar 2	low	0	Bar	6
2133-033	Bar 2	severe	0	Bar	6
2133-033	CF 1	moderate	1	CF	6
2133-033	CF 1	low	0	CF	6
2133-033	CF 1	severe	0	CF	6
2133-033	CF 2	moderate	1	CF	6
2133-033	CF 2	low	0	CF	6
2133-033	CF 2	severe	0	CF	6
2133-033	PB 1	moderate	1	PB	6
2133-033	PB 1	low	0	PB	6
2133-033	PB 1	severe	0	PB	6
2133-033	PB 2	moderate	0	PB	6
2133-033	PB 2	low	1	PB	6
2133-033	PB 2	severe	0	PB	6
2133-035	Bar 1	moderate	1	Bar	5
2133-035	Bar 1	low	0	Bar	5
2133-035	Bar 1	severe	0	Bar	5
2133-035	Bar 2	moderate	0	Bar	5
2133-035	Bar 2	low	1	Bar	5
2133-035	Bar 2	severe	0	Bar	5
2133-035	CF 2	moderate	0	CF	5
2133-035	CF 2	low	1	CF	5
2133-035	CF 2	severe	0	CF	5
2133-035	PB 1	moderate	1	PB	5
2133-035	PB 1	low	0	PB	5
2133-035	PB 1	severe	0	PB	5
2133-035	PB 2	moderate	1	PB	5
2133-035	PB 2	low	0	PB	5
2133-035	PB 2	severe	0	PB	5
2133-036	Bar 1	moderate	0	Bar	6
2133-036	Bar 1	low	0	Bar	6
2133-036	Bar 1	severe	1	Bar	6
2133-036	Bar 2	moderate	0	Bar	6
2133-036	Bar 2	low	0	Bar	6
2133-036	Bar 2	severe	1	Bar	6
2133-036	CF 1	moderate	0	CF	6
2133-036	CF 1	low	0	CF	6
2133-036	CF 1	severe	1	CF	6
2133-036	CF 2	moderate	0	CF	6
2133-036	CF 2	low	0	CF	6
2133-036	CF 2	severe	1	CF	6
2133-036	PB 1	moderate	0	PB	6
2133-036	PB 1	low	0	PB	6
2133-036	PB 1	severe	1	PB	6
2133-036	PB 2	moderate	0	PB	6
2133-036	PB 2	low	0	PB	6
2133-036	PB 2	severe	1	PB	6
2133-037	Bar 1	moderate	1	Bar	5
2133-037	Bar 1	low	0	Bar	5
2133-037	Bar 1	severe	0	Bar	5
2133-037	CF 1	moderate	0	CF	5
2133-037	CF 1	low	0	CF	5
2133-037	CF 1	severe	1	CF	5
2133-037	CF 2	moderate	1	CF	5
2133-037	CF 2	low	0	CF	5
2133-037	CF 2	severe	0	CF	5
2133-037	PB 1	moderate	1	PB	5
2133-037	PB 1	low	0	PB	5
2133-037	PB 1	severe	0	PB	5
2133-037	PB 2	moderate	1	PB	5
2133-037	PB 2	low	0	PB	5
2133-037	PB 2	severe	0	PB	5
2133-039	Bar 1	moderate	0	Bar	6
2133-039	Bar 1	low	0	Bar	6
2133-039	Bar 1	severe	1	Bar	6
2133-039	Bar 2	moderate	0	Bar	6
2133-039	Bar 2	low	0	Bar	6
2133-039	Bar 2	severe	1	Bar	6
2133-039	CF 1	moderate	0	CF	6
2133-039	CF 1	low	0	CF	6
2133-039	CF 1	severe	1	CF	6
2133-039	CF 2	moderate	1	CF	6
2133-039	CF 2	low	0	CF	6
2133-039	CF 2	severe	0	CF	6
2133-039	PB 1	moderate	1	PB	6
2133-039	PB 1	low	0	PB	6
2133-039	PB 1	severe	0	PB	6
2133-039	PB 2	moderate	0	PB	6
2133-039	PB 2	low	0	PB	6
2133-039	PB 2	severe	1	PB	6
2133-040	Bar 1	moderate	1	Bar	6
2133-040	Bar 1	low	0	Bar	6
2133-040	Bar 1	severe	0	Bar	6
2133-040	Bar 2	moderate	1	Bar	6
2133-040	Bar 2	low	0	Bar	6
2133-040	Bar 2	severe	0	Bar	6
2133-040	CF 1	moderate	0	CF	6
2133-040	CF 1	low	1	CF	6
2133-040	CF 1	severe	0	CF	6
2133-040	CF 2	moderate	1	CF	6
2133-040	CF 2	low	0	CF	6
2133-040	CF 2	severe	0	CF	6
2133-040	PB 1	moderate	1	PB	6
2133-040	PB 1	low	0	PB	6
2133-040	PB 1	severe	0	PB	6
2133-040	PB 2	moderate	0	PB	6
2133-040	PB 2	low	1	PB	6
2133-040	PB 2	severe	0	PB	6
2133-041	Bar 2	moderate	0	Bar	3
2133-041	Bar 2	low	1	Bar	3
2133-041	Bar 2	severe	0	Bar	3
2133-041	CF 2	moderate	0	CF	3
2133-041	CF 2	low	0	CF	3
2133-041	CF 2	severe	1	CF	3
2133-041	PB 1	moderate	0	PB	3
2133-041	PB 1	low	0	PB	3
2133-041	PB 1	severe	1	PB	3
