# Supplementary material for: Glucotypes reveal new patterns of glucose dysregulation
Source: PLoS Biol. 2018 Jul 24;16(7):e2005143. doi: 10.1371/journal.pbio.2005143 (PMC6057684; doi:10.1371/journal.pbio.2005143)
Supplement: S8 Data — Insulin secretion rate estimated from C-peptide concentration during OGTT. Columns are userID (participant id), date (date the test was taken), timepoints_min (minutes along the test), value (value for parameter), parameter. Parameters include Calculated_C (estimated C-peptide concentration, pmol/l), Measured_C (measured C-peptide concentration, pmol/l), Insulin_uuml (insulin, mlU/ml), insulin (fasting insulin, mlU/ml), Insulin_Rate (insulin secretion rate, pmol/kg/min), FBG (mg/dl), OGTT (blood glucose concentration during OGTT, mg/dl), SSPG (plasma glucose concentration after SSPG test, mg/dl). FBG, fasting blood glucose; OGTT, oral glucose tolerance test; SSPG, steady-state plasma glucose. (TSV) [file pbio.2005143.s017.tsv]

userID	date	timepoint_mins	value	parameter
1636-69-001	2013-11-11	0.0	900.6	Calculated_C
1636-69-001	2013-11-11	15.0	1091.2	Calculated_C
1636-69-001	2013-11-11	30.0	1349.1	Calculated_C
1636-69-001	2013-11-11	45.0	1649.7	Calculated_C
1636-69-001	2013-11-11	60.0	1981.7	Calculated_C
1636-69-001	2013-11-11	75.0	2337.3	Calculated_C
1636-69-001	2013-11-11	90.0	2710.7	Calculated_C
1636-69-001	2013-11-11	105.0	3097.4	Calculated_C
1636-69-001	2013-11-11	120.0	3494.4	Calculated_C
1636-69-001	2013-11-11	120	109	FBG
1636-69-001	2013-11-11	0.0	3.18	Insulin_Rate
1636-69-001	2013-11-11	15.0	4.71	Insulin_Rate
1636-69-001	2013-11-11	30.0	6.24	Insulin_Rate
1636-69-001	2013-11-11	45.0	7.77	Insulin_Rate
1636-69-001	2013-11-11	60.0	9.29	Insulin_Rate
1636-69-001	2013-11-11	75.0	10.81	Insulin_Rate
1636-69-001	2013-11-11	90.0	12.33	Insulin_Rate
1636-69-001	2013-11-11	105.0	13.84	Insulin_Rate
1636-69-001	2013-11-11	120.0	15.36	Insulin_Rate
1636-69-001	2013-11-11	0	12.6	Insulin_uuml
1636-69-001	2013-11-11	30	22.1	Insulin_uuml
1636-69-001	2013-11-11	120	64.4	Insulin_uuml
1636-69-001	2013-11-11	0.0	900.6	Measured_C
1636-69-001	2013-11-11	15.0	NA	Measured_C
1636-69-001	2013-11-11	30.0	1443.6	Measured_C
1636-69-001	2013-11-11	45.0	NA	Measured_C
1636-69-001	2013-11-11	60.0	NA	Measured_C
1636-69-001	2013-11-11	75.0	NA	Measured_C
1636-69-001	2013-11-11	90.0	NA	Measured_C
1636-69-001	2013-11-11	105.0	NA	Measured_C
1636-69-001	2013-11-11	120.0	3403.7	Measured_C
1636-69-001	2013-11-11	0	147	OGTT
1636-69-001	2013-11-11	30	197	OGTT
1636-69-001	2013-11-11	120	205	OGTT
1636-69-001	2013-11-11	120	9	insulin
1636-69-001	2014-08-07	120	91	SSPG
1636-69-026	2015-02-03	120	133	SSPG
1636-69-026	2015-10-15	0.0	556.2	Calculated_C
1636-69-026	2015-10-15	15.0	931.7	Calculated_C
1636-69-026	2015-10-15	30.0	1412.3	Calculated_C
1636-69-026	2015-10-15	45.0	1909.8	Calculated_C
1636-69-026	2015-10-15	60.0	2395.4	Calculated_C
1636-69-026	2015-10-15	75.0	2857.4	Calculated_C
1636-69-026	2015-10-15	90.0	3293.1	Calculated_C
1636-69-026	2015-10-15	105.0	3705.6	Calculated_C
1636-69-026	2015-10-15	120.0	4101.2	Calculated_C
1636-69-026	2015-10-15	0.0	1.58	Insulin_Rate
1636-69-026	2015-10-15	15.0	4.10	Insulin_Rate
1636-69-026	2015-10-15	30.0	6.38	Insulin_Rate
1636-69-026	2015-10-15	45.0	8.25	Insulin_Rate
1636-69-026	2015-10-15	60.0	9.80	Insulin_Rate
1636-69-026	2015-10-15	75.0	11.12	Insulin_Rate
1636-69-026	2015-10-15	90.0	12.27	Insulin_Rate
1636-69-026	2015-10-15	105.0	13.32	Insulin_Rate
1636-69-026	2015-10-15	120.0	14.33	Insulin_Rate
1636-69-026	2015-10-15	0	10.3	Insulin_uuml
1636-69-026	2015-10-15	30	33.0	Insulin_uuml
1636-69-026	2015-10-15	120	86.3	Insulin_uuml
1636-69-026	2015-10-15	0.0	556.2	Measured_C
1636-69-026	2015-10-15	15.0	NA	Measured_C
1636-69-026	2015-10-15	30.0	1509.8	Measured_C
1636-69-026	2015-10-15	45.0	NA	Measured_C
1636-69-026	2015-10-15	60.0	NA	Measured_C
1636-69-026	2015-10-15	75.0	NA	Measured_C
1636-69-026	2015-10-15	90.0	NA	Measured_C
1636-69-026	2015-10-15	105.0	NA	Measured_C
1636-69-026	2015-10-15	120.0	3986.4	Measured_C
1636-69-026	2016-11-30	120	97	FBG
1636-69-026	2016-11-30	0	91	OGTT
1636-69-026	2016-11-30	30	182	OGTT
1636-69-026	2016-11-30	120	152	OGTT
1636-69-026	2016-11-30	120	7	insulin
1636-69-026	2016-12-01	0.0	397.3	Calculated_C
1636-69-026	2016-12-01	15.0	867.8	Calculated_C
1636-69-026	2016-12-01	30.0	1433.1	Calculated_C
1636-69-026	2016-12-01	45.0	1944.8	Calculated_C
1636-69-026	2016-12-01	60.0	2361.7	Calculated_C
1636-69-026	2016-12-01	75.0	2673.6	Calculated_C
1636-69-026	2016-12-01	90.0	2886.8	Calculated_C
1636-69-026	2016-12-01	105.0	3017.5	Calculated_C
1636-69-026	2016-12-01	120.0	3087.2	Calculated_C
1636-69-026	2016-12-01	0.0	1.13	Insulin_Rate
1636-69-026	2016-12-01	15.0	4.29	Insulin_Rate
1636-69-026	2016-12-01	30.0	6.89	Insulin_Rate
1636-69-026	2016-12-01	45.0	8.58	Insulin_Rate
1636-69-026	2016-12-01	60.0	9.55	Insulin_Rate
1636-69-026	2016-12-01	75.0	9.98	Insulin_Rate
1636-69-026	2016-12-01	90.0	10.03	Insulin_Rate
1636-69-026	2016-12-01	105.0	9.86	Insulin_Rate
1636-69-026	2016-12-01	120.0	9.60	Insulin_Rate
1636-69-026	2016-12-01	0	8.2	Insulin_uuml
1636-69-026	2016-12-01	30	63.4	Insulin_uuml
1636-69-026	2016-12-01	120	54.7	Insulin_uuml
1636-69-026	2016-12-01	0.0	397.3	Measured_C
1636-69-026	2016-12-01	15.0	NA	Measured_C
1636-69-026	2016-12-01	30.0	1536.3	Measured_C
1636-69-026	2016-12-01	45.0	NA	Measured_C
1636-69-026	2016-12-01	60.0	NA	Measured_C
1636-69-026	2016-12-01	75.0	NA	Measured_C
1636-69-026	2016-12-01	90.0	NA	Measured_C
1636-69-026	2016-12-01	105.0	NA	Measured_C
1636-69-026	2016-12-01	120.0	3019.6	Measured_C
1636-69-028	2014-11-22	120	75	SSPG
1636-69-028	2015-10-05	120	91	FBG
1636-69-028	2015-10-05	0	103	OGTT
1636-69-028	2015-10-05	30	140	OGTT
1636-69-028	2015-10-05	120	121	OGTT
1636-69-028	2015-10-05	120	4	insulin
1636-69-032	2013-10-08	120	87	SSPG
1636-69-032	2015-05-28	0.0	344.3	Calculated_C
1636-69-032	2015-05-28	15.0	745.7	Calculated_C
1636-69-032	2015-05-28	30.0	1208.3	Calculated_C
1636-69-032	2015-05-28	45.0	1586.3	Calculated_C
1636-69-032	2015-05-28	60.0	1842.2	Calculated_C
1636-69-032	2015-05-28	75.0	1970.0	Calculated_C
1636-69-032	2015-05-28	90.0	1980.1	Calculated_C
1636-69-032	2015-05-28	105.0	1893.3	Calculated_C
1636-69-032	2015-05-28	120.0	1734.9	Calculated_C
1636-69-032	2015-05-28	0.0	1.10	Insulin_Rate
1636-69-032	2015-05-28	15.0	4.10	Insulin_Rate
1636-69-032	2015-05-28	30.0	6.42	Insulin_Rate
1636-69-032	2015-05-28	45.0	7.66	Insulin_Rate
1636-69-032	2015-05-28	60.0	8.03	Insulin_Rate
1636-69-032	2015-05-28	75.0	7.76	Insulin_Rate
1636-69-032	2015-05-28	90.0	7.03	Insulin_Rate
1636-69-032	2015-05-28	105.0	6.04	Insulin_Rate
1636-69-032	2015-05-28	120.0	4.93	Insulin_Rate
1636-69-032	2015-05-28	0	4.2	Insulin_uuml
1636-69-032	2015-05-28	30	17.1	Insulin_uuml
1636-69-032	2015-05-28	120	18.8	Insulin_uuml
1636-69-032	2015-05-28	0.0	344.3	Measured_C
1636-69-032	2015-05-28	15.0	NA	Measured_C
1636-69-032	2015-05-28	30.0	1297.9	Measured_C
1636-69-032	2015-05-28	45.0	NA	Measured_C
1636-69-032	2015-05-28	60.0	NA	Measured_C
1636-69-032	2015-05-28	75.0	NA	Measured_C
1636-69-032	2015-05-28	90.0	NA	Measured_C
1636-69-032	2015-05-28	105.0	NA	Measured_C
1636-69-032	2015-05-28	120.0	1708.5	Measured_C
1636-69-032	2015-09-23	0.0	476.8	Calculated_C
1636-69-032	2015-09-23	15.0	1157.5	Calculated_C
1636-69-032	2015-09-23	30.0	1921.6	Calculated_C
1636-69-032	2015-09-23	45.0	2501.2	Calculated_C
1636-69-032	2015-09-23	60.0	2829.8	Calculated_C
1636-69-032	2015-09-23	75.0	2899.8	Calculated_C
1636-69-032	2015-09-23	90.0	2734.5	Calculated_C
1636-69-032	2015-09-23	105.0	2375.6	Calculated_C
1636-69-032	2015-09-23	120.0	1873.9	Calculated_C
1636-69-032	2015-09-23	120	82	FBG
1636-69-032	2015-09-23	0.0	1.53	Insulin_Rate
1636-69-032	2015-09-23	15.0	6.61	Insulin_Rate
1636-69-032	2015-09-23	30.0	10.40	Insulin_Rate
1636-69-032	2015-09-23	45.0	12.10	Insulin_Rate
1636-69-032	2015-09-23	60.0	12.13	Insulin_Rate
1636-69-032	2015-09-23	75.0	10.91	Insulin_Rate
1636-69-032	2015-09-23	90.0	8.83	Insulin_Rate
1636-69-032	2015-09-23	105.0	6.23	Insulin_Rate
1636-69-032	2015-09-23	120.0	3.42	Insulin_Rate
1636-69-032	2015-09-23	0	5.3	Insulin_uuml
1636-69-032	2015-09-23	30	39.6	Insulin_uuml
1636-69-032	2015-09-23	120	18.7	Insulin_uuml
1636-69-032	2015-09-23	0.0	476.8	Measured_C
1636-69-032	2015-09-23	15.0	NA	Measured_C
1636-69-032	2015-09-23	30.0	2066.0	Measured_C
1636-69-032	2015-09-23	45.0	NA	Measured_C
1636-69-032	2015-09-23	60.0	NA	Measured_C
1636-69-032	2015-09-23	75.0	NA	Measured_C
1636-69-032	2015-09-23	90.0	NA	Measured_C
1636-69-032	2015-09-23	105.0	NA	Measured_C
1636-69-032	2015-09-23	120.0	1854.1	Measured_C
1636-69-032	2015-09-23	0	100	OGTT
1636-69-032	2015-09-23	30	155	OGTT
1636-69-032	2015-09-23	120	142	OGTT
1636-69-032	2015-09-23	120	5	insulin
1636-69-035	2013-11-12	120	160	SSPG
1636-69-035	2016-08-17	0.0	768.1	Calculated_C
1636-69-035	2016-08-17	15.0	1152.3	Calculated_C
1636-69-035	2016-08-17	30.0	1603.9	Calculated_C
1636-69-035	2016-08-17	45.0	2005.2	Calculated_C
1636-69-035	2016-08-17	60.0	2325.5	Calculated_C
1636-69-035	2016-08-17	75.0	2557.6	Calculated_C
1636-69-035	2016-08-17	90.0	2707.4	Calculated_C
1636-69-035	2016-08-17	105.0	2788.9	Calculated_C
1636-69-035	2016-08-17	120.0	2820.3	Calculated_C
1636-69-035	2016-08-17	120	87	FBG
1636-69-035	2016-08-17	0.0	2.33	Insulin_Rate
1636-69-035	2016-08-17	15.0	4.98	Insulin_Rate
1636-69-035	2016-08-17	30.0	7.16	Insulin_Rate
1636-69-035	2016-08-17	45.0	8.56	Insulin_Rate
1636-69-035	2016-08-17	60.0	9.33	Insulin_Rate
1636-69-035	2016-08-17	75.0	9.63	Insulin_Rate
1636-69-035	2016-08-17	90.0	9.61	Insulin_Rate
1636-69-035	2016-08-17	105.0	9.40	Insulin_Rate
1636-69-035	2016-08-17	120.0	9.10	Insulin_Rate
1636-69-035	2016-08-17	0	11.0	Insulin_uuml
1636-69-035	2016-08-17	30	50.0	Insulin_uuml
1636-69-035	2016-08-17	120	38.0	Insulin_uuml
1636-69-035	2016-08-17	0.0	768.1	Measured_C
1636-69-035	2016-08-17	15.0	NA	Measured_C
1636-69-035	2016-08-17	30.0	1721.7	Measured_C
1636-69-035	2016-08-17	45.0	NA	Measured_C
1636-69-035	2016-08-17	60.0	NA	Measured_C
1636-69-035	2016-08-17	75.0	NA	Measured_C
1636-69-035	2016-08-17	90.0	NA	Measured_C
1636-69-035	2016-08-17	105.0	NA	Measured_C
1636-69-035	2016-08-17	120.0	2767.9	Measured_C
1636-69-035	2016-08-17	0	103	OGTT
1636-69-035	2016-08-17	30	199	OGTT
1636-69-035	2016-08-17	120	118	OGTT
1636-69-036	2013-11-12	120	221	SSPG
1636-69-036	2015-10-13	0.0	596.0	Calculated_C
1636-69-036	2015-10-13	15.0	1516.7	Calculated_C
1636-69-036	2015-10-13	30.0	2565.3	Calculated_C
1636-69-036	2015-10-13	45.0	3425.6	Calculated_C
1636-69-036	2015-10-13	60.0	4019.5	Calculated_C
1636-69-036	2015-10-13	75.0	4334.4	Calculated_C
1636-69-036	2015-10-13	90.0	4393.0	Calculated_C
1636-69-036	2015-10-13	105.0	4240.1	Calculated_C
1636-69-036	2015-10-13	120.0	3931.2	Calculated_C
1636-69-036	2015-10-13	0.0	1.89	Insulin_Rate
1636-69-036	2015-10-13	15.0	8.55	Insulin_Rate
1636-69-036	2015-10-13	30.0	13.78	Insulin_Rate
1636-69-036	2015-10-13	45.0	16.63	Insulin_Rate
1636-69-036	2015-10-13	60.0	17.59	Insulin_Rate
1636-69-036	2015-10-13	75.0	17.13	Insulin_Rate
1636-69-036	2015-10-13	90.0	15.69	Insulin_Rate
1636-69-036	2015-10-13	105.0	13.67	Insulin_Rate
1636-69-036	2015-10-13	120.0	11.40	Insulin_Rate
1636-69-036	2015-10-13	0	13.6	Insulin_uuml
1636-69-036	2015-10-13	30	91.2	Insulin_uuml
1636-69-036	2015-10-13	120	120.6	Insulin_uuml
1636-69-036	2015-10-13	0.0	596.0	Measured_C
1636-69-036	2015-10-13	15.0	NA	Measured_C
1636-69-036	2015-10-13	30.0	2754.7	Measured_C
1636-69-036	2015-10-13	45.0	NA	Measured_C
1636-69-036	2015-10-13	60.0	NA	Measured_C
1636-69-036	2015-10-13	75.0	NA	Measured_C
1636-69-036	2015-10-13	90.0	NA	Measured_C
1636-69-036	2015-10-13	105.0	NA	Measured_C
1636-69-036	2015-10-13	120.0	3867.2	Measured_C
1636-69-036	2016-08-17	0.0	688.7	Calculated_C
1636-69-036	2016-08-17	15.0	1511.4	Calculated_C
1636-69-036	2016-08-17	30.0	2454.9	Calculated_C
1636-69-036	2016-08-17	45.0	3243.3	Calculated_C
1636-69-036	2016-08-17	60.0	3807.6	Calculated_C
1636-69-036	2016-08-17	75.0	4135.7	Calculated_C
1636-69-036	2016-08-17	90.0	4246.2	Calculated_C
1636-69-036	2016-08-17	105.0	4176.9	Calculated_C
1636-69-036	2016-08-17	120.0	3975.0	Calculated_C
1636-69-036	2016-08-17	120	104	FBG
1636-69-036	2016-08-17	0.0	2.18	Insulin_Rate
1636-69-036	2016-08-17	15.0	8.14	Insulin_Rate
1636-69-036	2016-08-17	30.0	12.86	Insulin_Rate
1636-69-036	2016-08-17	45.0	15.53	Insulin_Rate
1636-69-036	2016-08-17	60.0	16.57	Insulin_Rate
1636-69-036	2016-08-17	75.0	16.40	Insulin_Rate
1636-69-036	2016-08-17	90.0	15.38	Insulin_Rate
1636-69-036	2016-08-17	105.0	13.86	Insulin_Rate
1636-69-036	2016-08-17	120.0	12.12	Insulin_Rate
1636-69-036	2016-08-17	0	14.7	Insulin_uuml
1636-69-036	2016-08-17	30	96.9	Insulin_uuml
1636-69-036	2016-08-17	120	144.7	Insulin_uuml
1636-69-036	2016-08-17	0.0	688.7	Measured_C
1636-69-036	2016-08-17	15.0	NA	Measured_C
1636-69-036	2016-08-17	30.0	2635.5	Measured_C
1636-69-036	2016-08-17	45.0	NA	Measured_C
1636-69-036	2016-08-17	60.0	NA	Measured_C
1636-69-036	2016-08-17	75.0	NA	Measured_C
1636-69-036	2016-08-17	90.0	NA	Measured_C
1636-69-036	2016-08-17	105.0	NA	Measured_C
1636-69-036	2016-08-17	120.0	3906.9	Measured_C
1636-69-036	2016-08-17	0	119	OGTT
1636-69-036	2016-08-17	30	261	OGTT
1636-69-036	2016-08-17	120	181	OGTT
1636-69-048	2013-12-11	120	119	SSPG
1636-69-048	2015-04-08	0.0	596.0	Calculated_C
1636-69-048	2015-04-08	15.0	1121.0	Calculated_C
1636-69-048	2015-04-08	30.0	1726.0	Calculated_C
1636-69-048	2015-04-08	45.0	2220.1	Calculated_C
1636-69-048	2015-04-08	60.0	2554.0	Calculated_C
1636-69-048	2015-04-08	75.0	2719.9	Calculated_C
1636-69-048	2015-04-08	90.0	2731.5	Calculated_C
1636-69-048	2015-04-08	105.0	2615.8	Calculated_C
1636-69-048	2015-04-08	120.0	2406.3	Calculated_C
1636-69-048	2015-04-08	0.0	1.66	Insulin_Rate
1636-69-048	2015-04-08	15.0	5.07	Insulin_Rate
1636-69-048	2015-04-08	30.0	7.73	Insulin_Rate
1636-69-048	2015-04-08	45.0	9.13	Insulin_Rate
1636-69-048	2015-04-08	60.0	9.55	Insulin_Rate
1636-69-048	2015-04-08	75.0	9.22	Insulin_Rate
1636-69-048	2015-04-08	90.0	8.39	Insulin_Rate
1636-69-048	2015-04-08	105.0	7.24	Insulin_Rate
1636-69-048	2015-04-08	120.0	5.97	Insulin_Rate
1636-69-048	2015-04-08	0	7.1	Insulin_uuml
1636-69-048	2015-04-08	30	37.7	Insulin_uuml
1636-69-048	2015-04-08	120	50.1	Insulin_uuml
1636-69-048	2015-04-08	0.0	596.0	Measured_C
1636-69-048	2015-04-08	15.0	NA	Measured_C
1636-69-048	2015-04-08	30.0	1854.1	Measured_C
1636-69-048	2015-04-08	45.0	NA	Measured_C
1636-69-048	2015-04-08	60.0	NA	Measured_C
1636-69-048	2015-04-08	75.0	NA	Measured_C
1636-69-048	2015-04-08	90.0	NA	Measured_C
1636-69-048	2015-04-08	105.0	NA	Measured_C
1636-69-048	2015-04-08	120.0	2370.6	Measured_C
1636-69-048	2016-05-11	0.0	1152.2	Calculated_C
1636-69-048	2016-05-11	15.0	2354.0	Calculated_C
1636-69-048	2016-05-11	30.0	3110.6	Calculated_C
1636-69-048	2016-05-11	45.0	2483.6	Calculated_C
1636-69-048	2016-05-11	60.0	1520.0	Calculated_C
1636-69-048	2016-05-11	75.0	1050.9	Calculated_C
1636-69-048	2016-05-11	90.0	784.6	Calculated_C
1636-69-048	2016-05-11	105.0	593.5	Calculated_C
1636-69-048	2016-05-11	120.0	450.0	Calculated_C
1636-69-048	2016-05-11	120	87	FBG
1636-69-048	2016-05-11	0.0	3.21	Insulin_Rate
1636-69-048	2016-05-11	15.0	11.02	Insulin_Rate
1636-69-048	2016-05-11	30.0	13.01	Insulin_Rate
1636-69-048	2016-05-11	45.0	6.33	Insulin_Rate
1636-69-048	2016-05-11	60.0	0.74	Insulin_Rate
1636-69-048	2016-05-11	75.0	0.00	Insulin_Rate
1636-69-048	2016-05-11	90.0	0.00	Insulin_Rate
1636-69-048	2016-05-11	105.0	0.00	Insulin_Rate
1636-69-048	2016-05-11	120.0	0.00	Insulin_Rate
1636-69-048	2016-05-11	0	28.6	Insulin_uuml
1636-69-048	2016-05-11	30	89.0	Insulin_uuml
1636-69-048	2016-05-11	120	9.0	Insulin_uuml
1636-69-048	2016-05-11	0.0	1152.2	Measured_C
1636-69-048	2016-05-11	15.0	NA	Measured_C
1636-69-048	2016-05-11	30.0	3324.2	Measured_C
1636-69-048	2016-05-11	45.0	NA	Measured_C
1636-69-048	2016-05-11	60.0	NA	Measured_C
1636-69-048	2016-05-11	75.0	NA	Measured_C
1636-69-048	2016-05-11	90.0	NA	Measured_C
1636-69-048	2016-05-11	105.0	NA	Measured_C
1636-69-048	2016-05-11	120.0	437.0	Measured_C
1636-69-048	2016-05-11	0	82	OGTT
1636-69-048	2016-05-11	120	130	OGTT
1636-69-048	2016-05-11	120	6	insulin
1636-69-053	2014-05-30	0.0	940.3	Calculated_C
1636-69-053	2014-05-30	15.0	1620.5	Calculated_C
1636-69-053	2014-05-30	30.0	2405.6	Calculated_C
1636-69-053	2014-05-30	45.0	3072.4	Calculated_C
1636-69-053	2014-05-30	60.0	3564.8	Calculated_C
1636-69-053	2014-05-30	75.0	3872.1	Calculated_C
1636-69-053	2014-05-30	90.0	4008.4	Calculated_C
1636-69-053	2014-05-30	105.0	4003.3	Calculated_C
1636-69-053	2014-05-30	120.0	3894.2	Calculated_C
1636-69-053	2014-05-30	0.0	3.03	Insulin_Rate
1636-69-053	2014-05-30	15.0	8.02	Insulin_Rate
1636-69-053	2014-05-30	30.0	12.02	Insulin_Rate
1636-69-053	2014-05-30	45.0	14.36	Insulin_Rate
1636-69-053	2014-05-30	60.0	15.39	Insulin_Rate
1636-69-053	2014-05-30	75.0	15.43	Insulin_Rate
1636-69-053	2014-05-30	90.0	14.79	Insulin_Rate
1636-69-053	2014-05-30	105.0	13.74	Insulin_Rate
1636-69-053	2014-05-30	120.0	12.52	Insulin_Rate
1636-69-053	2014-05-30	0	10.8	Insulin_uuml
1636-69-053	2014-05-30	30	62.6	Insulin_uuml
1636-69-053	2014-05-30	120	58.2	Insulin_uuml
1636-69-053	2014-05-30	0.0	940.3	Measured_C
1636-69-053	2014-05-30	15.0	NA	Measured_C
1636-69-053	2014-05-30	30.0	2582.5	Measured_C
1636-69-053	2014-05-30	45.0	NA	Measured_C
1636-69-053	2014-05-30	60.0	NA	Measured_C
1636-69-053	2014-05-30	75.0	NA	Measured_C
1636-69-053	2014-05-30	90.0	NA	Measured_C
1636-69-053	2014-05-30	105.0	NA	Measured_C
1636-69-053	2014-05-30	120.0	3827.4	Measured_C
1636-69-053	2015-04-15	120	188	SSPG
1636-69-053	2015-07-10	0.0	635.7	Calculated_C
1636-69-053	2015-07-10	15.0	1490.8	Calculated_C
1636-69-053	2015-07-10	30.0	2481.0	Calculated_C
1636-69-053	2015-07-10	45.0	3328.8	Calculated_C
1636-69-053	2015-07-10	60.0	3963.9	Calculated_C
1636-69-053	2015-07-10	75.0	4372.5	Calculated_C
1636-69-053	2015-07-10	90.0	4571.6	Calculated_C
1636-69-053	2015-07-10	105.0	4597.4	Calculated_C
1636-69-053	2015-07-10	120.0	4495.6	Calculated_C
1636-69-053	2015-07-10	120	85	FBG
1636-69-053	2015-07-10	0.0	2.05	Insulin_Rate
1636-69-053	2015-07-10	15.0	8.33	Insulin_Rate
1636-69-053	2015-07-10	30.0	13.37	Insulin_Rate
1636-69-053	2015-07-10	45.0	16.38	Insulin_Rate
1636-69-053	2015-07-10	60.0	17.76	Insulin_Rate
1636-69-053	2015-07-10	75.0	17.93	Insulin_Rate
1636-69-053	2015-07-10	90.0	17.25	Insulin_Rate
1636-69-053	2015-07-10	105.0	16.07	Insulin_Rate
1636-69-053	2015-07-10	120.0	14.68	Insulin_Rate
1636-69-053	2015-07-10	0	10.9	Insulin_uuml
1636-69-053	2015-07-10	30	92.6	Insulin_uuml
1636-69-053	2015-07-10	120	73.8	Insulin_uuml
1636-69-053	2015-07-10	0.0	635.7	Measured_C
1636-69-053	2015-07-10	15.0	NA	Measured_C
1636-69-053	2015-07-10	30.0	2662.0	Measured_C
1636-69-053	2015-07-10	45.0	NA	Measured_C
1636-69-053	2015-07-10	60.0	NA	Measured_C
1636-69-053	2015-07-10	75.0	NA	Measured_C
1636-69-053	2015-07-10	90.0	NA	Measured_C
1636-69-053	2015-07-10	105.0	NA	Measured_C
1636-69-053	2015-07-10	120.0	4410.2	Measured_C
1636-69-053	2015-07-10	0	97	OGTT
1636-69-053	2015-07-10	30	163	OGTT
1636-69-053	2015-07-10	120	128	OGTT
1636-69-053	2015-07-10	120	5	insulin
1636-69-060	2014-08-20	120	179	SSPG
1636-69-060	2015-06-09	0.0	728.4	Calculated_C
1636-69-060	2015-06-09	15.0	1087.5	Calculated_C
1636-69-060	2015-06-09	30.0	1504.8	Calculated_C
1636-69-060	2015-06-09	45.0	1865.9	Calculated_C
1636-69-060	2015-06-09	60.0	2141.8	Calculated_C
1636-69-060	2015-06-09	75.0	2326.6	Calculated_C
1636-69-060	2015-06-09	90.0	2427.4	Calculated_C
1636-69-060	2015-06-09	105.0	2458.7	Calculated_C
1636-69-060	2015-06-09	120.0	2439.2	Calculated_C
1636-69-060	2015-06-09	120	91	FBG
1636-69-060	2015-06-09	0.0	2.01	Insulin_Rate
1636-69-060	2015-06-09	15.0	4.25	Insulin_Rate
1636-69-060	2015-06-09	30.0	6.06	Insulin_Rate
1636-69-060	2015-06-09	45.0	7.17	Insulin_Rate
1636-69-060	2015-06-09	60.0	7.72	Insulin_Rate
1636-69-060	2015-06-09	75.0	7.85	Insulin_Rate
1636-69-060	2015-06-09	90.0	7.68	Insulin_Rate
1636-69-060	2015-06-09	105.0	7.35	Insulin_Rate
1636-69-060	2015-06-09	120.0	6.94	Insulin_Rate
1636-69-060	2015-06-09	0	11.6	Insulin_uuml
1636-69-060	2015-06-09	30	48.8	Insulin_uuml
1636-69-060	2015-06-09	120	43.6	Insulin_uuml
1636-69-060	2015-06-09	0.0	728.4	Measured_C
1636-69-060	2015-06-09	15.0	NA	Measured_C
1636-69-060	2015-06-09	30.0	1615.7	Measured_C
1636-69-060	2015-06-09	45.0	NA	Measured_C
1636-69-060	2015-06-09	60.0	NA	Measured_C
1636-69-060	2015-06-09	75.0	NA	Measured_C
1636-69-060	2015-06-09	90.0	NA	Measured_C
1636-69-060	2015-06-09	105.0	NA	Measured_C
1636-69-060	2015-06-09	120.0	2397.1	Measured_C
1636-69-060	2015-06-09	0	113	OGTT
1636-69-060	2015-06-09	30	128	OGTT
1636-69-060	2015-06-09	120	120	OGTT
1636-69-064	2014-09-26	120	190	SSPG
1636-69-064	2015-09-15	0.0	476.8	Calculated_C
1636-69-064	2015-09-15	15.0	889.9	Calculated_C
1636-69-064	2015-09-15	30.0	1370.0	Calculated_C
1636-69-064	2015-09-15	45.0	1786.1	Calculated_C
1636-69-064	2015-09-15	60.0	2104.5	Calculated_C
1636-69-064	2015-09-15	75.0	2318.9	Calculated_C
1636-69-064	2015-09-15	90.0	2437.1	Calculated_C
1636-69-064	2015-09-15	105.0	2476.0	Calculated_C
1636-69-064	2015-09-15	120.0	2457.0	Calculated_C
1636-69-064	2015-09-15	120	82	FBG
1636-69-064	2015-09-15	0.0	1.64	Insulin_Rate
1636-69-064	2015-09-15	15.0	4.81	Insulin_Rate
1636-69-064	2015-09-15	30.0	7.37	Insulin_Rate
1636-69-064	2015-09-15	45.0	8.95	Insulin_Rate
1636-69-064	2015-09-15	60.0	9.75	Insulin_Rate
1636-69-064	2015-09-15	75.0	9.95	Insulin_Rate
1636-69-064	2015-09-15	90.0	9.74	Insulin_Rate
1636-69-064	2015-09-15	105.0	9.29	Insulin_Rate
1636-69-064	2015-09-15	120.0	8.73	Insulin_Rate
1636-69-064	2015-09-15	0	8.2	Insulin_uuml
1636-69-064	2015-09-15	30	45.1	Insulin_uuml
1636-69-064	2015-09-15	120	53.4	Insulin_uuml
1636-69-064	2015-09-15	0.0	476.8	Measured_C
1636-69-064	2015-09-15	15.0	NA	Measured_C
1636-69-064	2015-09-15	30.0	1470.1	Measured_C
1636-69-064	2015-09-15	45.0	NA	Measured_C
1636-69-064	2015-09-15	60.0	NA	Measured_C
1636-69-064	2015-09-15	75.0	NA	Measured_C
1636-69-064	2015-09-15	90.0	NA	Measured_C
1636-69-064	2015-09-15	105.0	NA	Measured_C
1636-69-064	2015-09-15	120.0	2410.4	Measured_C
1636-69-064	2015-09-15	0	95	OGTT
1636-69-064	2015-09-15	30	116	OGTT
1636-69-064	2015-09-15	120	137	OGTT
1636-69-064	2015-09-15	120	6	insulin
1636-69-069	2014-11-25	120	250	SSPG
1636-69-069	2015-07-08	0.0	741.6	Calculated_C
1636-69-069	2015-07-08	15.0	1415.6	Calculated_C
1636-69-069	2015-07-08	30.0	2196.7	Calculated_C
1636-69-069	2015-07-08	45.0	2868.1	Calculated_C
1636-69-069	2015-07-08	60.0	3374.7	Calculated_C
1636-69-069	2015-07-08	75.0	3705.6	Calculated_C
1636-69-069	2015-07-08	90.0	3874.4	Calculated_C
1636-69-069	2015-07-08	105.0	3909.1	Calculated_C
1636-69-069	2015-07-08	120.0	3845.5	Calculated_C
1636-69-069	2015-07-08	0.0	1.22	Insulin_Rate
1636-69-069	2015-07-08	15.0	3.73	Insulin_Rate
1636-69-069	2015-07-08	30.0	5.76	Insulin_Rate
1636-69-069	2015-07-08	45.0	6.98	Insulin_Rate
1636-69-069	2015-07-08	60.0	7.56	Insulin_Rate
1636-69-069	2015-07-08	75.0	7.66	Insulin_Rate
1636-69-069	2015-07-08	90.0	7.42	Insulin_Rate
1636-69-069	2015-07-08	105.0	6.99	Insulin_Rate
1636-69-069	2015-07-08	120.0	6.47	Insulin_Rate
1636-69-069	2015-07-08	0	12.7	Insulin_uuml
1636-69-069	2015-07-08	30	65.3	Insulin_uuml
1636-69-069	2015-07-08	120	115.7	Insulin_uuml
1636-69-069	2015-07-08	0.0	741.6	Measured_C
1636-69-069	2015-07-08	15.0	NA	Measured_C
1636-69-069	2015-07-08	30.0	2357.4	Measured_C
1636-69-069	2015-07-08	45.0	NA	Measured_C
1636-69-069	2015-07-08	60.0	NA	Measured_C
1636-69-069	2015-07-08	75.0	NA	Measured_C
1636-69-069	2015-07-08	90.0	NA	Measured_C
1636-69-069	2015-07-08	105.0	NA	Measured_C
1636-69-069	2015-07-08	120.0	3774.5	Measured_C
1636-69-069	2016-11-03	0.0	1019.8	Calculated_C
1636-69-069	2016-11-03	15.0	1659.9	Calculated_C
1636-69-069	2016-11-03	30.0	2410.0	Calculated_C
1636-69-069	2016-11-03	45.0	3072.3	Calculated_C
1636-69-069	2016-11-03	60.0	3595.2	Calculated_C
1636-69-069	2016-11-03	75.0	3967.6	Calculated_C
1636-69-069	2016-11-03	90.0	4199.9	Calculated_C
1636-69-069	2016-11-03	105.0	4316.0	Calculated_C
1636-69-069	2016-11-03	120.0	4347.1	Calculated_C
1636-69-069	2016-11-03	120	90	FBG
1636-69-069	2016-11-03	0.0	1.68	Insulin_Rate
1636-69-069	2016-11-03	15.0	4.07	Insulin_Rate
1636-69-069	2016-11-03	30.0	6.02	Insulin_Rate
1636-69-069	2016-11-03	45.0	7.26	Insulin_Rate
1636-69-069	2016-11-03	60.0	7.93	Insulin_Rate
1636-69-069	2016-11-03	75.0	8.18	Insulin_Rate
1636-69-069	2016-11-03	90.0	8.12	Insulin_Rate
1636-69-069	2016-11-03	105.0	7.90	Insulin_Rate
1636-69-069	2016-11-03	120.0	7.59	Insulin_Rate
1636-69-069	2016-11-03	0	18.2	Insulin_uuml
1636-69-069	2016-11-03	30	121.5	Insulin_uuml
1636-69-069	2016-11-03	120	127.9	Insulin_uuml
1636-69-069	2016-11-03	0.0	1019.8	Measured_C
1636-69-069	2016-11-03	15.0	NA	Measured_C
1636-69-069	2016-11-03	30.0	2585.8	Measured_C
1636-69-069	2016-11-03	45.0	NA	Measured_C
1636-69-069	2016-11-03	60.0	NA	Measured_C
1636-69-069	2016-11-03	75.0	NA	Measured_C
1636-69-069	2016-11-03	90.0	NA	Measured_C
1636-69-069	2016-11-03	105.0	NA	Measured_C
1636-69-069	2016-11-03	120.0	4264.5	Measured_C
1636-69-069	2016-11-03	0	97	OGTT
1636-69-069	2016-11-03	30	154	OGTT
1636-69-069	2016-11-03	120	111	OGTT
1636-69-069	2016-11-03	120	7	insulin
1636-69-074		120	9	insulin
1636-69-074		120	79	FBG
1636-69-074	2015-02-03	120	100	SSPG
1636-69-074	2017-04-13	0.0	834.4	Calculated_C
1636-69-074	2017-04-13	15.0	2038.5	Calculated_C
1636-69-074	2017-04-13	30.0	3387.3	Calculated_C
1636-69-074	2017-04-13	45.0	4405.2	Calculated_C
1636-69-074	2017-04-13	60.0	4974.8	Calculated_C
1636-69-074	2017-04-13	75.0	5083.4	Calculated_C
1636-69-074	2017-04-13	90.0	4773.1	Calculated_C
1636-69-074	2017-04-13	105.0	4118.9	Calculated_C
1636-69-074	2017-04-13	120.0	3211.6	Calculated_C
1636-69-074	2017-04-13	0.0	2.41	Insulin_Rate
1636-69-074	2017-04-13	15.0	10.44	Insulin_Rate
1636-69-074	2017-04-13	30.0	16.44	Insulin_Rate
1636-69-074	2017-04-13	45.0	19.10	Insulin_Rate
1636-69-074	2017-04-13	60.0	19.11	Insulin_Rate
1636-69-074	2017-04-13	75.0	17.13	Insulin_Rate
1636-69-074	2017-04-13	90.0	13.78	Insulin_Rate
1636-69-074	2017-04-13	105.0	9.61	Insulin_Rate
1636-69-074	2017-04-13	120.0	5.10	Insulin_Rate
1636-69-074	2017-04-13	0	15.0	Insulin_uuml
1636-69-074	2017-04-13	30	205.8	Insulin_uuml
1636-69-074	2017-04-13	120	67.2	Insulin_uuml
1636-69-074	2017-04-13	0.0	834.4	Measured_C
1636-69-074	2017-04-13	15.0	NA	Measured_C
1636-69-074	2017-04-13	30.0	3642.0	Measured_C
1636-69-074	2017-04-13	45.0	NA	Measured_C
1636-69-074	2017-04-13	60.0	NA	Measured_C
1636-69-074	2017-04-13	75.0	NA	Measured_C
1636-69-074	2017-04-13	90.0	NA	Measured_C
1636-69-074	2017-04-13	105.0	NA	Measured_C
1636-69-074	2017-04-13	120.0	3178.5	Measured_C
1636-69-090		120	NA	SSPG
1636-69-090	2015-05-14	0.0	927.1	Calculated_C
1636-69-090	2015-05-14	15.0	1441.2	Calculated_C
1636-69-090	2015-05-14	30.0	2076.2	Calculated_C
1636-69-090	2015-05-14	45.0	2686.0	Calculated_C
1636-69-090	2015-05-14	60.0	3227.7	Calculated_C
1636-69-090	2015-05-14	75.0	3687.9	Calculated_C
1636-69-090	2015-05-14	90.0	4068.8	Calculated_C
1636-69-090	2015-05-14	105.0	4382.7	Calculated_C
1636-69-090	2015-05-14	120.0	4646.7	Calculated_C
1636-69-090	2015-05-14	120	106	FBG
1636-69-090	2015-05-14	0.0	3.00	Insulin_Rate
1636-69-090	2015-05-14	15.0	7.03	Insulin_Rate
1636-69-090	2015-05-14	30.0	10.47	Insulin_Rate
1636-69-090	2015-05-14	45.0	12.95	Insulin_Rate
1636-69-090	2015-05-14	60.0	14.67	Insulin_Rate
1636-69-090	2015-05-14	75.0	15.81	Insulin_Rate
1636-69-090	2015-05-14	90.0	16.56	Insulin_Rate
1636-69-090	2015-05-14	105.0	17.08	Insulin_Rate
1636-69-090	2015-05-14	120.0	17.50	Insulin_Rate
1636-69-090	2015-05-14	0	11.8	Insulin_uuml
1636-69-090	2015-05-14	30	47.7	Insulin_uuml
1636-69-090	2015-05-14	120	115.4	Insulin_uuml
1636-69-090	2015-05-14	0.0	927.1	Measured_C
1636-69-090	2015-05-14	15.0	NA	Measured_C
1636-69-090	2015-05-14	30.0	2224.9	Measured_C
1636-69-090	2015-05-14	45.0	NA	Measured_C
1636-69-090	2015-05-14	60.0	NA	Measured_C
1636-69-090	2015-05-14	75.0	NA	Measured_C
1636-69-090	2015-05-14	90.0	NA	Measured_C
1636-69-090	2015-05-14	105.0	NA	Measured_C
1636-69-090	2015-05-14	120.0	4542.6	Measured_C
1636-69-090	2015-05-14	0	108	OGTT
1636-69-090	2015-05-14	30	169	OGTT
1636-69-090	2015-05-14	120	194	OGTT
1636-69-090	2015-05-14	120	14	insulin
1636-69-091	2015-05-07	0.0	927.1	Calculated_C
1636-69-091	2015-05-07	15.0	1264.3	Calculated_C
1636-69-091	2015-05-07	30.0	1710.4	Calculated_C
1636-69-091	2015-05-07	45.0	2211.8	Calculated_C
1636-69-091	2015-05-07	60.0	2747.4	Calculated_C
1636-69-091	2015-05-07	75.0	3304.6	Calculated_C
1636-69-091	2015-05-07	90.0	3875.7	Calculated_C
1636-69-091	2015-05-07	105.0	4456.4	Calculated_C
1636-69-091	2015-05-07	120.0	5044.7	Calculated_C
1636-69-091	2015-05-07	0.0	3.05	Insulin_Rate
1636-69-091	2015-05-07	15.0	5.60	Insulin_Rate
1636-69-091	2015-05-07	30.0	8.06	Insulin_Rate
1636-69-091	2015-05-07	45.0	10.38	Insulin_Rate
1636-69-091	2015-05-07	60.0	12.60	Insulin_Rate
1636-69-091	2015-05-07	75.0	14.73	Insulin_Rate
1636-69-091	2015-05-07	90.0	16.81	Insulin_Rate
1636-69-091	2015-05-07	105.0	18.86	Insulin_Rate
1636-69-091	2015-05-07	120.0	20.89	Insulin_Rate
1636-69-091	2015-05-07	0	15.2	Insulin_uuml
1636-69-091	2015-05-07	30	63.0	Insulin_uuml
1636-69-091	2015-05-07	120	195.6	Insulin_uuml
1636-69-091	2015-05-07	0.0	927.1	Measured_C
1636-69-091	2015-05-07	15.0	NA	Measured_C
1636-69-091	2015-05-07	30.0	1827.6	Measured_C
1636-69-091	2015-05-07	45.0	NA	Measured_C
1636-69-091	2015-05-07	60.0	NA	Measured_C
1636-69-091	2015-05-07	75.0	NA	Measured_C
1636-69-091	2015-05-07	90.0	NA	Measured_C
1636-69-091	2015-05-07	105.0	NA	Measured_C
1636-69-091	2015-05-07	120.0	4900.2	Measured_C
1636-69-091	2015-08-04	120	155	SSPG
1636-69-091	2016-02-16	0.0	821.1	Calculated_C
1636-69-091	2016-02-16	15.0	1837.0	Calculated_C
1636-69-091	2016-02-16	30.0	3011.2	Calculated_C
1636-69-091	2016-02-16	45.0	4011.4	Calculated_C
1636-69-091	2016-02-16	60.0	4753.5	Calculated_C
1636-69-091	2016-02-16	75.0	5221.4	Calculated_C
1636-69-091	2016-02-16	90.0	5435.6	Calculated_C
1636-69-091	2016-02-16	105.0	5439.8	Calculated_C
1636-69-091	2016-02-16	120.0	5289.1	Calculated_C
1636-69-091	2016-02-16	120	127	FBG
1636-69-091	2016-02-16	0.0	2.70	Insulin_Rate
1636-69-091	2016-02-16	15.0	10.37	Insulin_Rate
1636-69-091	2016-02-16	30.0	16.50	Insulin_Rate
1636-69-091	2016-02-16	45.0	20.11	Insulin_Rate
1636-69-091	2016-02-16	60.0	21.71	Insulin_Rate
1636-69-091	2016-02-16	75.0	21.81	Insulin_Rate
1636-69-091	2016-02-16	90.0	20.87	Insulin_Rate
1636-69-091	2016-02-16	105.0	19.30	Insulin_Rate
1636-69-091	2016-02-16	120.0	17.47	Insulin_Rate
1636-69-091	2016-02-16	0	12.6	Insulin_uuml
1636-69-091	2016-02-16	30	167.6	Insulin_uuml
1636-69-091	2016-02-16	120	256.5	Insulin_uuml
1636-69-091	2016-02-16	0.0	821.1	Measured_C
1636-69-091	2016-02-16	15.0	NA	Measured_C
1636-69-091	2016-02-16	30.0	3231.5	Measured_C
1636-69-091	2016-02-16	45.0	NA	Measured_C
1636-69-091	2016-02-16	60.0	NA	Measured_C
1636-69-091	2016-02-16	75.0	NA	Measured_C
1636-69-091	2016-02-16	90.0	NA	Measured_C
1636-69-091	2016-02-16	105.0	NA	Measured_C
1636-69-091	2016-02-16	120.0	5191.6	Measured_C
1636-69-091	2016-02-16	0	104	OGTT
1636-69-091	2016-02-16	30	96	OGTT
1636-69-091	2016-02-16	120	151	OGTT
1636-69-091	2016-02-16	120	18	insulin
1636-69-098	2015-06-09	0.0	516.5	Calculated_C
1636-69-098	2015-06-09	15.0	724.4	Calculated_C
1636-69-098	2015-06-09	30.0	990.3	Calculated_C
1636-69-098	2015-06-09	45.0	1271.8	Calculated_C
1636-69-098	2015-06-09	60.0	1554.7	Calculated_C
1636-69-098	2015-06-09	75.0	1832.6	Calculated_C
1636-69-098	2015-06-09	90.0	2103.1	Calculated_C
1636-69-098	2015-06-09	105.0	2366.5	Calculated_C
1636-69-098	2015-06-09	120.0	2625.1	Calculated_C
1636-69-098	2015-06-09	120	87	FBG
1636-69-098	2015-06-09	0.0	1.36	Insulin_Rate
1636-69-098	2015-06-09	15.0	2.61	Insulin_Rate
1636-69-098	2015-06-09	30.0	3.76	Insulin_Rate
1636-69-098	2015-06-09	45.0	4.76	Insulin_Rate
1636-69-098	2015-06-09	60.0	5.63	Insulin_Rate
1636-69-098	2015-06-09	75.0	6.41	Insulin_Rate
1636-69-098	2015-06-09	90.0	7.12	Insulin_Rate
1636-69-098	2015-06-09	105.0	7.79	Insulin_Rate
1636-69-098	2015-06-09	120.0	8.45	Insulin_Rate
1636-69-098	2015-06-09	0	16.2	Insulin_uuml
1636-69-098	2015-06-09	30	35.4	Insulin_uuml
1636-69-098	2015-06-09	120	59.7	Insulin_uuml
1636-69-098	2015-06-09	0.0	516.5	Measured_C
1636-69-098	2015-06-09	15.0	NA	Measured_C
1636-69-098	2015-06-09	30.0	1059.5	Measured_C
1636-69-098	2015-06-09	45.0	NA	Measured_C
1636-69-098	2015-06-09	60.0	NA	Measured_C
1636-69-098	2015-06-09	75.0	NA	Measured_C
1636-69-098	2015-06-09	90.0	NA	Measured_C
1636-69-098	2015-06-09	105.0	NA	Measured_C
1636-69-098	2015-06-09	120.0	2556.1	Measured_C
1636-69-098	2015-06-09	0	111	OGTT
1636-69-098	2015-06-09	30	200	OGTT
1636-69-098	2015-06-09	120	220	OGTT
1636-69-098	2015-06-23	120	224	SSPG
1636-69-100		120	NA	SSPG
1636-69-100	2015-06-23	0.0	278.1	Calculated_C
1636-69-100	2015-06-23	15.0	677.0	Calculated_C
1636-69-100	2015-06-23	30.0	1108.6	Calculated_C
1636-69-100	2015-06-23	45.0	1402.4	Calculated_C
1636-69-100	2015-06-23	60.0	1524.3	Calculated_C
1636-69-100	2015-06-23	75.0	1479.1	Calculated_C
1636-69-100	2015-06-23	90.0	1290.4	Calculated_C
1636-69-100	2015-06-23	105.0	991.3	Calculated_C
1636-69-100	2015-06-23	120.0	615.5	Calculated_C
1636-69-100	2015-06-23	120	83	FBG
1636-69-100	2015-06-23	0.0	0.73	Insulin_Rate
1636-69-100	2015-06-23	15.0	3.09	Insulin_Rate
1636-69-100	2015-06-23	30.0	4.77	Insulin_Rate
1636-69-100	2015-06-23	45.0	5.34	Insulin_Rate
1636-69-100	2015-06-23	60.0	5.08	Insulin_Rate
1636-69-100	2015-06-23	75.0	4.21	Insulin_Rate
1636-69-100	2015-06-23	90.0	2.96	Insulin_Rate
1636-69-100	2015-06-23	105.0	1.51	Insulin_Rate
1636-69-100	2015-06-23	120.0	0.00	Insulin_Rate
1636-69-100	2015-06-23	0	5.6	Insulin_uuml
1636-69-100	2015-06-23	30	28.5	Insulin_uuml
1636-69-100	2015-06-23	120	6.0	Insulin_uuml
1636-69-100	2015-06-23	0.0	278.1	Measured_C
1636-69-100	2015-06-23	15.0	NA	Measured_C
1636-69-100	2015-06-23	30.0	1191.9	Measured_C
1636-69-100	2015-06-23	45.0	NA	Measured_C
1636-69-100	2015-06-23	60.0	NA	Measured_C
1636-69-100	2015-06-23	75.0	NA	Measured_C
1636-69-100	2015-06-23	90.0	NA	Measured_C
1636-69-100	2015-06-23	105.0	NA	Measured_C
1636-69-100	2015-06-23	120.0	609.2	Measured_C
1636-69-100	2015-06-23	0	99	OGTT
1636-69-100	2015-06-23	30	146	OGTT
1636-69-100	2015-06-23	120	66	OGTT
1636-69-100	2015-06-23	120	3	insulin
1636-69-104	2015-07-07	0.0	648.9	Calculated_C
1636-69-104	2015-07-07	15.0	1689.2	Calculated_C
1636-69-104	2015-07-07	30.0	2857.9	Calculated_C
1636-69-104	2015-07-07	45.0	3747.7	Calculated_C
1636-69-104	2015-07-07	60.0	4257.6	Calculated_C
1636-69-104	2015-07-07	75.0	4376.3	Calculated_C
1636-69-104	2015-07-07	90.0	4139.1	Calculated_C
1636-69-104	2015-07-07	105.0	3609.7	Calculated_C
1636-69-104	2015-07-07	120.0	2865.3	Calculated_C
1636-69-104	2015-07-07	120	82	FBG
1636-69-104	2015-07-07	0.0	2.11	Insulin_Rate
1636-69-104	2015-07-07	15.0	9.94	Insulin_Rate
1636-69-104	2015-07-07	30.0	15.80	Insulin_Rate
1636-69-104	2015-07-07	45.0	18.46	Insulin_Rate
1636-69-104	2015-07-07	60.0	18.57	Insulin_Rate
1636-69-104	2015-07-07	75.0	16.77	Insulin_Rate
1636-69-104	2015-07-07	90.0	13.66	Insulin_Rate
1636-69-104	2015-07-07	105.0	9.75	Insulin_Rate
1636-69-104	2015-07-07	120.0	5.51	Insulin_Rate
1636-69-104	2015-07-07	0	8.3	Insulin_uuml
1636-69-104	2015-07-07	30	68.7	Insulin_uuml
1636-69-104	2015-07-07	120	26.5	Insulin_uuml
1636-69-104	2015-07-07	0.0	648.9	Measured_C
1636-69-104	2015-07-07	15.0	NA	Measured_C
1636-69-104	2015-07-07	30.0	3072.6	Measured_C
1636-69-104	2015-07-07	45.0	NA	Measured_C
1636-69-104	2015-07-07	60.0	NA	Measured_C
1636-69-104	2015-07-07	75.0	NA	Measured_C
1636-69-104	2015-07-07	90.0	NA	Measured_C
1636-69-104	2015-07-07	105.0	NA	Measured_C
1636-69-104	2015-07-07	120.0	2834.2	Measured_C
1636-69-104	2015-07-07	0	90	OGTT
1636-69-104	2015-07-07	30	153	OGTT
1636-69-104	2015-07-07	120	104	OGTT
1636-69-104	2015-07-07	120	5	insulin
1636-69-104	2016-03-11	120	129	SSPG
1636-69-107	2011-05-11	120	223	SSPG
1636-69-107	2015-07-23	120	98	FBG
1636-69-107	2015-07-23	0	101	OGTT
1636-69-107	2015-07-23	30	148	OGTT
1636-69-107	2015-07-23	120	120	OGTT
1636-69-107	2015-07-23	120	12	insulin
1636-69-111		120	NA	SSPG
1636-69-111	2015-09-03	0.0	754.9	Calculated_C
1636-69-111	2015-09-03	15.0	2140.8	Calculated_C
1636-69-111	2015-09-03	30.0	3682.3	Calculated_C
1636-69-111	2015-09-03	45.0	4823.9	Calculated_C
1636-69-111	2015-09-03	60.0	5430.7	Calculated_C
1636-69-111	2015-09-03	75.0	5491.1	Calculated_C
1636-69-111	2015-09-03	90.0	5057.4	Calculated_C
1636-69-111	2015-09-03	105.0	4220.1	Calculated_C
1636-69-111	2015-09-03	120.0	3087.8	Calculated_C
1636-69-111	2015-09-03	120	95	FBG
1636-69-111	2015-09-03	0.0	2.03	Insulin_Rate
1636-69-111	2015-09-03	15.0	10.45	Insulin_Rate
1636-69-111	2015-09-03	30.0	16.69	Insulin_Rate
1636-69-111	2015-09-03	45.0	19.37	Insulin_Rate
1636-69-111	2015-09-03	60.0	19.21	Insulin_Rate
1636-69-111	2015-09-03	75.0	16.92	Insulin_Rate
1636-69-111	2015-09-03	90.0	13.16	Insulin_Rate
1636-69-111	2015-09-03	105.0	8.52	Insulin_Rate
1636-69-111	2015-09-03	120.0	3.51	Insulin_Rate
1636-69-111	2015-09-03	0	12.8	Insulin_uuml
1636-69-111	2015-09-03	30	220.0	Insulin_uuml
1636-69-111	2015-09-03	120	31.9	Insulin_uuml
1636-69-111	2015-09-03	0.0	754.9	Measured_C
1636-69-111	2015-09-03	15.0	NA	Measured_C
1636-69-111	2015-09-03	30.0	3959.9	Measured_C
1636-69-111	2015-09-03	45.0	NA	Measured_C
1636-69-111	2015-09-03	60.0	NA	Measured_C
1636-69-111	2015-09-03	75.0	NA	Measured_C
1636-69-111	2015-09-03	90.0	NA	Measured_C
1636-69-111	2015-09-03	105.0	NA	Measured_C
1636-69-111	2015-09-03	120.0	3059.3	Measured_C
1636-69-111	2015-09-03	0	112	OGTT
1636-69-111	2015-09-03	30	164	OGTT
1636-69-111	2015-09-03	120	97	OGTT
1636-69-111	2015-09-03	120	11	insulin
1636-69-114		120	NA	SSPG
1636-69-114	2015-09-03	0.0	582.7	Calculated_C
1636-69-114	2015-09-03	15.0	1054.7	Calculated_C
1636-69-114	2015-09-03	30.0	1603.1	Calculated_C
1636-69-114	2015-09-03	45.0	2060.6	Calculated_C
1636-69-114	2015-09-03	60.0	2383.2	Calculated_C
1636-69-114	2015-09-03	75.0	2563.2	Calculated_C
1636-69-114	2015-09-03	90.0	2611.4	Calculated_C
1636-69-114	2015-09-03	105.0	2550.4	Calculated_C
1636-69-114	2015-09-03	120.0	2408.7	Calculated_C
1636-69-114	2015-09-03	120	91	FBG
1636-69-114	2015-09-03	0.0	1.62	Insulin_Rate
1636-69-114	2015-09-03	15.0	4.72	Insulin_Rate
1636-69-114	2015-09-03	30.0	7.16	Insulin_Rate
1636-69-114	2015-09-03	45.0	8.50	Insulin_Rate
1636-69-114	2015-09-03	60.0	8.98	Insulin_Rate
1636-69-114	2015-09-03	75.0	8.81	Insulin_Rate
1636-69-114	2015-09-03	90.0	8.19	Insulin_Rate
1636-69-114	2015-09-03	105.0	7.30	Insulin_Rate
1636-69-114	2015-09-03	120.0	6.31	Insulin_Rate
1636-69-114	2015-09-03	0	9.4	Insulin_uuml
1636-69-114	2015-09-03	30	38.1	Insulin_uuml
1636-69-114	2015-09-03	120	30.7	Insulin_uuml
1636-69-114	2015-09-03	0.0	582.7	Measured_C
1636-69-114	2015-09-03	15.0	NA	Measured_C
1636-69-114	2015-09-03	30.0	1721.7	Measured_C
1636-69-114	2015-09-03	45.0	NA	Measured_C
1636-69-114	2015-09-03	60.0	NA	Measured_C
1636-69-114	2015-09-03	75.0	NA	Measured_C
1636-69-114	2015-09-03	90.0	NA	Measured_C
1636-69-114	2015-09-03	105.0	NA	Measured_C
1636-69-114	2015-09-03	120.0	2370.6	Measured_C
1636-69-114	2015-09-03	0	104	OGTT
1636-69-114	2015-09-03	30	139	OGTT
1636-69-114	2015-09-03	120	117	OGTT
1636-69-114	2015-09-03	120	5	insulin
1636-69-123		120	NA	SSPG
1636-69-123	2016-01-28	0.0	476.8	Calculated_C
1636-69-123	2016-01-28	15.0	1226.1	Calculated_C
1636-69-123	2016-01-28	30.0	2083.4	Calculated_C
1636-69-123	2016-01-28	45.0	2770.9	Calculated_C
1636-69-123	2016-01-28	60.0	3218.4	Calculated_C
1636-69-123	2016-01-28	75.0	3415.7	Calculated_C
1636-69-123	2016-01-28	90.0	3384.6	Calculated_C
1636-69-123	2016-01-28	105.0	3165.5	Calculated_C
1636-69-123	2016-01-28	120.0	2808.5	Calculated_C
1636-69-123	2016-01-28	120	86	FBG
1636-69-123	2016-01-28	0.0	1.42	Insulin_Rate
1636-69-123	2016-01-28	15.0	6.57	Insulin_Rate
1636-69-123	2016-01-28	30.0	10.53	Insulin_Rate
1636-69-123	2016-01-28	45.0	12.57	Insulin_Rate
1636-69-123	2016-01-28	60.0	13.07	Insulin_Rate
1636-69-123	2016-01-28	75.0	12.42	Insulin_Rate
1636-69-123	2016-01-28	90.0	10.98	Insulin_Rate
1636-69-123	2016-01-28	105.0	9.06	Insulin_Rate
1636-69-123	2016-01-28	120.0	6.94	Insulin_Rate
1636-69-123	2016-01-28	0	7.5	Insulin_uuml
1636-69-123	2016-01-28	30	52.4	Insulin_uuml
1636-69-123	2016-01-28	120	44.8	Insulin_uuml
1636-69-123	2016-01-28	0.0	476.8	Measured_C
1636-69-123	2016-01-28	15.0	NA	Measured_C
1636-69-123	2016-01-28	30.0	2238.2	Measured_C
1636-69-123	2016-01-28	45.0	NA	Measured_C
1636-69-123	2016-01-28	60.0	NA	Measured_C
1636-69-123	2016-01-28	75.0	NA	Measured_C
1636-69-123	2016-01-28	90.0	NA	Measured_C
1636-69-123	2016-01-28	105.0	NA	Measured_C
1636-69-123	2016-01-28	120.0	2767.9	Measured_C
1636-69-123	2016-01-28	0	83	OGTT
1636-69-123	2016-01-28	30	146	OGTT
1636-69-123	2016-01-28	120	116	OGTT
1636-69-123	2016-01-28	120	8	insulin
1636-70-1002	2012-06-01	120	175	SSPG
1636-70-1002	2015-04-06	120	88	FBG
1636-70-1002	2015-04-06	0	94	OGTT
1636-70-1002	2015-04-06	30	113	OGTT
1636-70-1002	2015-04-06	120	98	OGTT
1636-70-1002	2015-04-06	120	20	insulin
1636-70-1002	2015-04-08	0.0	1178.7	Calculated_C
1636-70-1002	2015-04-08	15.0	2882.7	Calculated_C
1636-70-1002	2015-04-08	30.0	4727.9	Calculated_C
1636-70-1002	2015-04-08	45.0	6037.2	Calculated_C
1636-70-1002	2015-04-08	60.0	6657.6	Calculated_C
1636-70-1002	2015-04-08	75.0	6580.2	Calculated_C
1636-70-1002	2015-04-08	90.0	5873.3	Calculated_C
1636-70-1002	2015-04-08	105.0	4652.3	Calculated_C
1636-70-1002	2015-04-08	120.0	3054.8	Calculated_C
1636-70-1002	2015-04-08	0.0	3.47	Insulin_Rate
1636-70-1002	2015-04-08	15.0	14.68	Insulin_Rate
1636-70-1002	2015-04-08	30.0	22.89	Insulin_Rate
1636-70-1002	2015-04-08	45.0	26.11	Insulin_Rate
1636-70-1002	2015-04-08	60.0	25.39	Insulin_Rate
1636-70-1002	2015-04-08	75.0	21.69	Insulin_Rate
1636-70-1002	2015-04-08	90.0	15.93	Insulin_Rate
1636-70-1002	2015-04-08	105.0	8.94	Insulin_Rate
1636-70-1002	2015-04-08	120.0	1.42	Insulin_Rate
1636-70-1002	2015-04-08	0	45.9	Insulin_uuml
1636-70-1002	2015-04-08	30	430.1	Insulin_uuml
1636-70-1002	2015-04-08	120	139.3	Insulin_uuml
1636-70-1002	2015-04-08	0.0	1178.7	Measured_C
1636-70-1002	2015-04-08	15.0	NA	Measured_C
1636-70-1002	2015-04-08	30.0	5085.6	Measured_C
1636-70-1002	2015-04-08	45.0	NA	Measured_C
1636-70-1002	2015-04-08	60.0	NA	Measured_C
1636-70-1002	2015-04-08	75.0	NA	Measured_C
1636-70-1002	2015-04-08	90.0	NA	Measured_C
1636-70-1002	2015-04-08	105.0	NA	Measured_C
1636-70-1002	2015-04-08	120.0	3032.8	Measured_C
1636-70-1003	2012-07-17	120	70	SSPG
1636-70-1003	2015-04-27	0.0	397.3	Calculated_C
1636-70-1003	2015-04-27	15.0	579.4	Calculated_C
1636-70-1003	2015-04-27	30.0	803.1	Calculated_C
1636-70-1003	2015-04-27	45.0	1016.7	Calculated_C
1636-70-1003	2015-04-27	60.0	1205.3	Calculated_C
1636-70-1003	2015-04-27	75.0	1364.4	Calculated_C
1636-70-1003	2015-04-27	90.0	1495.1	Calculated_C
1636-70-1003	2015-04-27	105.0	1602.2	Calculated_C
1636-70-1003	2015-04-27	120.0	1692.1	Calculated_C
1636-70-1003	2015-04-27	0.0	1.22	Insulin_Rate
1636-70-1003	2015-04-27	15.0	2.50	Insulin_Rate
1636-70-1003	2015-04-27	30.0	3.59	Insulin_Rate
1636-70-1003	2015-04-27	45.0	4.39	Insulin_Rate
1636-70-1003	2015-04-27	60.0	4.94	Insulin_Rate
1636-70-1003	2015-04-27	75.0	5.32	Insulin_Rate
1636-70-1003	2015-04-27	90.0	5.57	Insulin_Rate
1636-70-1003	2015-04-27	105.0	5.75	Insulin_Rate
1636-70-1003	2015-04-27	120.0	5.90	Insulin_Rate
1636-70-1003	2015-04-27	0	8.5	Insulin_uuml
1636-70-1003	2015-04-27	30	26.1	Insulin_uuml
1636-70-1003	2015-04-27	120	21.5	Insulin_uuml
1636-70-1003	2015-04-27	0.0	397.3	Measured_C
1636-70-1003	2015-04-27	15.0	NA	Measured_C
1636-70-1003	2015-04-27	30.0	860.8	Measured_C
1636-70-1003	2015-04-27	45.0	NA	Measured_C
1636-70-1003	2015-04-27	60.0	NA	Measured_C
1636-70-1003	2015-04-27	75.0	NA	Measured_C
1636-70-1003	2015-04-27	90.0	NA	Measured_C
1636-70-1003	2015-04-27	105.0	NA	Measured_C
1636-70-1003	2015-04-27	120.0	1655.5	Measured_C
1636-70-1003	2015-09-16	0.0	582.7	Calculated_C
1636-70-1003	2015-09-16	15.0	832.2	Calculated_C
1636-70-1003	2015-09-16	30.0	1121.7	Calculated_C
1636-70-1003	2015-09-16	45.0	1363.2	Calculated_C
1636-70-1003	2015-09-16	60.0	1533.9	Calculated_C
1636-70-1003	2015-09-16	75.0	1630.0	Calculated_C
1636-70-1003	2015-09-16	90.0	1657.8	Calculated_C
1636-70-1003	2015-09-16	105.0	1629.2	Calculated_C
1636-70-1003	2015-09-16	120.0	1559.5	Calculated_C
1636-70-1003	2015-09-16	120	76	FBG
1636-70-1003	2015-09-16	0.0	1.79	Insulin_Rate
1636-70-1003	2015-09-16	15.0	3.54	Insulin_Rate
1636-70-1003	2015-09-16	30.0	4.92	Insulin_Rate
1636-70-1003	2015-09-16	45.0	5.69	Insulin_Rate
1636-70-1003	2015-09-16	60.0	5.98	Insulin_Rate
1636-70-1003	2015-09-16	75.0	5.92	Insulin_Rate
1636-70-1003	2015-09-16	90.0	5.60	Insulin_Rate
1636-70-1003	2015-09-16	105.0	5.13	Insulin_Rate
1636-70-1003	2015-09-16	120.0	4.60	Insulin_Rate
1636-70-1003	2015-09-16	0	12.1	Insulin_uuml
1636-70-1003	2015-09-16	30	40.0	Insulin_uuml
1636-70-1003	2015-09-16	120	8.2	Insulin_uuml
1636-70-1003	2015-09-16	0.0	582.7	Measured_C
1636-70-1003	2015-09-16	15.0	NA	Measured_C
1636-70-1003	2015-09-16	30.0	1205.2	Measured_C
1636-70-1003	2015-09-16	45.0	NA	Measured_C
1636-70-1003	2015-09-16	60.0	NA	Measured_C
1636-70-1003	2015-09-16	75.0	NA	Measured_C
1636-70-1003	2015-09-16	90.0	NA	Measured_C
1636-70-1003	2015-09-16	105.0	NA	Measured_C
1636-70-1003	2015-09-16	120.0	1536.3	Measured_C
1636-70-1003	2015-09-16	0	90	OGTT
1636-70-1003	2015-09-16	30	121	OGTT
1636-70-1003	2015-09-16	120	107	OGTT
1636-70-1003	2015-09-16	120	7	insulin
1636-70-1005	2013-01-15	120	99	SSPG
1636-70-1005	2015-04-13	0.0	582.7	Calculated_C
1636-70-1005	2015-04-13	15.0	777.1	Calculated_C
1636-70-1005	2015-04-13	30.0	1041.1	Calculated_C
1636-70-1005	2015-04-13	45.0	1344.5	Calculated_C
1636-70-1005	2015-04-13	60.0	1674.4	Calculated_C
1636-70-1005	2015-04-13	75.0	2023.0	Calculated_C
1636-70-1005	2015-04-13	90.0	2385.1	Calculated_C
1636-70-1005	2015-04-13	105.0	2757.0	Calculated_C
1636-70-1005	2015-04-13	120.0	3136.7	Calculated_C
1636-70-1005	2015-04-13	0.0	1.54	Insulin_Rate
1636-70-1005	2015-04-13	15.0	2.75	Insulin_Rate
1636-70-1005	2015-04-13	30.0	3.94	Insulin_Rate
1636-70-1005	2015-04-13	45.0	5.09	Insulin_Rate
1636-70-1005	2015-04-13	60.0	6.21	Insulin_Rate
1636-70-1005	2015-04-13	75.0	7.31	Insulin_Rate
1636-70-1005	2015-04-13	90.0	8.39	Insulin_Rate
1636-70-1005	2015-04-13	105.0	9.47	Insulin_Rate
1636-70-1005	2015-04-13	120.0	10.54	Insulin_Rate
1636-70-1005	2015-04-13	0	8.3	Insulin_uuml
1636-70-1005	2015-04-13	30	20.4	Insulin_uuml
1636-70-1005	2015-04-13	120	39.2	Insulin_uuml
1636-70-1005	2015-04-13	0.0	582.7	Measured_C
1636-70-1005	2015-04-13	15.0	NA	Measured_C
1636-70-1005	2015-04-13	30.0	1112.5	Measured_C
1636-70-1005	2015-04-13	45.0	NA	Measured_C
1636-70-1005	2015-04-13	60.0	NA	Measured_C
1636-70-1005	2015-04-13	75.0	NA	Measured_C
1636-70-1005	2015-04-13	90.0	NA	Measured_C
1636-70-1005	2015-04-13	105.0	NA	Measured_C
1636-70-1005	2015-04-13	120.0	3046.1	Measured_C
1636-70-1005	2017-03-08	120	94	FBG
1636-70-1005	2017-03-08	0	107	OGTT
1636-70-1005	2017-03-08	30	178	OGTT
1636-70-1005	2017-03-08	120	152	OGTT
1636-70-1005	2017-03-08	120	5	insulin
1636-70-1006	2012-12-18	120	220	SSPG
1636-70-1006	2016-08-08	0.0	648.9	Calculated_C
1636-70-1006	2016-08-08	15.0	1291.3	Calculated_C
1636-70-1006	2016-08-08	30.0	2036.2	Calculated_C
1636-70-1006	2016-08-08	45.0	2676.1	Calculated_C
1636-70-1006	2016-08-08	60.0	3158.1	Calculated_C
1636-70-1006	2016-08-08	75.0	3471.6	Calculated_C
1636-70-1006	2016-08-08	90.0	3629.1	Calculated_C
1636-70-1006	2016-08-08	105.0	3657.0	Calculated_C
1636-70-1006	2016-08-08	120.0	3589.4	Calculated_C
1636-70-1006	2016-08-08	120	90	FBG
1636-70-1006	2016-08-08	0.0	1.73	Insulin_Rate
1636-70-1006	2016-08-08	15.0	5.68	Insulin_Rate
1636-70-1006	2016-08-08	30.0	8.85	Insulin_Rate
1636-70-1006	2016-08-08	45.0	10.74	Insulin_Rate
1636-70-1006	2016-08-08	60.0	11.62	Insulin_Rate
1636-70-1006	2016-08-08	75.0	11.74	Insulin_Rate
1636-70-1006	2016-08-08	90.0	11.34	Insulin_Rate
1636-70-1006	2016-08-08	105.0	10.62	Insulin_Rate
1636-70-1006	2016-08-08	120.0	9.77	Insulin_Rate
1636-70-1006	2016-08-08	0	9.4	Insulin_uuml
1636-70-1006	2016-08-08	30	23.3	Insulin_uuml
1636-70-1006	2016-08-08	120	95.2	Insulin_uuml
1636-70-1006	2016-08-08	0.0	648.9	Measured_C
1636-70-1006	2016-08-08	15.0	NA	Measured_C
1636-70-1006	2016-08-08	30.0	2185.2	Measured_C
1636-70-1006	2016-08-08	45.0	NA	Measured_C
1636-70-1006	2016-08-08	60.0	NA	Measured_C
1636-70-1006	2016-08-08	75.0	NA	Measured_C
1636-70-1006	2016-08-08	90.0	NA	Measured_C
1636-70-1006	2016-08-08	105.0	NA	Measured_C
1636-70-1006	2016-08-08	120.0	3522.8	Measured_C
1636-70-1006	2016-08-08	0	87	OGTT
1636-70-1006	2016-08-08	30	198	OGTT
1636-70-1006	2016-08-08	120	165	OGTT
1636-70-1008	2013-07-08	120	229	SSPG
1636-70-1008	2015-03-20	120	82	FBG
1636-70-1008	2015-03-20	0	97	OGTT
1636-70-1008	2015-03-20	30	160	OGTT
1636-70-1008	2015-03-20	120	124	OGTT
1636-70-1008	2015-03-20	120	18	insulin
1636-70-1008	2016-08-03	0.0	1152.2	Calculated_C
1636-70-1008	2016-08-03	15.0	1800.8	Calculated_C
1636-70-1008	2016-08-03	30.0	2553.2	Calculated_C
1636-70-1008	2016-08-03	45.0	3199.9	Calculated_C
1636-70-1008	2016-08-03	60.0	3687.8	Calculated_C
1636-70-1008	2016-08-03	75.0	4006.4	Calculated_C
1636-70-1008	2016-08-03	90.0	4168.3	Calculated_C
1636-70-1008	2016-08-03	105.0	4200.3	Calculated_C
1636-70-1008	2016-08-03	120.0	4136.7	Calculated_C
1636-70-1008	2016-08-03	0.0	3.33	Insulin_Rate
1636-70-1008	2016-08-03	15.0	7.63	Insulin_Rate
1636-70-1008	2016-08-03	30.0	11.09	Insulin_Rate
1636-70-1008	2016-08-03	45.0	13.16	Insulin_Rate
1636-70-1008	2016-08-03	60.0	14.13	Insulin_Rate
1636-70-1008	2016-08-03	75.0	14.28	Insulin_Rate
1636-70-1008	2016-08-03	90.0	13.86	Insulin_Rate
1636-70-1008	2016-08-03	105.0	13.09	Insulin_Rate
1636-70-1008	2016-08-03	120.0	12.19	Insulin_Rate
1636-70-1008	2016-08-03	0	24.4	Insulin_uuml
1636-70-1008	2016-08-03	30	124.1	Insulin_uuml
1636-70-1008	2016-08-03	120	135.9	Insulin_uuml
1636-70-1008	2016-08-03	0.0	1152.2	Measured_C
1636-70-1008	2016-08-03	15.0	NA	Measured_C
1636-70-1008	2016-08-03	30.0	2741.5	Measured_C
1636-70-1008	2016-08-03	45.0	NA	Measured_C
1636-70-1008	2016-08-03	60.0	NA	Measured_C
1636-70-1008	2016-08-03	75.0	NA	Measured_C
1636-70-1008	2016-08-03	90.0	NA	Measured_C
1636-70-1008	2016-08-03	105.0	NA	Measured_C
1636-70-1008	2016-08-03	120.0	4065.8	Measured_C
1636-70-1010	2015-04-27	0.0	807.9	Calculated_C
1636-70-1010	2015-04-27	15.0	1071.1	Calculated_C
1636-70-1010	2015-04-27	30.0	1395.2	Calculated_C
1636-70-1010	2015-04-27	45.0	1704.7	Calculated_C
1636-70-1010	2015-04-27	60.0	1977.6	Calculated_C
1636-70-1010	2015-04-27	75.0	2207.3	Calculated_C
1636-70-1010	2015-04-27	90.0	2395.2	Calculated_C
1636-70-1010	2015-04-27	105.0	2548.0	Calculated_C
1636-70-1010	2015-04-27	120.0	2674.8	Calculated_C
1636-70-1010	2015-04-27	0.0	2.13	Insulin_Rate
1636-70-1010	2015-04-27	15.0	3.78	Insulin_Rate
1636-70-1010	2015-04-27	30.0	5.19	Insulin_Rate
1636-70-1010	2015-04-27	45.0	6.20	Insulin_Rate
1636-70-1010	2015-04-27	60.0	6.89	Insulin_Rate
1636-70-1010	2015-04-27	75.0	7.35	Insulin_Rate
1636-70-1010	2015-04-27	90.0	7.64	Insulin_Rate
1636-70-1010	2015-04-27	105.0	7.84	Insulin_Rate
1636-70-1010	2015-04-27	120.0	7.99	Insulin_Rate
1636-70-1010	2015-04-27	0	13.3	Insulin_uuml
1636-70-1010	2015-04-27	30	34.9	Insulin_uuml
1636-70-1010	2015-04-27	120	56.4	Insulin_uuml
1636-70-1010	2015-04-27	0.0	807.9	Measured_C
1636-70-1010	2015-04-27	15.0	NA	Measured_C
1636-70-1010	2015-04-27	30.0	1496.5	Measured_C
1636-70-1010	2015-04-27	45.0	NA	Measured_C
1636-70-1010	2015-04-27	60.0	NA	Measured_C
1636-70-1010	2015-04-27	75.0	NA	Measured_C
1636-70-1010	2015-04-27	90.0	NA	Measured_C
1636-70-1010	2015-04-27	105.0	NA	Measured_C
1636-70-1010	2015-04-27	120.0	2622.3	Measured_C
1636-70-1010	2015-05-06	120	65	SSPG
1636-70-1010	2016-09-01	0.0	768.1	Calculated_C
1636-70-1010	2016-09-01	15.0	1028.7	Calculated_C
1636-70-1010	2016-09-01	30.0	1359.6	Calculated_C
1636-70-1010	2016-09-01	45.0	1697.0	Calculated_C
1636-70-1010	2016-09-01	60.0	2020.4	Calculated_C
1636-70-1010	2016-09-01	75.0	2322.1	Calculated_C
1636-70-1010	2016-09-01	90.0	2600.8	Calculated_C
1636-70-1010	2016-09-01	105.0	2859.7	Calculated_C
1636-70-1010	2016-09-01	120.0	3104.0	Calculated_C
1636-70-1010	2016-09-01	120	94	FBG
1636-70-1010	2016-09-01	0.0	2.03	Insulin_Rate
1636-70-1010	2016-09-01	15.0	3.66	Insulin_Rate
1636-70-1010	2016-09-01	30.0	5.12	Insulin_Rate
1636-70-1010	2016-09-01	45.0	6.29	Insulin_Rate
1636-70-1010	2016-09-01	60.0	7.23	Insulin_Rate
1636-70-1010	2016-09-01	75.0	8.00	Insulin_Rate
1636-70-1010	2016-09-01	90.0	8.65	Insulin_Rate
1636-70-1010	2016-09-01	105.0	9.23	Insulin_Rate
1636-70-1010	2016-09-01	120.0	9.78	Insulin_Rate
1636-70-1010	2016-09-01	0	12.6	Insulin_uuml
1636-70-1010	2016-09-01	30	32.0	Insulin_uuml
1636-70-1010	2016-09-01	120	74.3	Insulin_uuml
1636-70-1010	2016-09-01	0.0	768.1	Measured_C
1636-70-1010	2016-09-01	15.0	NA	Measured_C
1636-70-1010	2016-09-01	30.0	1456.8	Measured_C
1636-70-1010	2016-09-01	45.0	NA	Measured_C
1636-70-1010	2016-09-01	60.0	NA	Measured_C
1636-70-1010	2016-09-01	75.0	NA	Measured_C
1636-70-1010	2016-09-01	90.0	NA	Measured_C
1636-70-1010	2016-09-01	105.0	NA	Measured_C
1636-70-1010	2016-09-01	120.0	3032.8	Measured_C
1636-70-1010	2016-09-01	0	103	OGTT
1636-70-1010	2016-09-01	30	156	OGTT
1636-70-1010	2016-09-01	120	190	OGTT
1636-70-1010	2016-09-01	120	9	insulin
2133-001	2016-08-02	0.0	543.0	Calculated_C
2133-001	2016-08-02	15.0	1038.7	Calculated_C
2133-001	2016-08-02	30.0	1616.5	Calculated_C
2133-001	2016-08-02	45.0	2107.9	Calculated_C
2133-001	2016-08-02	60.0	2469.6	Calculated_C
2133-001	2016-08-02	75.0	2694.9	Calculated_C
2133-001	2016-08-02	90.0	2796.1	Calculated_C
2133-001	2016-08-02	105.0	2796.5	Calculated_C
2133-001	2016-08-02	120.0	2724.7	Calculated_C
2133-001	2016-08-02	120	86	FBG
2133-001	2016-08-02	0.0	1.81	Insulin_Rate
2133-001	2016-08-02	15.0	5.35	Insulin_Rate
2133-001	2016-08-02	30.0	8.20	Insulin_Rate
2133-001	2016-08-02	45.0	9.90	Insulin_Rate
2133-001	2016-08-02	60.0	10.70	Insulin_Rate
2133-001	2016-08-02	75.0	10.82	Insulin_Rate
2133-001	2016-08-02	90.0	10.46	Insulin_Rate
2133-001	2016-08-02	105.0	9.81	Insulin_Rate
2133-001	2016-08-02	120.0	9.04	Insulin_Rate
2133-001	2016-08-02	0	8.8	Insulin_uuml
2133-001	2016-08-02	30	36.1	Insulin_uuml
2133-001	2016-08-02	120	71.9	Insulin_uuml
2133-001	2016-08-02	0.0	543.0	Measured_C
2133-001	2016-08-02	15.0	NA	Measured_C
2133-001	2016-08-02	30.0	1734.9	Measured_C
2133-001	2016-08-02	45.0	NA	Measured_C
2133-001	2016-08-02	60.0	NA	Measured_C
2133-001	2016-08-02	75.0	NA	Measured_C
2133-001	2016-08-02	90.0	NA	Measured_C
2133-001	2016-08-02	105.0	NA	Measured_C
2133-001	2016-08-02	120.0	2675.2	Measured_C
2133-001	2016-08-02	0	85	OGTT
2133-001	2016-08-02	30	100	OGTT
2133-001	2016-08-02	120	101	OGTT
2133-001	2016-08-02	120	7	insulin
2133-001	2017-02-07	120	110.00	SSPG
2133-002	2016-09-09	120	76	FBG
2133-002	2016-09-09	0	94	OGTT
2133-002	2016-09-09	30	148	OGTT
2133-002	2016-09-09	120	90	OGTT
2133-002	2016-09-09	120	9	insulin
2133-002	2017-01-13	120	143.00	SSPG
2133-003	2016-04-21	120	91	FBG
2133-003	2016-04-21	0	107	OGTT
2133-003	2016-04-21	120	131	OGTT
2133-003	2016-04-21	120	13	insulin
2133-003	2016-04-29	120	110.00	SSPG
2133-004	2016-05-18	120	173.00	SSPG
2133-004	2016-09-20	120	145	FBG
2133-004	2016-09-20	0	171	OGTT
2133-004	2016-09-20	120	11	insulin
2133-005	2016-08-19	0	96	OGTT
2133-005	2016-08-19	120	104	OGTT
2133-005	Doesn't_want_to_do	120		SSPG
2133-006	2016-11-18	0.0	370.8	Calculated_C
2133-006	2016-11-18	15.0	638.0	Calculated_C
2133-006	2016-11-18	30.0	950.0	Calculated_C
2133-006	2016-11-18	45.0	1216.3	Calculated_C
2133-006	2016-11-18	60.0	1413.3	Calculated_C
2133-006	2016-11-18	75.0	1537.5	Calculated_C
2133-006	2016-11-18	90.0	1595.3	Calculated_C
2133-006	2016-11-18	105.0	1599.0	Calculated_C
2133-006	2016-11-18	120.0	1564.0	Calculated_C
2133-006	2016-11-18	120	80	FBG
2133-006	2016-11-18	0.0	1.46	Insulin_Rate
2133-006	2016-11-18	15.0	3.73	Insulin_Rate
2133-006	2016-11-18	30.0	5.55	Insulin_Rate
2133-006	2016-11-18	45.0	6.65	Insulin_Rate
2133-006	2016-11-18	60.0	7.17	Insulin_Rate
2133-006	2016-11-18	75.0	7.26	Insulin_Rate
2133-006	2016-11-18	90.0	7.04	Insulin_Rate
2133-006	2016-11-18	105.0	6.64	Insulin_Rate
2133-006	2016-11-18	120.0	6.16	Insulin_Rate
2133-006	2016-11-18	0	9.9	Insulin_uuml
2133-006	2016-11-18	30	34.4	Insulin_uuml
2133-006	2016-11-18	120	23.9	Insulin_uuml
2133-006	2016-11-18	0.0	370.8	Measured_C
2133-006	2016-11-18	15.0	NA	Measured_C
2133-006	2016-11-18	30.0	1019.8	Measured_C
2133-006	2016-11-18	45.0	NA	Measured_C
2133-006	2016-11-18	60.0	NA	Measured_C
2133-006	2016-11-18	75.0	NA	Measured_C
2133-006	2016-11-18	90.0	NA	Measured_C
2133-006	2016-11-18	105.0	NA	Measured_C
2133-006	2016-11-18	120.0	1536.3	Measured_C
2133-006	2016-11-18	0	86	OGTT
2133-006	2016-11-18	30	105	OGTT
2133-006	2016-11-18	120	67	OGTT
2133-006	2016-11-18	120	6	insulin
2133-006	2017-08-11	120	61.00	SSPG
2133-007	2014-12-20	120	218.00	SSPG
2133-007	2016-11-30	0.0	768.1	Calculated_C
2133-007	2016-11-30	15.0	1480.9	Calculated_C
2133-007	2016-11-30	30.0	2322.5	Calculated_C
2133-007	2016-11-30	45.0	3080.7	Calculated_C
2133-007	2016-11-30	60.0	3699.6	Calculated_C
2133-007	2016-11-30	75.0	4166.1	Calculated_C
2133-007	2016-11-30	90.0	4490.5	Calculated_C
2133-007	2016-11-30	105.0	4697.5	Calculated_C
2133-007	2016-11-30	120.0	4819.0	Calculated_C
2133-007	2016-11-30	120	95	FBG
2133-007	2016-11-30	0.0	2.66	Insulin_Rate
2133-007	2016-11-30	15.0	8.13	Insulin_Rate
2133-007	2016-11-30	30.0	12.67	Insulin_Rate
2133-007	2016-11-30	45.0	15.68	Insulin_Rate
2133-007	2016-11-30	60.0	17.48	Insulin_Rate
2133-007	2016-11-30	75.0	18.36	Insulin_Rate
2133-007	2016-11-30	90.0	18.61	Insulin_Rate
2133-007	2016-11-30	105.0	18.47	Insulin_Rate
2133-007	2016-11-30	120.0	18.18	Insulin_Rate
2133-007	2016-11-30	0	13.5	Insulin_uuml
2133-007	2016-11-30	30	35.3	Insulin_uuml
2133-007	2016-11-30	120	180.0	Insulin_uuml
2133-007	2016-11-30	0.0	768.1	Measured_C
2133-007	2016-11-30	15.0	NA	Measured_C
2133-007	2016-11-30	30.0	2489.8	Measured_C
2133-007	2016-11-30	45.0	NA	Measured_C
2133-007	2016-11-30	60.0	NA	Measured_C
2133-007	2016-11-30	75.0	NA	Measured_C
2133-007	2016-11-30	90.0	NA	Measured_C
2133-007	2016-11-30	105.0	NA	Measured_C
2133-007	2016-11-30	120.0	4714.8	Measured_C
2133-007	2016-11-30	0	94.8	OGTT
2133-007	2016-11-30	30	150	OGTT
2133-007	2016-11-30	120	127	OGTT
2133-007	2016-11-30	120	10	insulin
2133-008	working_to_schedule_ogtt_first	120		SSPG
2133-009	17-00-07	120		SSPG
2133-009	2016-12-16	0.0	370.8	Calculated_C
2133-009	2016-12-16	15.0	967.2	Calculated_C
2133-009	2016-12-16	30.0	1652.9	Calculated_C
2133-009	2016-12-16	45.0	2216.2	Calculated_C
2133-009	2016-12-16	60.0	2604.1	Calculated_C
2133-009	2016-12-16	75.0	2810.0	Calculated_C
2133-009	2016-12-16	90.0	2851.5	Calculated_C
2133-009	2016-12-16	105.0	2759.8	Calculated_C
2133-009	2016-12-16	120.0	2573.1	Calculated_C
2133-009	2016-12-16	120	84	FBG
2133-009	2016-12-16	0.0	1.51	Insulin_Rate
2133-009	2016-12-16	15.0	6.70	Insulin_Rate
2133-009	2016-12-16	30.0	10.79	Insulin_Rate
2133-009	2016-12-16	45.0	13.09	Insulin_Rate
2133-009	2016-12-16	60.0	13.96	Insulin_Rate
2133-009	2016-12-16	75.0	13.74	Insulin_Rate
2133-009	2016-12-16	90.0	12.77	Insulin_Rate
2133-009	2016-12-16	105.0	11.35	Insulin_Rate
2133-009	2016-12-16	120.0	9.75	Insulin_Rate
2133-009	2016-12-16	0	7.6	Insulin_uuml
2133-009	2016-12-16	30	54.3	Insulin_uuml
2133-009	2016-12-16	120	53.0	Insulin_uuml
2133-009	2016-12-16	0.0	370.8	Measured_C
2133-009	2016-12-16	15.0	NA	Measured_C
2133-009	2016-12-16	30.0	1774.7	Measured_C
2133-009	2016-12-16	45.0	NA	Measured_C
2133-009	2016-12-16	60.0	NA	Measured_C
2133-009	2016-12-16	75.0	NA	Measured_C
2133-009	2016-12-16	90.0	NA	Measured_C
2133-009	2016-12-16	105.0	NA	Measured_C
2133-009	2016-12-16	120.0	2529.6	Measured_C
2133-009	2016-12-16	0	89	OGTT
2133-009	2016-12-16	30	112	OGTT
2133-009	2016-12-16	120	113	OGTT
2133-009	2016-12-16	120	5	insulin
2133-010	17-00-07	120		SSPG
2133-010	2017-03-03	0.0	622.5	Calculated_C
2133-010	2017-03-03	15.0	1355.4	Calculated_C
2133-010	2017-03-03	30.0	2209.0	Calculated_C
2133-010	2017-03-03	45.0	2932.5	Calculated_C
2133-010	2017-03-03	60.0	3461.5	Calculated_C
2133-010	2017-03-03	75.0	3786.2	Calculated_C
2133-010	2017-03-03	90.0	3924.9	Calculated_C
2133-010	2017-03-03	105.0	3912.3	Calculated_C
2133-010	2017-03-03	120.0	3791.2	Calculated_C
2133-010	2017-03-03	120	91	FBG
2133-010	2017-03-03	0.0	2.14	Insulin_Rate
2133-010	2017-03-03	15.0	7.58	Insulin_Rate
2133-010	2017-03-03	30.0	11.95	Insulin_Rate
2133-010	2017-03-03	45.0	14.54	Insulin_Rate
2133-010	2017-03-03	60.0	15.72	Insulin_Rate
2133-010	2017-03-03	75.0	15.85	Insulin_Rate
2133-010	2017-03-03	90.0	15.23	Insulin_Rate
2133-010	2017-03-03	105.0	14.17	Insulin_Rate
2133-010	2017-03-03	120.0	12.92	Insulin_Rate
2133-010	2017-03-03	0	12.8	Insulin_uuml
2133-010	2017-03-03	30	100.9	Insulin_uuml
2133-010	2017-03-03	120	128.5	Insulin_uuml
2133-010	2017-03-03	0.0	622.5	Measured_C
2133-010	2017-03-03	15.0	NA	Measured_C
2133-010	2017-03-03	30.0	2370.6	Measured_C
2133-010	2017-03-03	45.0	NA	Measured_C
2133-010	2017-03-03	60.0	NA	Measured_C
2133-010	2017-03-03	75.0	NA	Measured_C
2133-010	2017-03-03	90.0	NA	Measured_C
2133-010	2017-03-03	105.0	NA	Measured_C
2133-010	2017-03-03	120.0	3721.5	Measured_C
2133-010	2017-03-03	0	94	OGTT
2133-010	2017-03-03	30	170	OGTT
2133-010	2017-03-03	120	125	OGTT
2133-010	2017-03-03	120	8	insulin
2133-011	2017-01-26	0.0	384.1	Calculated_C
2133-011	2017-01-26	15.0	1136.9	Calculated_C
2133-011	2017-01-26	30.0	1983.9	Calculated_C
2133-011	2017-01-26	45.0	2637.1	Calculated_C
2133-011	2017-01-26	60.0	3026.5	Calculated_C
2133-011	2017-01-26	75.0	3146.0	Calculated_C
2133-011	2017-01-26	90.0	3022.4	Calculated_C
2133-011	2017-01-26	105.0	2701.8	Calculated_C
2133-011	2017-01-26	120.0	2239.6	Calculated_C
2133-011	2017-01-26	120	88	FBG
2133-011	2017-01-26	0.0	1.41	Insulin_Rate
2133-011	2017-01-26	15.0	7.40	Insulin_Rate
2133-011	2017-01-26	30.0	11.97	Insulin_Rate
2133-011	2017-01-26	45.0	14.19	Insulin_Rate
2133-011	2017-01-26	60.0	14.53	Insulin_Rate
2133-011	2017-01-26	75.0	13.46	Insulin_Rate
2133-011	2017-01-26	90.0	11.41	Insulin_Rate
2133-011	2017-01-26	105.0	8.78	Insulin_Rate
2133-011	2017-01-26	120.0	5.89	Insulin_Rate
2133-011	2017-01-26	0	7.9	Insulin_uuml
2133-011	2017-01-26	30	69.6	Insulin_uuml
2133-011	2017-01-26	120	62.7	Insulin_uuml
2133-011	2017-01-26	0.0	384.1	Measured_C
2133-011	2017-01-26	15.0	NA	Measured_C
2133-011	2017-01-26	30.0	2132.2	Measured_C
2133-011	2017-01-26	45.0	NA	Measured_C
2133-011	2017-01-26	60.0	NA	Measured_C
2133-011	2017-01-26	75.0	NA	Measured_C
2133-011	2017-01-26	90.0	NA	Measured_C
2133-011	2017-01-26	105.0	NA	Measured_C
2133-011	2017-01-26	120.0	2211.7	Measured_C
2133-011	2017-01-26	0	90	OGTT
2133-011	2017-01-26	30	140	OGTT
2133-011	2017-01-26	120	114	OGTT
2133-011	2017-01-26	120	5	insulin
2133-011	2017-03-02	120	69.00	SSPG
2133-012	2017-01-24	0.0	331.1	Calculated_C
2133-012	2017-01-24	15.0	1167.1	Calculated_C
2133-012	2017-01-24	30.0	2093.7	Calculated_C
2133-012	2017-01-24	45.0	2778.4	Calculated_C
2133-012	2017-01-24	60.0	3142.5	Calculated_C
2133-012	2017-01-24	75.0	3182.0	Calculated_C
2133-012	2017-01-24	90.0	2930.8	Calculated_C
2133-012	2017-01-24	105.0	2445.2	Calculated_C
2133-012	2017-01-24	120.0	1791.8	Calculated_C
2133-012	2017-01-24	120	83	FBG
2133-012	2017-01-24	0.0	1.24	Insulin_Rate
2133-012	2017-01-24	15.0	7.99	Insulin_Rate
2133-012	2017-01-24	30.0	13.03	Insulin_Rate
2133-012	2017-01-24	45.0	15.26	Insulin_Rate
2133-012	2017-01-24	60.0	15.25	Insulin_Rate
2133-012	2017-01-24	75.0	13.56	Insulin_Rate
2133-012	2017-01-24	90.0	10.69	Insulin_Rate
2133-012	2017-01-24	105.0	7.12	Insulin_Rate
2133-012	2017-01-24	120.0	3.26	Insulin_Rate
2133-012	2017-01-24	0	5.0	Insulin_uuml
2133-012	2017-01-24	30	54.1	Insulin_uuml
2133-012	2017-01-24	120	25.6	Insulin_uuml
2133-012	2017-01-24	0.0	331.1	Measured_C
2133-012	2017-01-24	15.0	NA	Measured_C
2133-012	2017-01-24	30.0	2251.4	Measured_C
2133-012	2017-01-24	45.0	NA	Measured_C
2133-012	2017-01-24	60.0	NA	Measured_C
2133-012	2017-01-24	75.0	NA	Measured_C
2133-012	2017-01-24	90.0	NA	Measured_C
2133-012	2017-01-24	105.0	NA	Measured_C
2133-012	2017-01-24	120.0	1774.7	Measured_C
2133-012	2017-01-24	0	86	OGTT
2133-012	2017-01-24	30	143	OGTT
2133-012	2017-01-24	120	113	OGTT
2133-012	2017-01-24	120	4	insulin
2133-012	cancelled	120		SSPG
2133-013		120		SSPG
2133-013	2017-01-18	0.0	821.1	Calculated_C
2133-013	2017-01-18	15.0	1487.7	Calculated_C
2133-013	2017-01-18	30.0	2256.0	Calculated_C
2133-013	2017-01-18	45.0	2883.3	Calculated_C
2133-013	2017-01-18	60.0	3306.6	Calculated_C
2133-013	2017-01-18	75.0	3515.7	Calculated_C
2133-013	2017-01-18	90.0	3527.7	Calculated_C
2133-013	2017-01-18	105.0	3376.5	Calculated_C
2133-013	2017-01-18	120.0	3104.6	Calculated_C
2133-013	2017-01-18	120	89	FBG
2133-013	2017-01-18	0.0	2.71	Insulin_Rate
2133-013	2017-01-18	15.0	7.89	Insulin_Rate
2133-013	2017-01-18	30.0	11.91	Insulin_Rate
2133-013	2017-01-18	45.0	14.03	Insulin_Rate
2133-013	2017-01-18	60.0	14.64	Insulin_Rate
2133-013	2017-01-18	75.0	14.11	Insulin_Rate
2133-013	2017-01-18	90.0	12.81	Insulin_Rate
2133-013	2017-01-18	105.0	11.04	Insulin_Rate
2133-013	2017-01-18	120.0	9.08	Insulin_Rate
2133-013	2017-01-18	0	10.6	Insulin_uuml
2133-013	2017-01-18	30	26.3	Insulin_uuml
2133-013	2017-01-18	120	36.7	Insulin_uuml
2133-013	2017-01-18	0.0	821.1	Measured_C
2133-013	2017-01-18	15.0	NA	Measured_C
2133-013	2017-01-18	30.0	2423.6	Measured_C
2133-013	2017-01-18	45.0	NA	Measured_C
2133-013	2017-01-18	60.0	NA	Measured_C
2133-013	2017-01-18	75.0	NA	Measured_C
2133-013	2017-01-18	90.0	NA	Measured_C
2133-013	2017-01-18	105.0	NA	Measured_C
2133-013	2017-01-18	120.0	3059.3	Measured_C
2133-013	2017-01-18	0	103	OGTT
2133-013	2017-01-18	30	158	OGTT
2133-013	2017-01-18	120	85	OGTT
2133-013	2017-01-18	120	7	insulin
2133-014		120	10	insulin
2133-014		120	96	FBG
2133-014	-00-00	120		SSPG
2133-015	2014-12-15	120	158.00	SSPG
2133-015	2016-12-05	0.0	874.1	Calculated_C
2133-015	2016-12-05	15.0	1188.5	Calculated_C
2133-015	2016-12-05	30.0	1597.4	Calculated_C
2133-015	2016-12-05	45.0	2044.4	Calculated_C
2133-015	2016-12-05	60.0	2509.0	Calculated_C
2133-015	2016-12-05	75.0	2980.5	Calculated_C
2133-015	2016-12-05	90.0	3453.3	Calculated_C
2133-015	2016-12-05	105.0	3925.8	Calculated_C
2133-015	2016-12-05	120.0	4398.3	Calculated_C
2133-015	2016-12-05	120	96	FBG
2133-015	2016-12-05	0.0	2.61	Insulin_Rate
2133-015	2016-12-05	15.0	4.70	Insulin_Rate
2133-015	2016-12-05	30.0	6.69	Insulin_Rate
2133-015	2016-12-05	45.0	8.50	Insulin_Rate
2133-015	2016-12-05	60.0	10.17	Insulin_Rate
2133-015	2016-12-05	75.0	11.74	Insulin_Rate
2133-015	2016-12-05	90.0	13.23	Insulin_Rate
2133-015	2016-12-05	105.0	14.68	Insulin_Rate
2133-015	2016-12-05	120.0	16.11	Insulin_Rate
2133-015	2016-12-05	0	13.2	Insulin_uuml
2133-015	2016-12-05	30	46.9	Insulin_uuml
2133-015	2016-12-05	120	135.5	Insulin_uuml
2133-015	2016-12-05	0.0	874.1	Measured_C
2133-015	2016-12-05	15.0	NA	Measured_C
2133-015	2016-12-05	30.0	1708.5	Measured_C
2133-015	2016-12-05	45.0	NA	Measured_C
2133-015	2016-12-05	60.0	NA	Measured_C
2133-015	2016-12-05	75.0	NA	Measured_C
2133-015	2016-12-05	90.0	NA	Measured_C
2133-015	2016-12-05	105.0	NA	Measured_C
2133-015	2016-12-05	120.0	4277.7	Measured_C
2133-015	2016-12-05	0	116	OGTT
2133-015	2016-12-05	30	199	OGTT
2133-015	2016-12-05	120	181	OGTT
2133-015	2016-12-05	120	10	insulin
2133-016		120		SSPG
2133-017		120		SSPG
2133-017	2017-04-03	0.0	953.5	Calculated_C
2133-017	2017-04-03	15.0	1460.7	Calculated_C
2133-017	2017-04-03	30.0	2060.6	Calculated_C
2133-017	2017-04-03	45.0	2586.6	Calculated_C
2133-017	2017-04-03	60.0	2994.0	Calculated_C
2133-017	2017-04-03	75.0	3273.7	Calculated_C
2133-017	2017-04-03	90.0	3435.3	Calculated_C
2133-017	2017-04-03	105.0	3499.6	Calculated_C
2133-017	2017-04-03	120.0	3492.8	Calculated_C
2133-017	2017-04-03	120	98	FBG
2133-017	2017-04-03	0.0	2.34	Insulin_Rate
2133-017	2017-04-03	15.0	5.15	Insulin_Rate
2133-017	2017-04-03	30.0	7.44	Insulin_Rate
2133-017	2017-04-03	45.0	8.86	Insulin_Rate
2133-017	2017-04-03	60.0	9.60	Insulin_Rate
2133-017	2017-04-03	75.0	9.82	Insulin_Rate
2133-017	2017-04-03	90.0	9.68	Insulin_Rate
2133-017	2017-04-03	105.0	9.33	Insulin_Rate
2133-017	2017-04-03	120.0	8.89	Insulin_Rate
2133-017	2017-04-03	0	16.6	Insulin_uuml
2133-017	2017-04-03	30	113.0	Insulin_uuml
2133-017	2017-04-03	120	62.8	Insulin_uuml
2133-017	2017-04-03	0.0	953.5	Measured_C
2133-017	2017-04-03	15.0	NA	Measured_C
2133-017	2017-04-03	30.0	2211.7	Measured_C
2133-017	2017-04-03	45.0	NA	Measured_C
2133-017	2017-04-03	60.0	NA	Measured_C
2133-017	2017-04-03	75.0	NA	Measured_C
2133-017	2017-04-03	90.0	NA	Measured_C
2133-017	2017-04-03	105.0	NA	Measured_C
2133-017	2017-04-03	120.0	3430.1	Measured_C
2133-017	2017-04-03	0	100	OGTT
2133-017	2017-04-03	30	169	OGTT
2133-017	2017-04-03	120	164	OGTT
2133-017	2017-04-03	120	11	insulin
2133-018	2017-03-20	0.0	648.9	Calculated_C
2133-018	2017-03-20	15.0	909.4	Calculated_C
2133-018	2017-03-20	30.0	1237.2	Calculated_C
2133-018	2017-03-20	45.0	1573.9	Calculated_C
2133-018	2017-03-20	60.0	1901.2	Calculated_C
2133-018	2017-03-20	75.0	2211.4	Calculated_C
2133-018	2017-03-20	90.0	2502.9	Calculated_C
2133-018	2017-03-20	105.0	2778.1	Calculated_C
2133-018	2017-03-20	120.0	3041.4	Calculated_C
2133-018	2017-03-20	120	103	FBG
2133-018	2017-03-20	0.0	2.22	Insulin_Rate
2133-018	2017-03-20	15.0	4.27	Insulin_Rate
2133-018	2017-03-20	30.0	6.13	Insulin_Rate
2133-018	2017-03-20	45.0	7.65	Insulin_Rate
2133-018	2017-03-20	60.0	8.91	Insulin_Rate
2133-018	2017-03-20	75.0	9.97	Insulin_Rate
2133-018	2017-03-20	90.0	10.89	Insulin_Rate
2133-018	2017-03-20	105.0	11.74	Insulin_Rate
2133-018	2017-03-20	120.0	12.54	Insulin_Rate
2133-018	2017-03-20	0	10.9	Insulin_uuml
2133-018	2017-03-20	30	42.7	Insulin_uuml
2133-018	2017-03-20	120	94.9	Insulin_uuml
2133-018	2017-03-20	0.0	648.9	Measured_C
2133-018	2017-03-20	15.0	NA	Measured_C
2133-018	2017-03-20	30.0	1324.4	Measured_C
2133-018	2017-03-20	45.0	NA	Measured_C
2133-018	2017-03-20	60.0	NA	Measured_C
2133-018	2017-03-20	75.0	NA	Measured_C
2133-018	2017-03-20	90.0	NA	Measured_C
2133-018	2017-03-20	105.0	NA	Measured_C
2133-018	2017-03-20	120.0	2966.6	Measured_C
2133-018	2017-03-20	0	108	OGTT
2133-018	2017-03-20	30	181	OGTT
2133-018	2017-03-20	120	256	OGTT
2133-018	2017-03-20	120	7	insulin
2133-018	did_sspg_previously?	120	185.00	SSPG
2133-019	2017-03-24	120		SSPG
2133-019	cancelled_(no_IV_access)	120	95	FBG
2133-019	cancelled_(no_IV_access)	120	6	insulin
2133-020		120	57.00	SSPG
2133-020	2014-03-17	120	82	FBG
2133-020	2014-03-17	0	86	OGTT
2133-020	2014-03-17	30	94	OGTT
2133-020	2014-03-17	120	97	OGTT
2133-020	2014-03-17	120	2	insulin
2133-020	2016-01-28	0.0	198.7	Calculated_C
2133-020	2016-01-28	15.0	647.5	Calculated_C
2133-020	2016-01-28	30.0	1172.6	Calculated_C
2133-020	2016-01-28	45.0	1619.7	Calculated_C
2133-020	2016-01-28	60.0	1948.1	Calculated_C
2133-020	2016-01-28	75.0	2150.4	Calculated_C
2133-020	2016-01-28	90.0	2236.5	Calculated_C
2133-020	2016-01-28	105.0	2226.7	Calculated_C
2133-020	2016-01-28	120.0	2146.8	Calculated_C
2133-020	2016-01-28	0.0	0.66	Insulin_Rate
2133-020	2016-01-28	15.0	4.06	Insulin_Rate
2133-020	2016-01-28	30.0	6.78	Insulin_Rate
2133-020	2016-01-28	45.0	8.36	Insulin_Rate
2133-020	2016-01-28	60.0	9.05	Insulin_Rate
2133-020	2016-01-28	75.0	9.06	Insulin_Rate
2133-020	2016-01-28	90.0	8.61	Insulin_Rate
2133-020	2016-01-28	105.0	7.87	Insulin_Rate
2133-020	2016-01-28	120.0	7.02	Insulin_Rate
2133-020	2016-01-28	0	5.6	Insulin_uuml
2133-020	2016-01-28	30	25.9	Insulin_uuml
2133-020	2016-01-28	120	23.1	Insulin_uuml
2133-020	2016-01-28	0.0	198.7	Measured_C
2133-020	2016-01-28	15.0	NA	Measured_C
2133-020	2016-01-28	30.0	1258.2	Measured_C
2133-020	2016-01-28	45.0	NA	Measured_C
2133-020	2016-01-28	60.0	NA	Measured_C
2133-020	2016-01-28	75.0	NA	Measured_C
2133-020	2016-01-28	90.0	NA	Measured_C
2133-020	2016-01-28	105.0	NA	Measured_C
2133-020	2016-01-28	120.0	2105.8	Measured_C
2133-020	2017-03-17	0.0	384.1	Calculated_C
2133-020	2017-03-17	15.0	482.6	Calculated_C
2133-020	2017-03-17	30.0	617.8	Calculated_C
2133-020	2017-03-17	45.0	776.0	Calculated_C
2133-020	2017-03-17	60.0	951.0	Calculated_C
2133-020	2017-03-17	75.0	1138.6	Calculated_C
2133-020	2017-03-17	90.0	1335.7	Calculated_C
2133-020	2017-03-17	105.0	1539.9	Calculated_C
2133-020	2017-03-17	120.0	1749.4	Calculated_C
2133-020	2017-03-17	0.0	1.27	Insulin_Rate
2133-020	2017-03-17	15.0	2.02	Insulin_Rate
2133-020	2017-03-17	30.0	2.77	Insulin_Rate
2133-020	2017-03-17	45.0	3.51	Insulin_Rate
2133-020	2017-03-17	60.0	4.26	Insulin_Rate
2133-020	2017-03-17	75.0	5.01	Insulin_Rate
2133-020	2017-03-17	90.0	5.76	Insulin_Rate
2133-020	2017-03-17	105.0	6.50	Insulin_Rate
2133-020	2017-03-17	120.0	7.25	Insulin_Rate
2133-020	2017-03-17	0	5.6	Insulin_uuml
2133-020	2017-03-17	30	16.9	Insulin_uuml
2133-020	2017-03-17	120	23.6	Insulin_uuml
2133-020	2017-03-17	0.0	384.1	Measured_C
2133-020	2017-03-17	15.0	NA	Measured_C
2133-020	2017-03-17	30.0	582.7	Measured_C
2133-020	2017-03-17	45.0	NA	Measured_C
2133-020	2017-03-17	60.0	NA	Measured_C
2133-020	2017-03-17	75.0	NA	Measured_C
2133-020	2017-03-17	90.0	NA	Measured_C
2133-020	2017-03-17	105.0	NA	Measured_C
2133-020	2017-03-17	120.0	1774.7	Measured_C
2133-021	2013-11-15	0.0	609.2	Calculated_C
2133-021	2013-11-15	15.0	722.9	Calculated_C
2133-021	2013-11-15	30.0	879.0	Calculated_C
2133-021	2013-11-15	45.0	1061.9	Calculated_C
2133-021	2013-11-15	60.0	1264.3	Calculated_C
2133-021	2013-11-15	75.0	1481.5	Calculated_C
2133-021	2013-11-15	90.0	1709.8	Calculated_C
2133-021	2013-11-15	105.0	1946.4	Calculated_C
2133-021	2013-11-15	120.0	2189.4	Calculated_C
2133-021	2013-11-15	0.0	1.64	Insulin_Rate
2133-021	2013-11-15	15.0	2.34	Insulin_Rate
2133-021	2013-11-15	30.0	3.05	Insulin_Rate
2133-021	2013-11-15	45.0	3.75	Insulin_Rate
2133-021	2013-11-15	60.0	4.46	Insulin_Rate
2133-021	2013-11-15	75.0	5.17	Insulin_Rate
2133-021	2013-11-15	90.0	5.87	Insulin_Rate
2133-021	2013-11-15	105.0	6.58	Insulin_Rate
2133-021	2013-11-15	120.0	7.28	Insulin_Rate
2133-021	2013-11-15	0	6.9	Insulin_uuml
2133-021	2013-11-15	30	14.7	Insulin_uuml
2133-021	2013-11-15	120	33.8	Insulin_uuml
2133-021	2013-11-15	0.0	609.2	Measured_C
2133-021	2013-11-15	15.0	NA	Measured_C
2133-021	2013-11-15	30.0	940.3	Measured_C
2133-021	2013-11-15	45.0	NA	Measured_C
2133-021	2013-11-15	60.0	NA	Measured_C
2133-021	2013-11-15	75.0	NA	Measured_C
2133-021	2013-11-15	90.0	NA	Measured_C
2133-021	2013-11-15	105.0	NA	Measured_C
2133-021	2013-11-15	120.0	2145.5	Measured_C
2133-021	2015-04-10	0.0	781.4	Calculated_C
2133-021	2015-04-10	15.0	863.0	Calculated_C
2133-021	2015-04-10	30.0	998.1	Calculated_C
2133-021	2015-04-10	45.0	1198.2	Calculated_C
2133-021	2015-04-10	60.0	1461.6	Calculated_C
2133-021	2015-04-10	75.0	1781.6	Calculated_C
2133-021	2015-04-10	90.0	2149.9	Calculated_C
2133-021	2015-04-10	105.0	2556.6	Calculated_C
2133-021	2015-04-10	120.0	2991.8	Calculated_C
2133-021	2015-04-10	0.0	2.10	Insulin_Rate
2133-021	2015-04-10	15.0	2.61	Insulin_Rate
2133-021	2015-04-10	30.0	3.26	Insulin_Rate
2133-021	2015-04-10	45.0	4.14	Insulin_Rate
2133-021	2015-04-10	60.0	5.20	Insulin_Rate
2133-021	2015-04-10	75.0	6.41	Insulin_Rate
2133-021	2015-04-10	90.0	7.71	Insulin_Rate
2133-021	2015-04-10	105.0	9.07	Insulin_Rate
2133-021	2015-04-10	120.0	10.45	Insulin_Rate
2133-021	2015-04-10	0	8.4	Insulin_uuml
2133-021	2015-04-10	30	16.2	Insulin_uuml
2133-021	2015-04-10	120	60.2	Insulin_uuml
2133-021	2015-04-10	0.0	781.4	Measured_C
2133-021	2015-04-10	15.0	NA	Measured_C
2133-021	2015-04-10	30.0	940.3	Measured_C
2133-021	2015-04-10	45.0	NA	Measured_C
2133-021	2015-04-10	60.0	NA	Measured_C
2133-021	2015-04-10	75.0	NA	Measured_C
2133-021	2015-04-10	90.0	NA	Measured_C
2133-021	2015-04-10	105.0	NA	Measured_C
2133-021	2015-04-10	120.0	3099.0	Measured_C
2133-021	2015-10-22	0.0	463.5	Calculated_C
2133-021	2015-10-22	15.0	575.5	Calculated_C
2133-021	2015-10-22	30.0	731.4	Calculated_C
2133-021	2015-10-22	45.0	918.2	Calculated_C
2133-021	2015-10-22	60.0	1129.1	Calculated_C
2133-021	2015-10-22	75.0	1358.9	Calculated_C
2133-021	2015-10-22	90.0	1603.5	Calculated_C
2133-021	2015-10-22	105.0	1859.5	Calculated_C
2133-021	2015-10-22	120.0	2124.0	Calculated_C
2133-021	2015-10-22	0.0	1.25	Insulin_Rate
2133-021	2015-10-22	15.0	1.94	Insulin_Rate
2133-021	2015-10-22	30.0	2.65	Insulin_Rate
2133-021	2015-10-22	45.0	3.38	Insulin_Rate
2133-021	2015-10-22	60.0	4.13	Insulin_Rate
2133-021	2015-10-22	75.0	4.89	Insulin_Rate
2133-021	2015-10-22	90.0	5.66	Insulin_Rate
2133-021	2015-10-22	105.0	6.44	Insulin_Rate
2133-021	2015-10-22	120.0	7.22	Insulin_Rate
2133-021	2015-10-22	0	7.0	Insulin_uuml
2133-021	2015-10-22	30	9.6	Insulin_uuml
2133-021	2015-10-22	120	37.4	Insulin_uuml
2133-021	2015-10-22	0.0	463.5	Measured_C
2133-021	2015-10-22	15.0	NA	Measured_C
2133-021	2015-10-22	30.0	688.7	Measured_C
2133-021	2015-10-22	45.0	NA	Measured_C
2133-021	2015-10-22	60.0	NA	Measured_C
2133-021	2015-10-22	75.0	NA	Measured_C
2133-021	2015-10-22	90.0	NA	Measured_C
2133-021	2015-10-22	105.0	NA	Measured_C
2133-021	2015-10-22	120.0	2198.5	Measured_C
2133-021	2017-03-17	0.0	543.0	Calculated_C
2133-021	2017-03-17	15.0	673.1	Calculated_C
2133-021	2017-03-17	30.0	851.9	Calculated_C
2133-021	2017-03-17	45.0	1061.3	Calculated_C
2133-021	2017-03-17	60.0	1293.2	Calculated_C
2133-021	2017-03-17	75.0	1541.9	Calculated_C
2133-021	2017-03-17	90.0	1803.3	Calculated_C
2133-021	2017-03-17	105.0	2074.3	Calculated_C
2133-021	2017-03-17	120.0	2352.5	Calculated_C
2133-021	2017-03-17	120	119	FBG
2133-021	2017-03-17	0.0	1.46	Insulin_Rate
2133-021	2017-03-17	15.0	2.27	Insulin_Rate
2133-021	2017-03-17	30.0	3.08	Insulin_Rate
2133-021	2017-03-17	45.0	3.88	Insulin_Rate
2133-021	2017-03-17	60.0	4.69	Insulin_Rate
2133-021	2017-03-17	75.0	5.50	Insulin_Rate
2133-021	2017-03-17	90.0	6.31	Insulin_Rate
2133-021	2017-03-17	105.0	7.12	Insulin_Rate
2133-021	2017-03-17	120.0	7.92	Insulin_Rate
2133-021	2017-03-17	0	6.2	Insulin_uuml
2133-021	2017-03-17	30	19.6	Insulin_uuml
2133-021	2017-03-17	120	41.9	Insulin_uuml
2133-021	2017-03-17	0.0	543.0	Measured_C
2133-021	2017-03-17	15.0	NA	Measured_C
2133-021	2017-03-17	30.0	900.6	Measured_C
2133-021	2017-03-17	45.0	NA	Measured_C
2133-021	2017-03-17	60.0	NA	Measured_C
2133-021	2017-03-17	75.0	NA	Measured_C
2133-021	2017-03-17	90.0	NA	Measured_C
2133-021	2017-03-17	105.0	NA	Measured_C
2133-021	2017-03-17	120.0	2317.7	Measured_C
2133-021	2017-03-17	0	124	OGTT
2133-021	2017-03-17	30	177	OGTT
2133-021	2017-03-17	120	187	OGTT
2133-021	2017-03-17	120	5	insulin
2133-021	2017-07-07	120	130.00	SSPG
2133-022	2016-01-29	0.0	516.5	Calculated_C
2133-022	2016-01-29	15.0	1239.2	Calculated_C
2133-022	2016-01-29	30.0	2071.5	Calculated_C
2133-022	2016-01-29	45.0	2750.0	Calculated_C
2133-022	2016-01-29	60.0	3207.1	Calculated_C
2133-022	2016-01-29	75.0	3432.0	Calculated_C
2133-022	2016-01-29	90.0	3443.8	Calculated_C
2133-022	2016-01-29	105.0	3279.6	Calculated_C
2133-022	2016-01-29	120.0	2985.7	Calculated_C
2133-022	2016-01-29	120	85	FBG
2133-022	2016-01-29	0.0	1.67	Insulin_Rate
2133-022	2016-01-29	15.0	7.10	Insulin_Rate
2133-022	2016-01-29	30.0	11.32	Insulin_Rate
2133-022	2016-01-29	45.0	13.55	Insulin_Rate
2133-022	2016-01-29	60.0	14.19	Insulin_Rate
2133-022	2016-01-29	75.0	13.66	Insulin_Rate
2133-022	2016-01-29	90.0	12.31	Insulin_Rate
2133-022	2016-01-29	105.0	10.47	Insulin_Rate
2133-022	2016-01-29	120.0	8.42	Insulin_Rate
2133-022	2016-01-29	0	8.1	Insulin_uuml
2133-022	2016-01-29	30	50.0	Insulin_uuml
2133-022	2016-01-29	120	37.4	Insulin_uuml
2133-022	2016-01-29	0.0	516.5	Measured_C
2133-022	2016-01-29	15.0	NA	Measured_C
2133-022	2016-01-29	30.0	2224.9	Measured_C
2133-022	2016-01-29	45.0	NA	Measured_C
2133-022	2016-01-29	60.0	NA	Measured_C
2133-022	2016-01-29	75.0	NA	Measured_C
2133-022	2016-01-29	90.0	NA	Measured_C
2133-022	2016-01-29	105.0	NA	Measured_C
2133-022	2016-01-29	120.0	2940.1	Measured_C
2133-022	2016-01-29	0	107	OGTT
2133-022	2016-01-29	30	145	OGTT
2133-022	2016-01-29	120	116	OGTT
2133-022	2016-01-29	120	6	insulin
2133-022	2017-09-01	120	111.00	SSPG
2133-023	2017-04-28	0.0	503.3	Calculated_C
2133-023	2017-04-28	15.0	1037.9	Calculated_C
2133-023	2017-04-28	30.0	1638.4	Calculated_C
2133-023	2017-04-28	45.0	2096.1	Calculated_C
2133-023	2017-04-28	60.0	2359.4	Calculated_C
2133-023	2017-04-28	75.0	2422.6	Calculated_C
2133-023	2017-04-28	90.0	2304.2	Calculated_C
2133-023	2017-04-28	105.0	2036.9	Calculated_C
2133-023	2017-04-28	120.0	1660.6	Calculated_C
2133-023	2017-04-28	120	91	FBG
2133-023	2017-04-28	0.0	1.41	Insulin_Rate
2133-023	2017-04-28	15.0	4.83	Insulin_Rate
2133-023	2017-04-28	30.0	7.40	Insulin_Rate
2133-023	2017-04-28	45.0	8.58	Insulin_Rate
2133-023	2017-04-28	60.0	8.64	Insulin_Rate
2133-023	2017-04-28	75.0	7.88	Insulin_Rate
2133-023	2017-04-28	90.0	6.54	Insulin_Rate
2133-023	2017-04-28	105.0	4.85	Insulin_Rate
2133-023	2017-04-28	120.0	3.02	Insulin_Rate
2133-023	2017-04-28	0	10.7	Insulin_uuml
2133-023	2017-04-28	30	41.7	Insulin_uuml
2133-023	2017-04-28	120	25.0	Insulin_uuml
2133-023	2017-04-28	0.0	503.3	Measured_C
2133-023	2017-04-28	15.0	NA	Measured_C
2133-023	2017-04-28	30.0	1761.4	Measured_C
2133-023	2017-04-28	45.0	NA	Measured_C
2133-023	2017-04-28	60.0	NA	Measured_C
2133-023	2017-04-28	75.0	NA	Measured_C
2133-023	2017-04-28	90.0	NA	Measured_C
2133-023	2017-04-28	105.0	NA	Measured_C
2133-023	2017-04-28	120.0	1642.2	Measured_C
2133-023	2017-04-28	0	92	OGTT
2133-023	2017-04-28	30	166	OGTT
2133-023	2017-04-28	120	65	OGTT
2133-023	2017-04-28	120	6	insulin
2133-023	2017-05-01	120	70.00	SSPG
2133-024	2017-04-21	0.0	887.3	Calculated_C
2133-024	2017-04-21	15.0	1015.1	Calculated_C
2133-024	2017-04-21	30.0	1158.2	Calculated_C
2133-024	2017-04-21	45.0	1267.3	Calculated_C
2133-024	2017-04-21	60.0	1330.6	Calculated_C
2133-024	2017-04-21	75.0	1347.2	Calculated_C
2133-024	2017-04-21	90.0	1321.7	Calculated_C
2133-024	2017-04-21	105.0	1262.4	Calculated_C
2133-024	2017-04-21	120.0	1178.8	Calculated_C
2133-024	2017-04-21	120	124	FBG
2133-024	2017-04-21	0.0	2.81	Insulin_Rate
2133-024	2017-04-21	15.0	3.68	Insulin_Rate
2133-024	2017-04-21	30.0	4.34	Insulin_Rate
2133-024	2017-04-21	45.0	4.66	Insulin_Rate
2133-024	2017-04-21	60.0	4.69	Insulin_Rate
2133-024	2017-04-21	75.0	4.52	Insulin_Rate
2133-024	2017-04-21	90.0	4.21	Insulin_Rate
2133-024	2017-04-21	105.0	3.81	Insulin_Rate
2133-024	2017-04-21	120.0	3.37	Insulin_Rate
2133-024	2017-04-21	0	21.4	Insulin_uuml
2133-024	2017-04-21	30	35.1	Insulin_uuml
2133-024	2017-04-21	120	22.3	Insulin_uuml
2133-024	2017-04-21	0.0	887.3	Measured_C
2133-024	2017-04-21	15.0	NA	Measured_C
2133-024	2017-04-21	30.0	1244.9	Measured_C
2133-024	2017-04-21	45.0	NA	Measured_C
2133-024	2017-04-21	60.0	NA	Measured_C
2133-024	2017-04-21	75.0	NA	Measured_C
2133-024	2017-04-21	90.0	NA	Measured_C
2133-024	2017-04-21	105.0	NA	Measured_C
2133-024	2017-04-21	120.0	1165.5	Measured_C
2133-024	2017-04-21	0	121	OGTT
2133-024	2017-04-21	30	131	OGTT
2133-024	2017-04-21	120	95	OGTT
2133-024	2017-04-21	120	20	insulin
2133-024	2017-05-01	120	49.00	SSPG
2133-025	2017-04-26	0.0	185.4	Calculated_C
2133-025	2017-04-26	15.0	427.5	Calculated_C
2133-025	2017-04-26	30.0	746.4	Calculated_C
2133-025	2017-04-26	45.0	1094.2	Calculated_C
2133-025	2017-04-26	60.0	1453.6	Calculated_C
2133-025	2017-04-26	75.0	1816.1	Calculated_C
2133-025	2017-04-26	90.0	2177.7	Calculated_C
2133-025	2017-04-26	105.0	2537.2	Calculated_C
2133-025	2017-04-26	120.0	2895.6	Calculated_C
2133-025	2017-04-26	120	91	FBG
2133-025	2017-04-26	0.0	0.56	Insulin_Rate
2133-025	2017-04-26	15.0	2.28	Insulin_Rate
2133-025	2017-04-26	30.0	3.90	Insulin_Rate
2133-025	2017-04-26	45.0	5.35	Insulin_Rate
2133-025	2017-04-26	60.0	6.66	Insulin_Rate
2133-025	2017-04-26	75.0	7.88	Insulin_Rate
2133-025	2017-04-26	90.0	9.03	Insulin_Rate
2133-025	2017-04-26	105.0	10.13	Insulin_Rate
2133-025	2017-04-26	120.0	11.22	Insulin_Rate
2133-025	2017-04-26	0	4.6	Insulin_uuml
2133-025	2017-04-26	30	11.4	Insulin_uuml
2133-025	2017-04-26	120	40.6	Insulin_uuml
2133-025	2017-04-26	0.0	185.4	Measured_C
2133-025	2017-04-26	15.0	NA	Measured_C
2133-025	2017-04-26	30.0	794.6	Measured_C
2133-025	2017-04-26	45.0	NA	Measured_C
2133-025	2017-04-26	60.0	NA	Measured_C
2133-025	2017-04-26	75.0	NA	Measured_C
2133-025	2017-04-26	90.0	NA	Measured_C
2133-025	2017-04-26	105.0	NA	Measured_C
2133-025	2017-04-26	120.0	2794.4	Measured_C
2133-025	2017-04-26	0	91	OGTT
2133-025	2017-04-26	30	140	OGTT
2133-025	2017-04-26	120	139	OGTT
2133-025	2017-04-26	120	2	insulin
2133-025	2017-05-15	120		SSPG
2133-026		120	73.00	SSPG
2133-026	2017-05-18	0.0	344.3	Calculated_C
2133-026	2017-05-18	15.0	891.6	Calculated_C
2133-026	2017-05-18	30.0	1502.9	Calculated_C
2133-026	2017-05-18	45.0	1963.9	Calculated_C
2133-026	2017-05-18	60.0	2223.1	Calculated_C
2133-026	2017-05-18	75.0	2276.5	Calculated_C
2133-026	2017-05-18	90.0	2144.7	Calculated_C
2133-026	2017-05-18	105.0	1862.9	Calculated_C
2133-026	2017-05-18	120.0	1472.8	Calculated_C
2133-026	2017-05-18	120	91	FBG
2133-026	2017-05-18	0.0	1.20	Insulin_Rate
2133-026	2017-05-18	15.0	5.38	Insulin_Rate
2133-026	2017-05-18	30.0	8.52	Insulin_Rate
2133-026	2017-05-18	45.0	9.96	Insulin_Rate
2133-026	2017-05-18	60.0	10.05	Insulin_Rate
2133-026	2017-05-18	75.0	9.12	Insulin_Rate
2133-026	2017-05-18	90.0	7.48	Insulin_Rate
2133-026	2017-05-18	105.0	5.42	Insulin_Rate
2133-026	2017-05-18	120.0	3.19	Insulin_Rate
2133-026	2017-05-18	0	6.9	Insulin_uuml
2133-026	2017-05-18	30	58.0	Insulin_uuml
2133-026	2017-05-18	120	23.1	Insulin_uuml
2133-026	2017-05-18	0.0	344.3	Measured_C
2133-026	2017-05-18	15.0	NA	Measured_C
2133-026	2017-05-18	30.0	1615.7	Measured_C
2133-026	2017-05-18	45.0	NA	Measured_C
2133-026	2017-05-18	60.0	NA	Measured_C
2133-026	2017-05-18	75.0	NA	Measured_C
2133-026	2017-05-18	90.0	NA	Measured_C
2133-026	2017-05-18	105.0	NA	Measured_C
2133-026	2017-05-18	120.0	1456.8	Measured_C
2133-026	2017-05-18	0	91	OGTT
2133-026	2017-05-18	30	137	OGTT
2133-026	2017-05-18	120	77	OGTT
2133-026	2017-05-18	120	4	insulin
2133-027	2017-05-03	120	55.00	SSPG
2133-027	2017-05-04	0.0	622.5	Calculated_C
2133-027	2017-05-04	15.0	1328.6	Calculated_C
2133-027	2017-05-04	30.0	2118.5	Calculated_C
2133-027	2017-05-04	45.0	2711.9	Calculated_C
2133-027	2017-05-04	60.0	3039.5	Calculated_C
2133-027	2017-05-04	75.0	3093.9	Calculated_C
2133-027	2017-05-04	90.0	2899.9	Calculated_C
2133-027	2017-05-04	105.0	2501.8	Calculated_C
2133-027	2017-05-04	120.0	1953.2	Calculated_C
2133-027	2017-05-04	120	107	FBG
2133-027	2017-05-04	0.0	1.78	Insulin_Rate
2133-027	2017-05-04	15.0	6.45	Insulin_Rate
2133-027	2017-05-04	30.0	9.93	Insulin_Rate
2133-027	2017-05-04	45.0	11.45	Insulin_Rate
2133-027	2017-05-04	60.0	11.41	Insulin_Rate
2133-027	2017-05-04	75.0	10.21	Insulin_Rate
2133-027	2017-05-04	90.0	8.21	Insulin_Rate
2133-027	2017-05-04	105.0	5.72	Insulin_Rate
2133-027	2017-05-04	120.0	3.03	Insulin_Rate
2133-027	2017-05-04	0	10.7	Insulin_uuml
2133-027	2017-05-04	30	70.9	Insulin_uuml
2133-027	2017-05-04	120	20.3	Insulin_uuml
2133-027	2017-05-04	0.0	622.5	Measured_C
2133-027	2017-05-04	15.0	NA	Measured_C
2133-027	2017-05-04	30.0	2277.9	Measured_C
2133-027	2017-05-04	45.0	NA	Measured_C
2133-027	2017-05-04	60.0	NA	Measured_C
2133-027	2017-05-04	75.0	NA	Measured_C
2133-027	2017-05-04	90.0	NA	Measured_C
2133-027	2017-05-04	105.0	NA	Measured_C
2133-027	2017-05-04	120.0	1933.6	Measured_C
[truncated: 369 more rows]
